# Supplementary material for: Verification of Resveratrol Inhibits Intestinal Aging by Downregulating ATF4/Chop/Bcl-2/Bax Signaling Pathway: Based on Network Pharmacology and Animal Experiment
Source: Front Pharmacol. 2020 Jul 10;11:1064. doi: 10.3389/fphar.2020.01064 (PMC7366860; doi:10.3389/fphar.2020.01064)
Supplement: Supplementary file 1 [file Table_1.xls]

## Sheet: Sheet1
Supplementary Table 1 The PCR primers
GENE		5’to3’Sequence	Size(bp)	TM
ATF4	F	CCTATAAAGGCTTGCGGCCA	134	60.47
	R	TGAAGAGCGCCATGGCTTAG		60.46
Chop	F	TCTTGAGCCTAACACGTCGATT	97	59.77
	R	CCAGGTTCTCTCTCCTCAGGT		60.27
Bcl-2	F	TCTTTGAGTTCGGTGGGGTC	156	59.6
	R	ATAGTTCCACAAAGGCATCCCAG		60.63
Bax	F	GAGCTGCAGAGGATGATTGC	238	59.05
	R	CTTGGATCCAGACAAGCAGC		58.91
GAPDH	F	GGTGAAGGTCGGTGTGAACG	233	61.22
	R	CTCGCTCCTGGAAGATGGTG		60.18
