# Supplementary material for: Verification of Resveratrol Inhibits Intestinal Aging by Downregulating ATF4/Chop/Bcl-2/Bax Signaling Pathway: Based on Network Pharmacology and Animal Experiment
Source: Front Pharmacol. 2020 Jul 10;11:1064. doi: 10.3389/fphar.2020.01064 (PMC7366860; doi:10.3389/fphar.2020.01064)
Supplement: Supplementary file 2 [file Table_2.xls]

## Sheet: Sheet1
Supplementary Table 2 Targets and symbols of resveratrol
MolId	MolName	Target	Symbol
MOL012744	resveratrol	Prostaglandin G/H synthase 1	PTGS1
		Prostaglandin G/H synthase 2	PTGS2
		Amine oxidase [flavin-containing] B	MAOB
		Nuclear receptor coactivator 2	NCOA2
		Transcription factor p65	RELA
		Signal transducer and activator of transcription 3	STAT3
		RAC-alpha serine/threonine-protein kinase	AKT1
		Vascular endothelial growth factor A	VEGFA
		G1/S-specific cyclin-D1	CCND1
		Apoptosis regulator Bcl-2	BCL2
		Bcl-2-like protein 1	BCL2L1
		Proto-oncogene c-Fos	FOS
		Cyclin-dependent kinase inhibitor 1	CDKN1A
		Eukaryotic translation initiation factor 6	EIF6
		Apoptosis regulator BAX	BAX
		Caspase-9	CASP9
		Urokinase-type plasminogen activator	PLAU
		72 kDa type IV collagenase	MMP2
		Matrix metalloproteinase-9	MMP9
		Mitogen-activated protein kinase 3	MAPK3
		Mitogen-activated protein kinase 1	MAPK1
		Interleukin-10	IL10
		Tumor necrosis factor	TNFSF15
		Transcription factor AP-1	JUN
		Interleukin-6	IL6
		Activator of 90 kDa heat shock protein ATPase homolog 1	AHSA1
		Caspase-3	CASP3
		Cellular tumor antigen p53	TP63
		Mitogen-activated protein kinase 8	MAPK8
		NF-kappa-B inhibitor alpha	NFKBIA
		Ornithine decarboxylase	ODC1
		Bcl-2 homologous antagonist/killer	BAK1
		Bcl-2-binding component 3	BBC3
		Superoxide dismutase [Cu-Zn]	SOD1
		Catalase	CAT
		Protein kinase C alpha type	PRKCA
		Telomerase protein component 1	TEP1
		Hypoxia-inducible factor 1-alpha	HIF1A
		Insulin-like growth factor 1 receptor	IGF1R
		Signal transducer and activator of transcription 1-alpha/beta	STAT1
		Protein CBFA2T1	RUNX1T1
		Endothelin-1	EDN3
		Forkhead box protein O1	FOXO1
		Peroxisome proliferator-activated receptor gamma	PPARG
		Catenin beta-1	CTNNB1
		Myc proto-oncogene protein	MYC
		Tissue factor	F3
		Gap junction alpha-1 protein	GJA1
		Cytochrome P450 1A1	CYP1A1
		Intercellular adhesion molecule 1	ICAM1
		Interleukin-1 beta	IL1B
		C-C motif chemokine 2	CCL2
		E-selectin	SELE
		Vascular cell adhesion protein 1	VCAM1
		Protein kinase C delta type	PRKCD
		Interleukin-8	CXCL8
		Induced myeloid leukemia cell differentiation protein Mcl-1	MCL1
		Breast cancer type 1 susceptibility protein	BRCA1
		X-ray repair cross-complementing protein 6	XRCC6
		Superoxide dismutase [Mn], mitochondrial	SOD2
		Protein kinase C beta type	PRKCB
		Platelet endothelial cell adhesion molecule	PECAM1
		Baculoviral IAP repeat-containing protein 5	BIRC5
		Dual oxidase 2	DUOX2
		Nitric oxide synthase, endothelial	NOS3
		Tyrosine-protein phosphatase non-receptor type 1	PTPN1
		G1/S-specific cyclin-D2	CCND2
		Bcl-2-related protein A1	BCL2A1
		Multidrug resistance protein 1	ABCB1
		Hepatocyte growth factor	HGF
		Estrogen sulfotransferase	SULT1E1
		Maltase-glucoamylase, intestinal	MGAM
		Cytochrome P450 1B1	CYP1B1
		G2/mitotic-specific cyclin-B1	CCNB1
		DNA damage-inducible transcript 3 protein	DDIT3
		Tissue-type plasminogen activator	PLAT
		Interleukin-1 alpha	IL1A
		Myeloperoxidase	MPO
		Tumor necrosis factor receptor superfamily member 10B	TNFRSF10B
		ATP-binding cassette sub-family G member 2	ABCG2
		Nuclear factor erythroid 2-related factor 2	NFE2L2
		NAD(P)H dehydrogenase [quinone] 1	NQO1
		Aryl hydrocarbon receptor	AHR
		5'-AMP-activated protein kinase subunit gamma-2	PRKAG2
		Solute carrier family 2, facilitated glucose transporter member 4	SLC2A4
		Peroxisome proliferator-activated receptor alpha	PPARA
		C-reactive protein	CRP
		Serum paraoxonase/arylesterase 1	PON1
		T-lymphocyte activation antigen CD80	CD80
		G1/S-specific cyclin-E1	CCNE1
		G1/S-specific cyclin-E2	CCNE2
		Basal cell adhesion molecule	BCAM
		CREB/ATF bZIP transcription factor	CREBZF
		High affinity nerve growth factor receptor	NTRK1
		Krueppel-like factor 10	KLF10
		Apoptotic protease-activating factor 1	APAF1
		Canalicular multispecific organic anion transporter 2	ABCC3
		Sterol regulatory element-binding protein 1	SREBF1
		Adiponectin receptor protein 1	ADIPOR1
		Adiponectin receptor protein 2	ADIPOR2
		Tyrosine-protein kinase JAK1	JAK1
		Type-1 angiotensin II receptor	AGTR1
		Insulin receptor substrate 1	IRS1
		CASP8 and FADD-like apoptosis regulator	CFLAR
		Lengsin	LGSN
		Pygopus homolog 1	PYGO1
		Interleukin-17B	IL17B
		Serine/threonine-protein kinase mTOR	MTOR
		C-C chemokine receptor type 2	CCR2
		Eukaryotic translation initiation factor 2 subunit 1	EIF2S1
		Prostaglandin E synthase	PTGES
		Phorbol-12-myristate-13-acetate-induced protein 1	PMAIP1
		Bcl-2-like protein 11	BCL2L11
		Tumor necrosis factor ligand superfamily member 10	TNFSF10
		Tumor necrosis factor receptor superfamily member 10A	TNFRSF10A
		40S ribosomal protein S6	RPS6
		GTP cyclohydrolase 1	GCH1
		Baculoviral IAP repeat-containing protein 3	BIRC3
		TNF receptor-associated factor 2	TRAF2
		Cell division control protein 42 homolog	CDC42
		Basigin	BSG
		Collagen alpha-1(II) chain	COL2A1
		Integrin beta-1	ITGB1
		T-cell-specific surface glycoprotein CD28	CD28
		Oxysterols receptor LXR-alpha	NR1H3
		Pappalysin-1	PAPPA
		SPARC	SPARC
		Breast cancer type 2 susceptibility protein	BRCA2
		Alpha- and gamma-adaptin-binding protein p34	AAGAB
		Serine/threonine-protein kinase D1	PRKD1
		Protransforming growth factor alpha	TGFA
		CD320 antigen	CD320
