# Supplementary material for: Verification of Resveratrol Inhibits Intestinal Aging by Downregulating ATF4/Chop/Bcl-2/Bax Signaling Pathway: Based on Network Pharmacology and Animal Experiment
Source: Front Pharmacol. 2020 Jul 10;11:1064. doi: 10.3389/fphar.2020.01064 (PMC7366860; doi:10.3389/fphar.2020.01064)
Supplement: Supplementary file 3 [file Table_3.xls]

## Sheet: Raw data of all targets of agin
Supplementary Table 3 Raw data of all targets of aging
Gene Symbol	Description
APOE	Apolipoprotein E
TP53	Tumor Protein P53
IL6	Interleukin 6
INS	Insulin
TNF	Tumor Necrosis Factor
IGF1	Insulin Like Growth Factor 1
IL1B	Interleukin 1 Beta
CFH	Complement Factor H
SNCA	Synuclein Alpha
LMNA	Lamin A/C
EGFR	Epidermal Growth Factor Receptor
BDNF	Brain Derived Neurotrophic Factor
PDGFRB	Platelet Derived Growth Factor Receptor Beta
PTEN	Phosphatase And Tensin Homolog
MMP9	Matrix Metallopeptidase 9
ABCA4	ATP Binding Cassette Subfamily A Member 4
FBLN5	Fibulin 5
MAPT	Microtubule Associated Protein Tau
ESR1	Estrogen Receptor 1
APOB	Apolipoprotein B
AKT1	AKT Serine/Threonine Kinase 1
ARMS2	Age-Related Maculopathy Susceptibility 2
TGFB1	Transforming Growth Factor Beta 1
VEGFA	Vascular Endothelial Growth Factor A
IGF2	Insulin Like Growth Factor 2
ERCC6	ERCC Excision Repair 6, Chromatin Remodeling Factor
EPHA2	EPH Receptor A2
BRCA1	BRCA1 DNA Repair Associated
MTHFR	Methylenetetrahydrofolate Reductase
IL10	Interleukin 10
WRN	WRN RecQ Like Helicase
LEP	Leptin
APP	Amyloid Beta Precursor Protein
BRCA2	BRCA2 DNA Repair Associated
KRAS	KRAS Proto-Oncogene, GTPase
CRP	C-Reactive Protein
HTRA1	HtrA Serine Peptidase 1
PPARG	Peroxisome Proliferator Activated Receptor Gamma
BRAF	B-Raf Proto-Oncogene, Serine/Threonine Kinase
CDKN2A	Cyclin Dependent Kinase Inhibitor 2A
C3	Complement C3
SOD1	Superoxide Dismutase 1
ELN	Elastin
ALB	Albumin
CST3	Cystatin C
CCND1	Cyclin D1
TERT	Telomerase Reverse Transcriptase
CTNNB1	Catenin Beta 1
PIK3CA	Phosphatidylinositol-4,5-Bisphosphate 3-Kinase Catalytic Subunit Alpha
ERBB2	Erb-B2 Receptor Tyrosine Kinase 2
STAT3	Signal Transducer And Activator Of Transcription 3
AR	Androgen Receptor
GH1	Growth Hormone 1
MAPK1	Mitogen-Activated Protein Kinase 1
MLH1	MutL Homolog 1
GBA	Glucosylceramidase Beta
CYP19A1	Cytochrome P450 Family 19 Subfamily A Member 1
ACE	Angiotensin I Converting Enzyme
F2	Coagulation Factor II, Thrombin
AGER	Advanced Glycosylation End-Product Specific Receptor
CFI	Complement Factor I
IGF1R	Insulin Like Growth Factor 1 Receptor
HLA-DRB1	Major Histocompatibility Complex, Class II, DR Beta 1
CAT	Catalase
HRAS	HRas Proto-Oncogene, GTPase
NOS3	Nitric Oxide Synthase 3
CD40LG	CD40 Ligand
MTOR	Mechanistic Target Of Rapamycin Kinase
COMT	Catechol-O-Methyltransferase
TH	Tyrosine Hydroxylase
CFB	Complement Factor B
ERCC2	ERCC Excision Repair 2, TFIIH Core Complex Helicase Subunit
VDR	Vitamin D Receptor
SERPINE1	Serpin Family E Member 1
FMR1	FMRP Translational Regulator 1
POMC	Proopiomelanocortin
MMP2	Matrix Metallopeptidase 2
H19	H19 Imprinted Maternally Expressed Transcript
FAS	Fas Cell Surface Death Receptor
ADIPOQ	Adiponectin, C1Q And Collagen Domain Containing
GFAP	Glial Fibrillary Acidic Protein
KIT	KIT Proto-Oncogene, Receptor Tyrosine Kinase
GNRH1	Gonadotropin Releasing Hormone 1
PRKN	Parkin RBR E3 Ubiquitin Protein Ligase
CHAT	Choline O-Acetyltransferase
GHR	Growth Hormone Receptor
CDH1	Cadherin 1
SLC6A4	Solute Carrier Family 6 Member 4
HMOX1	Heme Oxygenase 1
PRNP	Prion Protein
SCN1A	Sodium Voltage-Gated Channel Alpha Subunit 1
COL1A1	Collagen Type I Alpha 1 Chain
F5	Coagulation Factor V
FBN1	Fibrillin 1
POLG	DNA Polymerase Gamma, Catalytic Subunit
IL1RN	Interleukin 1 Receptor Antagonist
NOS2	Nitric Oxide Synthase 2
MSH2	MutS Homolog 2
CXCL8	C-X-C Motif Chemokine Ligand 8
SMAD4	SMAD Family Member 4
C2	Complement C2
DRD2	Dopamine Receptor D2
MPO	Myeloperoxidase
PSEN1	Presenilin 1
MDM2	MDM2 Proto-Oncogene
DMD	Dystrophin
NRAS	NRAS Proto-Oncogene, GTPase
TTR	Transthyretin
BCL2	BCL2 Apoptosis Regulator
CASP8	Caspase 8
TGFBR2	Transforming Growth Factor Beta Receptor 2
INSR	Insulin Receptor
KCNJ11	Potassium Inwardly Rectifying Channel Subfamily J Member 11
MECP2	Methyl-CpG Binding Protein 2
MMP1	Matrix Metallopeptidase 1
SYP	Synaptophysin
CHEK2	Checkpoint Kinase 2
AGT	Angiotensinogen
CDKN1A	Cyclin Dependent Kinase Inhibitor 1A
ABCC8	ATP Binding Cassette Subfamily C Member 8
AGTR1	Angiotensin II Receptor Type 1
ACAN	Aggrecan
PTGS2	Prostaglandin-Endoperoxide Synthase 2
IFNG	Interferon Gamma
TIMP3	TIMP Metallopeptidase Inhibitor 3
HFE	Homeostatic Iron Regulator
ABCA1	ATP Binding Cassette Subfamily A Member 1
BAX	BCL2 Associated X, Apoptosis Regulator
HMCN1	Hemicentin 1
COL2A1	Collagen Type II Alpha 1 Chain
CX3CR1	C-X3-C Motif Chemokine Receptor 1
ATM	ATM Serine/Threonine Kinase
ERCC1	ERCC Excision Repair 1, Endonuclease Non-Catalytic Subunit
SLC17A5	Solute Carrier Family 17 Member 5
CASP3	Caspase 3
BGLAP	Bone Gamma-Carboxyglutamate Protein
CCL2	C-C Motif Chemokine Ligand 2
CTSD	Cathepsin D
GDNF	Glial Cell Derived Neurotrophic Factor
MMP13	Matrix Metallopeptidase 13
APOA1	Apolipoprotein A1
TNFSF11	TNF Superfamily Member 11
HLA-DQB1	Major Histocompatibility Complex, Class II, DQ Beta 1
FGFR1	Fibroblast Growth Factor Receptor 1
TLR4	Toll Like Receptor 4
DES	Desmin
CTLA4	Cytotoxic T-Lymphocyte Associated Protein 4
SPP1	Secreted Phosphoprotein 1
APC	APC Regulator Of WNT Signaling Pathway
MSH6	MutS Homolog 6
JAK2	Janus Kinase 2
MT-ND1	Mitochondrially Encoded NADH:Ubiquinone Oxidoreductase Core Subunit 1
FGFR3	Fibroblast Growth Factor Receptor 3
HTR2A	5-Hydroxytryptamine Receptor 2A
FN1	Fibronectin 1
IGFBP3	Insulin Like Growth Factor Binding Protein 3
RB1	RB Transcriptional Corepressor 1
IL2	Interleukin 2
SHBG	Sex Hormone Binding Globulin
HNF1A	HNF1 Homeobox A
TP63	Tumor Protein P63
GRN	Granulin Precursor
SLC2A1	Solute Carrier Family 2 Member 1
BMP2	Bone Morphogenetic Protein 2
GCK	Glucokinase
CAV1	Caveolin 1
ABCB1	ATP Binding Cassette Subfamily B Member 1
CACNA1A	Calcium Voltage-Gated Channel Subunit Alpha1 A
NR3C2	Nuclear Receptor Subfamily 3 Group C Member 2
NTRK1	Neurotrophic Receptor Tyrosine Kinase 1
RET	Ret Proto-Oncogene
TGFBR1	Transforming Growth Factor Beta Receptor 1
NAGLU	N-Acetyl-Alpha-Glucosaminidase
VWF	Von Willebrand Factor
EDN1	Endothelin 1
DNMT1	DNA Methyltransferase 1
PSAP	Prosaposin
CYP17A1	Cytochrome P450 Family 17 Subfamily A Member 1
HIF1A	Hypoxia Inducible Factor 1 Subunit Alpha
SLC6A3	Solute Carrier Family 6 Member 3
WT1	WT1 Transcription Factor
HNF1B	HNF1 Homeobox B
LEPR	Leptin Receptor
PTPN11	Protein Tyrosine Phosphatase Non-Receptor Type 11
LRP5	LDL Receptor Related Protein 5
MME	Membrane Metalloendopeptidase
NTRK2	Neurotrophic Receptor Tyrosine Kinase 2
HLA-B	Major Histocompatibility Complex, Class I, B
MIR21	MicroRNA 21
MIR34A	MicroRNA 34a
REST	RE1 Silencing Transcription Factor
PRL	Prolactin
PIK3R1	Phosphoinositide-3-Kinase Regulatory Subunit 1
EGF	Epidermal Growth Factor
PCNA	Proliferating Cell Nuclear Antigen
PTH	Parathyroid Hormone
SOD2	Superoxide Dismutase 2
MAP2K1	Mitogen-Activated Protein Kinase Kinase 1
NF1	Neurofibromin 1
HNF4A	Hepatocyte Nuclear Factor 4 Alpha
PON1	Paraoxonase 1
CNR1	Cannabinoid Receptor 1
CDK4	Cyclin Dependent Kinase 4
HTT	Huntingtin
CDKN1B	Cyclin Dependent Kinase Inhibitor 1B
SERPINF1	Serpin Family F Member 1
KITLG	KIT Ligand
PLAU	Plasminogen Activator, Urokinase
LIPC	Lipase C, Hepatic Type
DRD4	Dopamine Receptor D4
FGF2	Fibroblast Growth Factor 2
SRC	SRC Proto-Oncogene, Non-Receptor Tyrosine Kinase
NBN	Nibrin
IDH1	Isocitrate Dehydrogenase (NADP(+)) 1
ALPL	Alkaline Phosphatase, Biomineralization Associated
DRD3	Dopamine Receptor D3
TTN	Titin
SCN2A	Sodium Voltage-Gated Channel Alpha Subunit 2
ICAM1	Intercellular Adhesion Molecule 1
PSEN2	Presenilin 2
EIF2AK3	Eukaryotic Translation Initiation Factor 2 Alpha Kinase 3
IRS1	Insulin Receptor Substrate 1
CD36	CD36 Molecule
RECQL4	RecQ Like Helicase 4
KCNMA1	Potassium Calcium-Activated Channel Subfamily M Alpha 1
ATXN3	Ataxin 3
LDLR	Low Density Lipoprotein Receptor
FGFR2	Fibroblast Growth Factor Receptor 2
RAF1	Raf-1 Proto-Oncogene, Serine/Threonine Kinase
KDR	Kinase Insert Domain Receptor
RAD51	RAD51 Recombinase
ERCC4	ERCC Excision Repair 4, Endonuclease Catalytic Subunit
PLG	Plasminogen
PGR	Progesterone Receptor
COL1A2	Collagen Type I Alpha 2 Chain
PDX1	Pancreatic And Duodenal Homeobox 1
TLR2	Toll Like Receptor 2
CFHR3	Complement Factor H Related 3
ATXN2	Ataxin 2
VCP	Valosin Containing Protein
LTA	Lymphotoxin Alpha
PTPN22	Protein Tyrosine Phosphatase Non-Receptor Type 22
GLB1	Galactosidase Beta 1
JUN	Jun Proto-Oncogene, AP-1 Transcription Factor Subunit
NLRP3	NLR Family Pyrin Domain Containing 3
VIM	Vimentin
SKIV2L	Ski2 Like RNA Helicase
FGF23	Fibroblast Growth Factor 23
GRIN2B	Glutamate Ionotropic Receptor NMDA Type Subunit 2B
SST	Somatostatin
TF	Transferrin
SQSTM1	Sequestosome 1
PDGFB	Platelet Derived Growth Factor Subunit B
FLT3	Fms Related Tyrosine Kinase 3
GNAS	GNAS Complex Locus
CD79A	CD79a Molecule
PTCH1	Patched 1
GCH1	GTP Cyclohydrolase 1
TARDBP	TAR DNA Binding Protein
TNFRSF1B	TNF Receptor Superfamily Member 1B
CRYAB	Crystallin Alpha B
F3	Coagulation Factor III, Tissue Factor
KLK3	Kallikrein Related Peptidase 3
GJA1	Gap Junction Protein Alpha 1
STAT1	Signal Transducer And Activator Of Transcription 1
MET	MET Proto-Oncogene, Receptor Tyrosine Kinase
HLA-DQA1	Major Histocompatibility Complex, Class II, DQ Alpha 1
GABRG2	Gamma-Aminobutyric Acid Type A Receptor Gamma2 Subunit
TNFRSF11B	TNF Receptor Superfamily Member 11b
CRH	Corticotropin Releasing Hormone
IL1A	Interleukin 1 Alpha
PARP1	Poly(ADP-Ribose) Polymerase 1
NFKB1	Nuclear Factor Kappa B Subunit 1
RETN	Resistin
SELE	Selectin E
EZH2	Enhancer Of Zeste 2 Polycomb Repressive Complex 2 Subunit
NR5A1	Nuclear Receptor Subfamily 5 Group A Member 1
PDGFRA	Platelet Derived Growth Factor Receptor Alpha
RHO	Rhodopsin
MUC1	Mucin 1, Cell Surface Associated
EPO	Erythropoietin
SCN5A	Sodium Voltage-Gated Channel Alpha Subunit 5
GSTM1	Glutathione S-Transferase Mu 1
SMN1	Survival Of Motor Neuron 1, Telomeric
NPPA	Natriuretic Peptide A
HLA-A	Major Histocompatibility Complex, Class I, A
C9orf72	C9orf72-SMCR8 Complex Subunit
TNFRSF1A	TNF Receptor Superfamily Member 1A
GABRB3	Gamma-Aminobutyric Acid Type A Receptor Beta3 Subunit
ELOVL4	ELOVL Fatty Acid Elongase 4
ENPP1	Ectonucleotide Pyrophosphatase/Phosphodiesterase 1
FSHR	Follicle Stimulating Hormone Receptor
EPCAM	Epithelial Cell Adhesion Molecule
SDHB	Succinate Dehydrogenase Complex Iron Sulfur Subunit B
SERPINA3	Serpin Family A Member 3
FLT1	Fms Related Tyrosine Kinase 1
NPPB	Natriuretic Peptide B
MPZ	Myelin Protein Zero
IL4	Interleukin 4
BEST1	Bestrophin 1
CP	Ceruloplasmin
NGF	Nerve Growth Factor
NOD2	Nucleotide Binding Oligomerization Domain Containing 2
HSPG2	Heparan Sulfate Proteoglycan 2
KCNQ1	Potassium Voltage-Gated Channel Subfamily Q Member 1
GHRL	Ghrelin And Obestatin Prepropeptide
PPT1	Palmitoyl-Protein Thioesterase 1
MT-ND2	Mitochondrially Encoded NADH:Ubiquinone Oxidoreductase Core Subunit 2
VCAM1	Vascular Cell Adhesion Molecule 1
MIR146A	MicroRNA 146a
BCHE	Butyrylcholinesterase
NR3C1	Nuclear Receptor Subfamily 3 Group C Member 1
KCNQ2	Potassium Voltage-Gated Channel Subfamily Q Member 2
MEG3	Maternally Expressed 3
NSD1	Nuclear Receptor Binding SET Domain Protein 1
KL	Klotho
MIR155	MicroRNA 155
ACHE	Acetylcholinesterase (Cartwright Blood Group)
CRB1	Crumbs Cell Polarity Complex Component 1
MYC	MYC Proto-Oncogene, BHLH Transcription Factor
KRT14	Keratin 14
CACNA1C	Calcium Voltage-Gated Channel Subunit Alpha1 C
SMN2	Survival Of Motor Neuron 2, Centromeric
CSF3	Colony Stimulating Factor 3
MAPK3	Mitogen-Activated Protein Kinase 3
KISS1R	KISS1 Receptor
REN	Renin
TIMP1	TIMP Metallopeptidase Inhibitor 1
TCF7L2	Transcription Factor 7 Like 2
AKT2	AKT Serine/Threonine Kinase 2
PMS2	PMS1 Homolog 2, Mismatch Repair System Component
THBD	Thrombomodulin
ADA	Adenosine Deaminase
NPM1	Nucleophosmin 1
FTO	FTO Alpha-Ketoglutarate Dependent Dioxygenase
ZMPSTE24	Zinc Metallopeptidase STE24
GSTP1	Glutathione S-Transferase Pi 1
CRYAA	Crystallin Alpha A
ACTC1	Actin Alpha Cardiac Muscle 1
MAPK8	Mitogen-Activated Protein Kinase 8
CYP1B1	Cytochrome P450 Family 1 Subfamily B Member 1
SCN9A	Sodium Voltage-Gated Channel Alpha Subunit 9
SCN4A	Sodium Voltage-Gated Channel Alpha Subunit 4
LAMA2	Laminin Subunit Alpha 2
IL13	Interleukin 13
TSC2	TSC Complex Subunit 2
MIR29A	MicroRNA 29a
NOTCH3	Notch Receptor 3
MRE11	MRE11 Homolog, Double Strand Break Repair Nuclease
ERCC5	ERCC Excision Repair 5, Endonuclease
UCP2	Uncoupling Protein 2
SDHD	Succinate Dehydrogenase Complex Subunit D
GALC	Galactosylceramidase
TREM2	Triggering Receptor Expressed On Myeloid Cells 2
RYR1	Ryanodine Receptor 1
COL4A1	Collagen Type IV Alpha 1 Chain
NEU1	Neuraminidase 1
NPC1	NPC Intracellular Cholesterol Transporter 1
SCN1B	Sodium Voltage-Gated Channel Beta Subunit 1
MT-CO1	Mitochondrially Encoded Cytochrome C Oxidase I
GPT	Glutamic--Pyruvic Transaminase
CYP1A1	Cytochrome P450 Family 1 Subfamily A Member 1
CLN8	CLN8 Transmembrane ER And ERGIC Protein
SERPINA1	Serpin Family A Member 1
MMP7	Matrix Metallopeptidase 7
RLBP1	Retinaldehyde Binding Protein 1
SEMA3A	Semaphorin 3A
PRKAR1A	Protein Kinase CAMP-Dependent Type I Regulatory Subunit Alpha
GJB2	Gap Junction Protein Beta 2
CDK6	Cyclin Dependent Kinase 6
DRD5	Dopamine Receptor D5
TREX1	Three Prime Repair Exonuclease 1
NFE2L2	Nuclear Factor, Erythroid 2 Like 2
GPC3	Glypican 3
KMT2A	Lysine Methyltransferase 2A
BLM	BLM RecQ Like Helicase
CALCA	Calcitonin Related Polypeptide Alpha
MKI67	Marker Of Proliferation Ki-67
GNB3	G Protein Subunit Beta 3
AFP	Alpha Fetoprotein
PLP1	Proteolipid Protein 1
GGT1	Gamma-Glutamyltransferase 1
ERBB4	Erb-B2 Receptor Tyrosine Kinase 4
MAP1B	Microtubule Associated Protein 1B
NKX2-1	NK2 Homeobox 1
STXBP1	Syntaxin Binding Protein 1
TGFB3	Transforming Growth Factor Beta 3
LRRK2	Leucine Rich Repeat Kinase 2
NEUROD1	Neuronal Differentiation 1
GATA1	GATA Binding Protein 1
ARSA	Arylsulfatase A
CETP	Cholesteryl Ester Transfer Protein
CREBBP	CREB Binding Protein
SERPINC1	Serpin Family C Member 1
FOS	Fos Proto-Oncogene, AP-1 Transcription Factor Subunit
MMP3	Matrix Metallopeptidase 3
CSF1R	Colony Stimulating Factor 1 Receptor
PLAT	Plasminogen Activator, Tissue Type
MIR210	MicroRNA 210
STAT5B	Signal Transducer And Activator Of Transcription 5B
LPL	Lipoprotein Lipase
MIR221	MicroRNA 221
ENO2	Enolase 2
CYP2D6	Cytochrome P450 Family 2 Subfamily D Member 6
IL18	Interleukin 18
HPRT1	Hypoxanthine Phosphoribosyltransferase 1
CASR	Calcium Sensing Receptor
S100B	S100 Calcium Binding Protein B
PIK3C2A	Phosphatidylinositol-4-Phosphate 3-Kinase Catalytic Subunit Type 2 Alpha
FUS	FUS RNA Binding Protein
EFEMP1	EGF Containing Fibulin Extracellular Matrix Protein 1
MT-TL1	Mitochondrially Encoded TRNA-Leu (UUA/G) 1
GLI3	GLI Family Zinc Finger 3
ALDH18A1	Aldehyde Dehydrogenase 18 Family Member A1
ACTA1	Actin Alpha 1, Skeletal Muscle
ALK	ALK Receptor Tyrosine Kinase
CDKL5	Cyclin Dependent Kinase Like 5
IL2RA	Interleukin 2 Receptor Subunit Alpha
IGFBP1	Insulin Like Growth Factor Binding Protein 1
NDUFS4	NADH:Ubiquinone Oxidoreductase Subunit S4
SETD2	SET Domain Containing 2, Histone Lysine Methyltransferase
TGFB2	Transforming Growth Factor Beta 2
FGF8	Fibroblast Growth Factor 8
COL18A1	Collagen Type XVIII Alpha 1 Chain
XPC	XPC Complex Subunit, DNA Damage Recognition And Repair Factor
PAX4	Paired Box 4
SIRT1	Sirtuin 1
CFTR	CF Transmembrane Conductance Regulator
FXN	Frataxin
HP	Haptoglobin
CLN5	CLN5 Intracellular Trafficking Protein
DYRK1A	Dual Specificity Tyrosine Phosphorylation Regulated Kinase 1A
CYP3A4	Cytochrome P450 Family 3 Subfamily A Member 4
GNRHR	Gonadotropin Releasing Hormone Receptor
ESR2	Estrogen Receptor 2
IL17A	Interleukin 17A
PARK7	Parkinsonism Associated Deglycase
KRT5	Keratin 5
ELANE	Elastase, Neutrophil Expressed
LIG4	DNA Ligase 4
CLN6	CLN6 Transmembrane ER Protein
MT-CO2	Mitochondrially Encoded Cytochrome C Oxidase II
CENPJ	Centromere Protein J
AIRE	Autoimmune Regulator
TYR	Tyrosinase
PRPH2	Peripherin 2
ITGB3	Integrin Subunit Beta 3
IFNA1	Interferon Alpha 1
CFHR1	Complement Factor H Related 1
FKRP	Fukutin Related Protein
RUNX2	RUNX Family Transcription Factor 2
PMP22	Peripheral Myelin Protein 22
SMAD3	SMAD Family Member 3
KISS1	KiSS-1 Metastasis Suppressor
GSTT1	Glutathione S-Transferase Theta 1
CHGA	Chromogranin A
CDKN2B	Cyclin Dependent Kinase Inhibitor 2B
TNFRSF11A	TNF Receptor Superfamily Member 11a
MBP	Myelin Basic Protein
ATRIP	ATR Interacting Protein
ATRX	ATRX Chromatin Remodeler
CHRNA4	Cholinergic Receptor Nicotinic Alpha 4 Subunit
PAX6	Paired Box 6
IGF2R	Insulin Like Growth Factor 2 Receptor
GALNS	Galactosamine (N-Acetyl)-6-Sulfatase
CCN2	Cellular Communication Network Factor 2
BMP4	Bone Morphogenetic Protein 4
HEXA	Hexosaminidase Subunit Alpha
SMPD1	Sphingomyelin Phosphodiesterase 1
MSR1	Macrophage Scavenger Receptor 1
COMP	Cartilage Oligomeric Matrix Protein
ITPR1	Inositol 1,4,5-Trisphosphate Receptor Type 1
EDNRB	Endothelin Receptor Type B
TSHR	Thyroid Stimulating Hormone Receptor
ADRB2	Adrenoceptor Beta 2
HMGA2	High Mobility Group AT-Hook 2
ANXA5	Annexin A5
PLA2G6	Phospholipase A2 Group VI
IFIH1	Interferon Induced With Helicase C Domain 1
PTH1R	Parathyroid Hormone 1 Receptor
RNASEH2A	Ribonuclease H2 Subunit A
BTK	Bruton Tyrosine Kinase
CYP21A2	Cytochrome P450 Family 21 Subfamily A Member 2
B2M	Beta-2-Microglobulin
SELP	Selectin P
XPA	XPA, DNA Damage Recognition And Repair Factor
CEP152	Centrosomal Protein 152
AURKA	Aurora Kinase A
TPP1	Tripeptidyl Peptidase 1
SOST	Sclerostin
FOXO3	Forkhead Box O3
COL3A1	Collagen Type III Alpha 1 Chain
GAD1	Glutamate Decarboxylase 1
CDH23	Cadherin Related 23
CASP9	Caspase 9
PNPLA6	Patatin Like Phospholipase Domain Containing 6
SNCB	Synuclein Beta
ARX	Aristaless Related Homeobox
CYP2C9	Cytochrome P450 Family 2 Subfamily C Member 9
ATR	ATR Serine/Threonine Kinase
HSD11B1	Hydroxysteroid 11-Beta Dehydrogenase 1
TERC	Telomerase RNA Component
RAD51C	RAD51 Paralog C
IDUA	Alpha-L-Iduronidase
ENG	Endoglin
CYCS	Cytochrome C, Somatic
UMOD	Uromodulin
RPE65	Retinoid Isomerohydrolase RPE65
ASXL1	ASXL Transcriptional Regulator 1
MKRN3	Makorin Ring Finger Protein 3
CPT2	Carnitine Palmitoyltransferase 2
SORL1	Sortilin Related Receptor 1
IGFBP2	Insulin Like Growth Factor Binding Protein 2
COX5A	Cytochrome C Oxidase Subunit 5A
ERCC3	ERCC Excision Repair 3, TFIIH Core Complex Helicase Subunit
BSCL2	BSCL2 Lipid Droplet Biogenesis Associated, Seipin
HSPB1	Heat Shock Protein Family B (Small) Member 1
HSD11B2	Hydroxysteroid 11-Beta Dehydrogenase 2
ABCB7	ATP Binding Cassette Subfamily B Member 7
NOS1	Nitric Oxide Synthase 1
TYMS	Thymidylate Synthetase
XRCC1	X-Ray Repair Cross Complementing 1
F9	Coagulation Factor IX
SMARCB1	SWI/SNF Related, Matrix Associated, Actin Dependent Regulator Of Chromatin, Subfamily B, Member 1
CLN3	CLN3 Lysosomal/Endosomal Transmembrane Protein, Battenin
DYNC1H1	Dynein Cytoplasmic 1 Heavy Chain 1
MMP14	Matrix Metallopeptidase 14
TCF4	Transcription Factor 4
PKD1	Polycystin 1, Transient Receptor Potential Channel Interacting
MEFV	MEFV Innate Immuity Regulator, Pyrin
PPARGC1A	PPARG Coactivator 1 Alpha
FANCG	FA Complementation Group G
CD44	CD44 Molecule (Indian Blood Group)
SLC1A3	Solute Carrier Family 1 Member 3
FASLG	Fas Ligand
RTEL1	Regulator Of Telomere Elongation Helicase 1
MIF	Macrophage Migration Inhibitory Factor
IGHMBP2	Immunoglobulin Mu DNA Binding Protein 2
GORAB	Golgin, RAB6 Interacting
FOXP3	Forkhead Box P3
SCO2	SCO Cytochrome C Oxidase Assembly Protein 2
SETX	Senataxin
ASPM	Abnormal Spindle Microtubule Assembly
FLI1	Fli-1 Proto-Oncogene, ETS Transcription Factor
MAPK14	Mitogen-Activated Protein Kinase 14
CNTNAP2	Contactin Associated Protein Like 2
CHD7	Chromodomain Helicase DNA Binding Protein 7
ATP7A	ATPase Copper Transporting Alpha
NAMPT	Nicotinamide Phosphoribosyltransferase
WNT1	Wnt Family Member 1
TRPV4	Transient Receptor Potential Cation Channel Subfamily V Member 4
WFS1	Wolframin ER Transmembrane Glycoprotein
HMGCR	3-Hydroxy-3-Methylglutaryl-CoA Reductase
DNM1L	Dynamin 1 Like
EP300	E1A Binding Protein P300
FKTN	Fukutin
MIR17	MicroRNA 17
MIR29C	MicroRNA 29c
GDF5	Growth Differentiation Factor 5
CDKN1C	Cyclin Dependent Kinase Inhibitor 1C
PKD2	Polycystin 2, Transient Receptor Potential Cation Channel
SPR	Sepiapterin Reductase
KCNH2	Potassium Voltage-Gated Channel Subfamily H Member 2
DCN	Decorin
NPY	Neuropeptide Y
MITF	Melanocyte Inducing Transcription Factor
MIR146B	MicroRNA 146b
MUTYH	MutY DNA Glycosylase
CYP2C19	Cytochrome P450 Family 2 Subfamily C Member 19
NR4A2	Nuclear Receptor Subfamily 4 Group A Member 2
GABRA1	Gamma-Aminobutyric Acid Type A Receptor Alpha1 Subunit
STK11	Serine/Threonine Kinase 11
TSC1	TSC Complex Subunit 1
GAST	Gastrin
PCNT	Pericentrin
ARMD10	Macular Degeneration, Age-Related, 10
AKT3	AKT Serine/Threonine Kinase 3
MYCN	MYCN Proto-Oncogene, BHLH Transcription Factor
ERCC8	ERCC Excision Repair 8, CSA Ubiquitin Ligase Complex Subunit
CXCL12	C-X-C Motif Chemokine Ligand 12
CYP11B1	Cytochrome P450 Family 11 Subfamily B Member 1
VLDLR	Very Low Density Lipoprotein Receptor
DYSF	Dysferlin
CFHR4	Complement Factor H Related 4
ADGRV1	Adhesion G Protein-Coupled Receptor V1
NPC2	NPC Intracellular Cholesterol Transporter 2
KCNJ2	Potassium Inwardly Rectifying Channel Subfamily J Member 2
NFIX	Nuclear Factor I X
FTL	Ferritin Light Chain
ADAM10	ADAM Metallopeptidase Domain 10
MT-ND4	Mitochondrially Encoded NADH:Ubiquinone Oxidoreductase Core Subunit 4
CXCR4	C-X-C Motif Chemokine Receptor 4
ATP1A3	ATPase Na+/K+ Transporting Subunit Alpha 3
EFEMP2	EGF Containing Fibulin Extracellular Matrix Protein 2
MT-ND5	Mitochondrially Encoded NADH:Ubiquinone Oxidoreductase Core Subunit 5
ABCC9	ATP Binding Cassette Subfamily C Member 9
PAX5	Paired Box 5
AGA	Aspartylglucosaminidase
CYP1A2	Cytochrome P450 Family 1 Subfamily A Member 2
MC4R	Melanocortin 4 Receptor
MIR22	MicroRNA 22
NAIP	NLR Family Apoptosis Inhibitory Protein
RPGR	Retinitis Pigmentosa GTPase Regulator
F7	Coagulation Factor VII
MAOA	Monoamine Oxidase A
TFAM	Transcription Factor A, Mitochondrial
MCPH1	Microcephalin 1
MC1R	Melanocortin 1 Receptor
TMEM106B	Transmembrane Protein 106B
CSF1	Colony Stimulating Factor 1
SLC1A2	Solute Carrier Family 1 Member 2
HSD17B4	Hydroxysteroid 17-Beta Dehydrogenase 4
LGALS3	Galectin 3
MIR125A	MicroRNA 125a
CSF2	Colony Stimulating Factor 2
MTR	5-Methyltetrahydrofolate-Homocysteine Methyltransferase
MIR126	MicroRNA 126
ADAR	Adenosine Deaminase RNA Specific
TBC1D24	TBC1 Domain Family Member 24
IGFBP5	Insulin Like Growth Factor Binding Protein 5
SNCAIP	Synuclein Alpha Interacting Protein
GALT	Galactose-1-Phosphate Uridylyltransferase
MYH7	Myosin Heavy Chain 7
FLNA	Filamin A
UBE3A	Ubiquitin Protein Ligase E3A
STS	Steroid Sulfatase
IMPG1	Interphotoreceptor Matrix Proteoglycan 1
WDR62	WD Repeat Domain 62
PCDH15	Protocadherin Related 15
SPTAN1	Spectrin Alpha, Non-Erythrocytic 1
MYH9	Myosin Heavy Chain 9
COG2	Component Of Oligomeric Golgi Complex 2
BIRC5	Baculoviral IAP Repeat Containing 5
DCX	Doublecortin
CAPN3	Calpain 3
CHEK1	Checkpoint Kinase 1
CLU	Clusterin
FANCA	FA Complementation Group A
TMEM67	Transmembrane Protein 67
MIR222	MicroRNA 222
SLC26A2	Solute Carrier Family 26 Member 2
LMNB2	Lamin B2
LEPQTL1	Leptin, Serum Levels Of
MIR214	MicroRNA 214
MYD88	MYD88 Innate Immune Signal Transduction Adaptor
BCL2L1	BCL2 Like 1
RPS27A	Ribosomal Protein S27a
IDH2	Isocitrate Dehydrogenase (NADP(+)) 2
MYO7A	Myosin VIIA
SOX2	SRY-Box Transcription Factor 2
MIR223	MicroRNA 223
NFKBIA	NFKB Inhibitor Alpha
SCN8A	Sodium Voltage-Gated Channel Alpha Subunit 8
HNRNPA1	Heterogeneous Nuclear Ribonucleoprotein A1
LTBP3	Latent Transforming Growth Factor Beta Binding Protein 3
BBS10	Bardet-Biedl Syndrome 10
APOH	Apolipoprotein H
ALPP	Alkaline Phosphatase, Placental
PITX2	Paired Like Homeodomain 2
F13A1	Coagulation Factor XIII A Chain
PLEC	Plectin
OCA2	OCA2 Melanosomal Transmembrane Protein
GCG	Glucagon
MAPK10	Mitogen-Activated Protein Kinase 10
KCNJ5	Potassium Inwardly Rectifying Channel Subfamily J Member 5
ATP6V0A2	ATPase H+ Transporting V0 Subunit A2
ODC1	Ornithine Decarboxylase 1
ITGAM	Integrin Subunit Alpha M
PLCB1	Phospholipase C Beta 1
CREB1	CAMP Responsive Element Binding Protein 1
NPHP3	Nephrocystin 3
NAT2	N-Acetyltransferase 2
ASAH1	N-Acylsphingosine Amidohydrolase 1
PALB2	Partner And Localizer Of BRCA2
PCDH19	Protocadherin 19
ADH1C	Alcohol Dehydrogenase 1C (Class I), Gamma Polypeptide
COL6A1	Collagen Type VI Alpha 1 Chain
PDYN	Prodynorphin
DCC	DCC Netrin 1 Receptor
FLCN	Folliculin
CCL5	C-C Motif Chemokine Ligand 5
CYP11B2	Cytochrome P450 Family 11 Subfamily B Member 2
TNNT2	Troponin T2, Cardiac Type
BUB1B	BUB1 Mitotic Checkpoint Serine/Threonine Kinase B
MIR148A	MicroRNA 148a
PROM1	Prominin 1
HGF	Hepatocyte Growth Factor
BMP15	Bone Morphogenetic Protein 15
HJV	Hemojuvelin BMP Co-Receptor
RARA	Retinoic Acid Receptor Alpha
KIF1B	Kinesin Family Member 1B
TBP	TATA-Box Binding Protein
CYP3A5	Cytochrome P450 Family 3 Subfamily A Member 5
MAP2	Microtubule Associated Protein 2
SNRPN	Small Nuclear Ribonucleoprotein Polypeptide N
NME1	NME/NM23 Nucleoside Diphosphate Kinase 1
MED12	Mediator Complex Subunit 12
MYOD1	Myogenic Differentiation 1
PDCD1	Programmed Cell Death 1
SMAD2	SMAD Family Member 2
MAOB	Monoamine Oxidase B
FH	Fumarate Hydratase
RBBP8	RB Binding Protein 8, Endonuclease
COL11A1	Collagen Type XI Alpha 1 Chain
MIR199B	MicroRNA 199b
HBA1	Hemoglobin Subunit Alpha 1
KCNQ1OT1	KCNQ1 Opposite Strand/Antisense Transcript 1
CSTB	Cystatin B
TYRP1	Tyrosinase Related Protein 1
MIR15A	MicroRNA 15a
ATN1	Atrophin 1
PYGM	Glycogen Phosphorylase, Muscle Associated
AUTS2	Activator Of Transcription And Developmental Regulator AUTS2
PPARA	Peroxisome Proliferator Activated Receptor Alpha
CA2	Carbonic Anhydrase 2
HAMP	Hepcidin Antimicrobial Peptide
BAP1	BRCA1 Associated Protein 1
CDK2	Cyclin Dependent Kinase 2
A2M	Alpha-2-Macroglobulin
SMARCA2	SWI/SNF Related, Matrix Associated, Actin Dependent Regulator Of Chromatin, Subfamily A, Member 2
HSD17B10	Hydroxysteroid 17-Beta Dehydrogenase 10
SGCE	Sarcoglycan Epsilon
NQO1	NAD(P)H Quinone Dehydrogenase 1
HLA-C	Major Histocompatibility Complex, Class I, C
DNMT3A	DNA Methyltransferase 3 Alpha
GBE1	1,4-Alpha-Glucan Branching Enzyme 1
C9	Complement C9
TRPS1	Transcriptional Repressor GATA Binding 1
NPHS1	NPHS1 Adhesion Molecule, Nephrin
FOXL2	Forkhead Box L2
F8	Coagulation Factor VIII
NAGA	Alpha-N-Acetylgalactosaminidase
CEBPA	CCAAT Enhancer Binding Protein Alpha
CD28	CD28 Molecule
DBH	Dopamine Beta-Hydroxylase
MIR145	MicroRNA 145
PIK3CG	Phosphatidylinositol-4,5-Bisphosphate 3-Kinase Catalytic Subunit Gamma
POR	Cytochrome P450 Oxidoreductase
OPA1	OPA1 Mitochondrial Dynamin Like GTPase
ZNF335	Zinc Finger Protein 335
CHRNB2	Cholinergic Receptor Nicotinic Beta 2 Subunit
SDHC	Succinate Dehydrogenase Complex Subunit C
PICALM	Phosphatidylinositol Binding Clathrin Assembly Protein
LOC110806262	Solute Carrier Family 6 Member 4 Gene Promoter
TEK	TEK Receptor Tyrosine Kinase
TPO	Thyroid Peroxidase
CDK5	Cyclin Dependent Kinase 5
PLA2G7	Phospholipase A2 Group VII
MUSK	Muscle Associated Receptor Tyrosine Kinase
NOTCH1	Notch Receptor 1
HTR1A	5-Hydroxytryptamine Receptor 1A
GLI2	GLI Family Zinc Finger 2
CNGA3	Cyclic Nucleotide Gated Channel Subunit Alpha 3
CCL11	C-C Motif Chemokine Ligand 11
GHRHR	Growth Hormone Releasing Hormone Receptor
MEN1	Menin 1
SPTBN2	Spectrin Beta, Non-Erythrocytic 2
MPL	MPL Proto-Oncogene, Thrombopoietin Receptor
THRB	Thyroid Hormone Receptor Beta
SAMHD1	SAM And HD Domain Containing Deoxynucleoside Triphosphate Triphosphohydrolase 1
GMNN	Geminin DNA Replication Inhibitor
LBR	Lamin B Receptor
VEGFC	Vascular Endothelial Growth Factor C
CCR6	C-C Motif Chemokine Receptor 6
ACTB	Actin Beta
CCR5	C-C Motif Chemokine Receptor 5 (Gene/Pseudogene)
MIR20A	MicroRNA 20a
TG	Thyroglobulin
NPHP1	Nephrocystin 1
CDK5RAP2	CDK5 Regulatory Subunit Associated Protein 2
DNAJC5	DnaJ Heat Shock Protein Family (Hsp40) Member C5
ATXN7	Ataxin 7
LPA	Lipoprotein(A)
POLR3A	RNA Polymerase III Subunit A
STIL	STIL Centriolar Assembly Protein
RAX2	Retina And Anterior Neural Fold Homeobox 2
FHIT	Fragile Histidine Triad Diadenosine Triphosphatase
MGMT	O-6-Methylguanine-DNA Methyltransferase
APPL1	Adaptor Protein, Phosphotyrosine Interacting With PH Domain And Leucine Zipper 1
TWNK	Twinkle MtDNA Helicase
PYCR1	Pyrroline-5-Carboxylate Reductase 1
DDC	Dopa Decarboxylase
RBP4	Retinol Binding Protein 4
HSPD1	Heat Shock Protein Family D (Hsp60) Member 1
RNASEH2C	Ribonuclease H2 Subunit C
HELLS	Helicase, Lymphoid Specific
SOX10	SRY-Box Transcription Factor 10
XYLT1	Xylosyltransferase 1
PTHLH	Parathyroid Hormone Like Hormone
LTBP4	Latent Transforming Growth Factor Beta Binding Protein 4
PCSK9	Proprotein Convertase Subtilisin/Kexin Type 9
DRD1	Dopamine Receptor D1
PRRT2	Proline Rich Transmembrane Protein 2
SHOX	Short Stature Homeobox
SLC12A3	Solute Carrier Family 12 Member 3
TFAP2A	Transcription Factor AP-2 Alpha
PHOX2B	Paired Like Homeobox 2B
TFRC	Transferrin Receptor
EIF2B2	Eukaryotic Translation Initiation Factor 2B Subunit Beta
MAGEL2	MAGE Family Member L2
TALDO1	Transaldolase 1
DAG1	Dystroglycan 1
BCR	BCR Activator Of RhoGEF And GTPase
CANT1	Calcium Activated Nucleotidase 1
APTX	Aprataxin
CHCHD10	Coiled-Coil-Helix-Coiled-Coil-Helix Domain Containing 10
CHKB	Choline Kinase Beta
BMP6	Bone Morphogenetic Protein 6
MRPS22	Mitochondrial Ribosomal Protein S22
GJB1	Gap Junction Protein Beta 1
SOX9	SRY-Box Transcription Factor 9
SERPINI1	Serpin Family I Member 1
PARN	Poly(A)-Specific Ribonuclease
AMH	Anti-Mullerian Hormone
BPTF	Bromodomain PHD Finger Transcription Factor
FOXO1	Forkhead Box O1
RYR2	Ryanodine Receptor 2
GSN	Gelsolin
GTF2I	General Transcription Factor IIi
GABRD	Gamma-Aminobutyric Acid Type A Receptor Delta Subunit
MSX1	Msh Homeobox 1
CD34	CD34 Molecule
SLC25A24	Solute Carrier Family 25 Member 24
SIRT3	Sirtuin 3
TIMP2	TIMP Metallopeptidase Inhibitor 2
PROKR2	Prokineticin Receptor 2
NTF3	Neurotrophin 3
CALR	Calreticulin
NTS	Neurotensin
IL3	Interleukin 3
SIL1	SIL1 Nucleotide Exchange Factor
SGCB	Sarcoglycan Beta
FLG	Filaggrin
PKHD1	PKHD1 Ciliary IPT Domain Containing Fibrocystin/Polyductin
SRCAP	Snf2 Related CREBBP Activator Protein
DKK1	Dickkopf WNT Signaling Pathway Inhibitor 1
CHM	CHM Rab Escort Protein
SP1	Sp1 Transcription Factor
SATB2	SATB Homeobox 2
MT-ATP6	Mitochondrially Encoded ATP Synthase Membrane Subunit 6
TOP2A	DNA Topoisomerase II Alpha
SMARCA4	SWI/SNF Related, Matrix Associated, Actin Dependent Regulator Of Chromatin, Subfamily A, Member 4
BMPR1A	Bone Morphogenetic Protein Receptor Type 1A
MFN2	Mitofusin 2
MFSD8	Major Facilitator Superfamily Domain Containing 8
SLC34A1	Solute Carrier Family 34 Member 1
TOR1A	Torsin Family 1 Member A
STAR	Steroidogenic Acute Regulatory Protein
SUFU	SUFU Negative Regulator Of Hedgehog Signaling
TNNI3	Troponin I3, Cardiac Type
PAX3	Paired Box 3
DSP	Desmoplakin
GAA	Glucosidase Alpha, Acid
WWOX	WW Domain Containing Oxidoreductase
MIR106B	MicroRNA 106b
KRT19	Keratin 19
HERC2	HECT And RLD Domain Containing E3 Ubiquitin Protein Ligase 2
ATP1A2	ATPase Na+/K+ Transporting Subunit Alpha 2
PROS1	Protein S
HLA-DPB1	Major Histocompatibility Complex, Class II, DP Beta 1
RAI1	Retinoic Acid Induced 1
HLA-G	Major Histocompatibility Complex, Class I, G
XDH	Xanthine Dehydrogenase
KCNQ3	Potassium Voltage-Gated Channel Subfamily Q Member 3
MIR127	MicroRNA 127
PLOD1	Procollagen-Lysine,2-Oxoglutarate 5-Dioxygenase 1
RUNX1	RUNX Family Transcription Factor 1
NOG	Noggin
MBL2	Mannose Binding Lectin 2
IL5	Interleukin 5
LMX1B	LIM Homeobox Transcription Factor 1 Beta
TWIST2	Twist Family BHLH Transcription Factor 2
NPHP4	Nephrocystin 4
OGG1	8-Oxoguanine DNA Glycosylase
RASSF1	Ras Association Domain Family Member 1
NGFR	Nerve Growth Factor Receptor
KCNA1	Potassium Voltage-Gated Channel Subfamily A Member 1
GABRB2	Gamma-Aminobutyric Acid Type A Receptor Beta2 Subunit
RELA	RELA Proto-Oncogene, NF-KB Subunit
BRIP1	BRCA1 Interacting Protein C-Terminal Helicase 1
CDKN3	Cyclin Dependent Kinase Inhibitor 3
MYOC	Myocilin
JAG1	Jagged Canonical Notch Ligand 1
MLXIPL	MLX Interacting Protein Like
CENPE	Centromere Protein E
WNT5A	Wnt Family Member 5A
MIR335	MicroRNA 335
NCAM1	Neural Cell Adhesion Molecule 1
LRP1	LDL Receptor Related Protein 1
OTX2	Orthodenticle Homeobox 2
HSPA4	Heat Shock Protein Family A (Hsp70) Member 4
G6PC	Glucose-6-Phosphatase Catalytic Subunit
NSD2	Nuclear Receptor Binding SET Domain Protein 2
LIF	LIF Interleukin 6 Family Cytokine
TACR3	Tachykinin Receptor 3
GK	Glycerol Kinase
GRIN1	Glutamate Ionotropic Receptor NMDA Type Subunit 1
POLE	DNA Polymerase Epsilon, Catalytic Subunit
AHSG	Alpha 2-HS Glycoprotein
SCNN1B	Sodium Channel Epithelial 1 Beta Subunit
MT-TK	Mitochondrially Encoded TRNA-Lys (AAA/G)
XRCC3	X-Ray Repair Cross Complementing 3
LHCGR	Luteinizing Hormone/Choriogonadotropin Receptor
PVALB	Parvalbumin
MIR93	MicroRNA 93
NR1H2	Nuclear Receptor Subfamily 1 Group H Member 2
IGHE	Immunoglobulin Heavy Constant Epsilon
CYP11A1	Cytochrome P450 Family 11 Subfamily A Member 1
SDHA	Succinate Dehydrogenase Complex Flavoprotein Subunit A
VHL	Von Hippel-Lindau Tumor Suppressor
SLC25A22	Solute Carrier Family 25 Member 22
CCND2	Cyclin D2
ABL1	ABL Proto-Oncogene 1, Non-Receptor Tyrosine Kinase
KRT10	Keratin 10
XIAP	X-Linked Inhibitor Of Apoptosis
MIR320A	MicroRNA 320a
NF2	Neurofibromin 2
FSHB	Follicle Stimulating Hormone Subunit Beta
CXCL10	C-X-C Motif Chemokine Ligand 10
RARB	Retinoic Acid Receptor Beta
KCNJ1	Potassium Inwardly Rectifying Channel Subfamily J Member 1
CD4	CD4 Molecule
FLT4	Fms Related Tyrosine Kinase 4
LAMP2	Lysosomal Associated Membrane Protein 2
PANK2	Pantothenate Kinase 2
PTS	6-Pyruvoyltetrahydropterin Synthase
MIR27A	MicroRNA 27a
GSK3B	Glycogen Synthase Kinase 3 Beta
CCR2	C-C Motif Chemokine Receptor 2
PGF	Placental Growth Factor
KRT7	Keratin 7
MT-CO3	Mitochondrially Encoded Cytochrome C Oxidase III
DNAJC6	DnaJ Heat Shock Protein Family (Hsp40) Member C6
IFNA2	Interferon Alpha 2
CD14	CD14 Molecule
IGF2BP2	Insulin Like Growth Factor 2 MRNA Binding Protein 2
TBL1XR1	Transducin Beta Like 1 X-Linked Receptor 1
ACP5	Acid Phosphatase 5, Tartrate Resistant
GSR	Glutathione-Disulfide Reductase
GRHL2	Grainyhead Like Transcription Factor 2
CDK1	Cyclin Dependent Kinase 1
IL1R1	Interleukin 1 Receptor Type 1
DHFR	Dihydrofolate Reductase
SACS	Sacsin Molecular Chaperone
PEX1	Peroxisomal Biogenesis Factor 1
OPTN	Optineurin
SLC18A2	Solute Carrier Family 18 Member A2
STAT5A	Signal Transducer And Activator Of Transcription 5A
CAV3	Caveolin 3
C4A	Complement C4A (Rodgers Blood Group)
FLNB	Filamin B
F10	Coagulation Factor X
SIN3A	SIN3 Transcription Regulator Family Member A
LARGE1	LARGE Xylosyl- And Glucuronyltransferase 1
POMGNT1	Protein O-Linked Mannose N-Acetylglucosaminyltransferase 1 (Beta 1,2-)
PRTN3	Proteinase 3
EGR2	Early Growth Response 2
TBCE	Tubulin Folding Cofactor E
CEACAM5	CEA Cell Adhesion Molecule 5
SAG	S-Antigen Visual Arrestin
VIP	Vasoactive Intestinal Peptide
MEF2C	Myocyte Enhancer Factor 2C
EDNRA	Endothelin Receptor Type A
CTSA	Cathepsin A
IQCB1	IQ Motif Containing B1
ATL1	Atlastin GTPase 1
TYMP	Thymidine Phosphorylase
DSPP	Dentin Sialophosphoprotein
DPYD	Dihydropyrimidine Dehydrogenase
GATA4	GATA Binding Protein 4
VEGFB	Vascular Endothelial Growth Factor B
MIR132	MicroRNA 132
LOX	Lysyl Oxidase
SCARB2	Scavenger Receptor Class B Member 2
POMGNT2	Protein O-Linked Mannose N-Acetylglucosaminyltransferase 2 (Beta 1,4-)
COCH	Cochlin
ZEB2	Zinc Finger E-Box Binding Homeobox 2
RMND1	Required For Meiotic Nuclear Division 1 Homolog
IL23R	Interleukin 23 Receptor
OTC	Ornithine Carbamoyltransferase
NLGN4X	Neuroligin 4 X-Linked
AGRN	Agrin
CHRNA7	Cholinergic Receptor Nicotinic Alpha 7 Subunit
INPP5E	Inositol Polyphosphate-5-Phosphatase E
SCNN1A	Sodium Channel Epithelial 1 Alpha Subunit
KCTD7	Potassium Channel Tetramerization Domain Containing 7
PEX5	Peroxisomal Biogenesis Factor 5
APOC3	Apolipoprotein C3
MCM8	Minichromosome Maintenance 8 Homologous Recombination Repair Factor
TOMM40	Translocase Of Outer Mitochondrial Membrane 40
RNF113A	Ring Finger Protein 113A
BLK	BLK Proto-Oncogene, Src Family Tyrosine Kinase
ASCL1	Achaete-Scute Family BHLH Transcription Factor 1
GDAP1	Ganglioside Induced Differentiation Associated Protein 1
CEP135	Centrosomal Protein 135
ZFP57	ZFP57 Zinc Finger Protein
TTPA	Alpha Tocopherol Transfer Protein
PABPN1	Poly(A) Binding Protein Nuclear 1
BACE1	Beta-Secretase 1
COL6A3	Collagen Type VI Alpha 3 Chain
NSUN2	NOP2/Sun RNA Methyltransferase 2
MIR30B	MicroRNA 30b
ARID1B	AT-Rich Interaction Domain 1B
SLPI	Secretory Leukocyte Peptidase Inhibitor
TBK1	TANK Binding Kinase 1
USH2A	Usherin
VKORC1	Vitamin K Epoxide Reductase Complex Subunit 1
CEP290	Centrosomal Protein 290
ALAS2	5'-Aminolevulinate Synthase 2
SLC25A13	Solute Carrier Family 25 Member 13
CTNS	Cystinosin, Lysosomal Cystine Transporter
AHR	Aryl Hydrocarbon Receptor
SGCG	Sarcoglycan Gamma
ABCB11	ATP Binding Cassette Subfamily B Member 11
CCK	Cholecystokinin
HMGB1	High Mobility Group Box 1
HSPA9	Heat Shock Protein Family A (Hsp70) Member 9
APOD	Apolipoprotein D
SGCA	Sarcoglycan Alpha
SYNE1	Spectrin Repeat Containing Nuclear Envelope Protein 1
ABCG2	ATP Binding Cassette Subfamily G Member 2 (Junior Blood Group)
UCHL1	Ubiquitin C-Terminal Hydrolase L1
BMPR2	Bone Morphogenetic Protein Receptor Type 2
FOXG1	Forkhead Box G1
PLEKHA1	Pleckstrin Homology Domain Containing A1
GTF2IRD1	GTF2I Repeat Domain Containing 1
MBD5	Methyl-CpG Binding Domain Protein 5
MIR31	MicroRNA 31
MIR143	MicroRNA 143
LOXL1	Lysyl Oxidase Like 1
ITM2B	Integral Membrane Protein 2B
XRCC2	X-Ray Repair Cross Complementing 2
COL11A2	Collagen Type XI Alpha 2 Chain
RNU4ATAC	RNA, U4atac Small Nuclear (U12-Dependent Splicing)
NEB	Nebulin
HTRA2	HtrA Serine Peptidase 2
PIGA	Phosphatidylinositol Glycan Anchor Biosynthesis Class A
HBG2	Hemoglobin Subunit Gamma 2
GDF9	Growth Differentiation Factor 9
MIR141	MicroRNA 141
STAT4	Signal Transducer And Activator Of Transcription 4
MYH11	Myosin Heavy Chain 11
APOA2	Apolipoprotein A2
RAB39B	RAB39B, Member RAS Oncogene Family
SALL4	Spalt Like Transcription Factor 4
MIR106A	MicroRNA 106a
ATXN1	Ataxin 1
CDKN2B-AS1	CDKN2B Antisense RNA 1
GHSR	Growth Hormone Secretagogue Receptor
EDN3	Endothelin 3
GTF2E2	General Transcription Factor IIE Subunit 2
CCL3	C-C Motif Chemokine Ligand 3
SLC2A10	Solute Carrier Family 2 Member 10
CD40	CD40 Molecule
TGFBI	Transforming Growth Factor Beta Induced
AFF2	AF4/FMR2 Family Member 2
MIR128-1	MicroRNA 128-1
ZBTB16	Zinc Finger And BTB Domain Containing 16
LCN2	Lipocalin 2
HOTAIR	HOX Transcript Antisense RNA
GARS1	Glycyl-TRNA Synthetase 1
BCOR	BCL6 Corepressor
BARD1	BRCA1 Associated RING Domain 1
ECE1	Endothelin Converting Enzyme 1
USH1C	USH1 Protein Network Component Harmonin
RELN	Reelin
MC2R	Melanocortin 2 Receptor
SHC1	SHC Adaptor Protein 1
RAD51D	RAD51 Paralog D
SPINK1	Serine Peptidase Inhibitor, Kazal Type 1
EXT1	Exostosin Glycosyltransferase 1
SRD5A2	Steroid 5 Alpha-Reductase 2
FECH	Ferrochelatase
TNFSF10	TNF Superfamily Member 10
HNRNPDL	Heterogeneous Nuclear Ribonucleoprotein D Like
EIF4E	Eukaryotic Translation Initiation Factor 4E
MT-CYB	Mitochondrially Encoded Cytochrome B
APC2	APC Regulator Of WNT Signaling Pathway 2
CHMP2B	Charged Multivesicular Body Protein 2B
PHEX	Phosphate Regulating Endopeptidase Homolog X-Linked
POF1B	POF1B Actin Binding Protein
TGM3	Transglutaminase 3
GUSB	Glucuronidase Beta
ADAM17	ADAM Metallopeptidase Domain 17
RNPC3	RNA Binding Region (RNP1, RRM) Containing 3
MT-ND6	Mitochondrially Encoded NADH:Ubiquinone Oxidoreductase Core Subunit 6
ANOS1	Anosmin 1
PDE4D	Phosphodiesterase 4D
ERBB3	Erb-B2 Receptor Tyrosine Kinase 3
HSP90AA1	Heat Shock Protein 90 Alpha Family Class A Member 1
MLH3	MutL Homolog 3
MIR193B	MicroRNA 193b
INVS	Inversin
PAX8	Paired Box 8
HADHB	Hydroxyacyl-CoA Dehydrogenase Trifunctional Multienzyme Complex Subunit Beta
RNASEH2B	Ribonuclease H2 Subunit B
UGT1A1	UDP Glucuronosyltransferase Family 1 Member A1
SPRY4	Sprouty RTK Signaling Antagonist 4
SPARC	Secreted Protein Acidic And Cysteine Rich
CDC45	Cell Division Cycle 45
CIT	Citron Rho-Interacting Serine/Threonine Kinase
MIR10B	MicroRNA 10b
CACNA1H	Calcium Voltage-Gated Channel Subunit Alpha1 H
PEX6	Peroxisomal Biogenesis Factor 6
ETFA	Electron Transfer Flavoprotein Subunit Alpha
ACOX1	Acyl-CoA Oxidase 1
ACVRL1	Activin A Receptor Like Type 1
FUCA1	Alpha-L-Fucosidase 1
PTGS1	Prostaglandin-Endoperoxide Synthase 1
PTPRC	Protein Tyrosine Phosphatase Receptor Type C
TRAPPC11	Trafficking Protein Particle Complex 11
DNM2	Dynamin 2
OPRM1	Opioid Receptor Mu 1
BICD2	BICD Cargo Adaptor 2
MIR30E	MicroRNA 30e
CUL7	Cullin 7
COL4A3	Collagen Type IV Alpha 3 Chain
PLAGL1	PLAG1 Like Zinc Finger 1
MIR200C	MicroRNA 200c
SLC12A1	Solute Carrier Family 12 Member 1
KNL1	Kinetochore Scaffold 1
SLC9A6	Solute Carrier Family 9 Member A6
OLR1	Oxidized Low Density Lipoprotein Receptor 1
MIR107	MicroRNA 107
ABCC1	ATP Binding Cassette Subfamily C Member 1
DNAJB2	DnaJ Heat Shock Protein Family (Hsp40) Member B2
HSPB8	Heat Shock Protein Family B (Small) Member 8
ZEB1	Zinc Finger E-Box Binding Homeobox 1
EXT2	Exostosin Glycosyltransferase 2
MIR30D	MicroRNA 30d
IL15	Interleukin 15
EWSR1	EWS RNA Binding Protein 1
WDR4	WD Repeat Domain 4
CC2D2A	Coiled-Coil And C2 Domain Containing 2A
AGPAT2	1-Acylglycerol-3-Phosphate O-Acyltransferase 2
SPG11	SPG11 Vesicle Trafficking Associated, Spatacsin
MAP3K1	Mitogen-Activated Protein Kinase Kinase Kinase 1
GHRH	Growth Hormone Releasing Hormone
HADHA	Hydroxyacyl-CoA Dehydrogenase Trifunctional Multienzyme Complex Subunit Alpha
NRTN	Neurturin
BGN	Biglycan
PPM1D	Protein Phosphatase, Mg2+/Mn2+ Dependent 1D
SERPING1	Serpin Family G Member 1
TENM4	Teneurin Transmembrane Protein 4
POMT1	Protein O-Mannosyltransferase 1
MB	Myoglobin
CALB1	Calbindin 1
SDCCAG8	Serologically Defined Colon Cancer Antigen 8
SLC7A7	Solute Carrier Family 7 Member 7
PHGDH	Phosphoglycerate Dehydrogenase
SUMF1	Sulfatase Modifying Factor 1
ETS1	ETS Proto-Oncogene 1, Transcription Factor
CHI3L1	Chitinase 3 Like 1
POC1A	POC1 Centriolar Protein A
DUSP6	Dual Specificity Phosphatase 6
SMARCAL1	SWI/SNF Related, Matrix Associated, Actin Dependent Regulator Of Chromatin, Subfamily A Like 1
SHANK3	SH3 And Multiple Ankyrin Repeat Domains 3
PRKAG2	Protein Kinase AMP-Activated Non-Catalytic Subunit Gamma 2
HCCS	Holocytochrome C Synthase
TAC3	Tachykinin Precursor 3
S100A9	S100 Calcium Binding Protein A9
TPM3	Tropomyosin 3
WDR19	WD Repeat Domain 19
MALAT1	Metastasis Associated Lung Adenocarcinoma Transcript 1
IHH	Indian Hedgehog Signaling Molecule
PRKCD	Protein Kinase C Delta
ATP7B	ATPase Copper Transporting Beta
TKT	Transketolase
CRIPT	CXXC Repeat Containing Interactor Of PDZ3 Domain
MIR195	MicroRNA 195
ANKRD11	Ankyrin Repeat Domain 11
MFSD2A	Major Facilitator Superfamily Domain Containing 2A
DPP6	Dipeptidyl Peptidase Like 6
EIF2B5	Eukaryotic Translation Initiation Factor 2B Subunit Epsilon
PRKACA	Protein Kinase CAMP-Activated Catalytic Subunit Alpha
DLG3	Discs Large MAGUK Scaffold Protein 3
NOBOX	NOBOX Oogenesis Homeobox
ST3GAL3	ST3 Beta-Galactoside Alpha-2,3-Sialyltransferase 3
CLCN7	Chloride Voltage-Gated Channel 7
PINK1	PTEN Induced Kinase 1
CXCR3	C-X-C Motif Chemokine Receptor 3
SFTPB	Surfactant Protein B
NEFL	Neurofilament Light
APEX1	Apurinic/Apyrimidinic Endodeoxyribonuclease 1
GLI1	GLI Family Zinc Finger 1
TGFA	Transforming Growth Factor Alpha
HTR3A	5-Hydroxytryptamine Receptor 3A
CD8A	CD8a Molecule
SLC2A2	Solute Carrier Family 2 Member 2
SLC12A5	Solute Carrier Family 12 Member 5
MYH6	Myosin Heavy Chain 6
CTSB	Cathepsin B
PHB	Prohibitin
GLUL	Glutamate-Ammonia Ligase
NRXN1	Neurexin 1
DNMT3B	DNA Methyltransferase 3 Beta
LIMK1	LIM Domain Kinase 1
KCNJ8	Potassium Inwardly Rectifying Channel Subfamily J Member 8
DIAPH2	Diaphanous Related Formin 2
SRD5A1	Steroid 5 Alpha-Reductase 1
STUB1	STIP1 Homology And U-Box Containing Protein 1
PDHA1	Pyruvate Dehydrogenase E1 Alpha 1 Subunit
GLA	Galactosidase Alpha
COL6A2	Collagen Type VI Alpha 2 Chain
MIR133B	MicroRNA 133b
WDR11	WD Repeat Domain 11
ANTXR1	ANTXR Cell Adhesion Molecule 1
GJA5	Gap Junction Protein Alpha 5
PNKD	PNKD Metallo-Beta-Lactamase Domain Containing
ARSB	Arylsulfatase B
RPS6KA3	Ribosomal Protein S6 Kinase A3
LONP1	Lon Peptidase 1, Mitochondrial
SCNN1G	Sodium Channel Epithelial 1 Gamma Subunit
IRF1	Interferon Regulatory Factor 1
EGR1	Early Growth Response 1
DAO	D-Amino Acid Oxidase
IAPP	Islet Amyloid Polypeptide
PPP1R15B	Protein Phosphatase 1 Regulatory Subunit 15B
CYP2E1	Cytochrome P450 Family 2 Subfamily E Member 1
BAZ1B	Bromodomain Adjacent To Zinc Finger Domain 1B
PRX	Periaxin
KCNJ6	Potassium Inwardly Rectifying Channel Subfamily J Member 6
STN1	STN1 Subunit Of CST Complex
MIRLET7B	MicroRNA Let-7b
KIF14	Kinesin Family Member 14
GNE	Glucosamine (UDP-N-Acetyl)-2-Epimerase/N-Acetylmannosamine Kinase
TYROBP	TYRO Protein Tyrosine Kinase Binding Protein
S100A8	S100 Calcium Binding Protein A8
IRS2	Insulin Receptor Substrate 2
MIR203A	MicroRNA 203a
ARID1A	AT-Rich Interaction Domain 1A
PRKDC	Protein Kinase, DNA-Activated, Catalytic Subunit
TLR5	Toll Like Receptor 5
MIR184	MicroRNA 184
TET2	Tet Methylcytosine Dioxygenase 2
G6PD	Glucose-6-Phosphate Dehydrogenase
C19orf12	Chromosome 19 Open Reading Frame 12
GEMIN4	Gem Nuclear Organelle Associated Protein 4
IFT172	Intraflagellar Transport 172
FGA	Fibrinogen Alpha Chain
VCAN	Versican
CEL	Carboxyl Ester Lipase
RNASE3	Ribonuclease A Family Member 3
DIAPH1	Diaphanous Related Formin 1
DMPK	DM1 Protein Kinase
MGP	Matrix Gla Protein
KCNT1	Potassium Sodium-Activated Channel Subfamily T Member 1
PLK4	Polo Like Kinase 4
SBDS	SBDS Ribosome Maturation Factor
COL4A5	Collagen Type IV Alpha 5 Chain
ALS2	Alsin Rho Guanine Nucleotide Exchange Factor ALS2
MCM9	Minichromosome Maintenance 9 Homologous Recombination Repair Factor
SLC2A3	Solute Carrier Family 2 Member 3
RPL10	Ribosomal Protein L10
CALB2	Calbindin 2
DDB2	Damage Specific DNA Binding Protein 2
EHMT1	Euchromatic Histone Lysine Methyltransferase 1
CCR1	C-C Motif Chemokine Receptor 1
SERPINH1	Serpin Family H Member 1
CIITA	Class II Major Histocompatibility Complex Transactivator
MIR150	MicroRNA 150
OXT	Oxytocin/Neurophysin I Prepropeptide
ERG	ETS Transcription Factor ERG
NDN	Necdin, MAGE Family Member
HDAC8	Histone Deacetylase 8
PMS1	PMS1 Homolog 1, Mismatch Repair System Component
MAP2K2	Mitogen-Activated Protein Kinase Kinase 2
USH1G	USH1 Protein Network Component Sans
CYP24A1	Cytochrome P450 Family 24 Subfamily A Member 1
DNAJB6	DnaJ Heat Shock Protein Family (Hsp40) Member B6
POU1F1	POU Class 1 Homeobox 1
SLC26A4	Solute Carrier Family 26 Member 4
CLCN1	Chloride Voltage-Gated Channel 1
MTRR	5-Methyltetrahydrofolate-Homocysteine Methyltransferase Reductase
GAD2	Glutamate Decarboxylase 2
TPH1	Tryptophan Hydroxylase 1
CGA	Glycoprotein Hormones, Alpha Polypeptide
NALCN	Sodium Leak Channel, Non-Selective
ITGB2	Integrin Subunit Beta 2
EZR	Ezrin
H2AX	H2A.X Variant Histone
MIR206	MicroRNA 206
CIB2	Calcium And Integrin Binding Family Member 2
DDOST	Dolichyl-Diphosphooligosaccharide--Protein Glycosyltransferase Non-Catalytic Subunit
GRIN2A	Glutamate Ionotropic Receptor NMDA Type Subunit 2A
ABAT	4-Aminobutyrate Aminotransferase
HEXB	Hexosaminidase Subunit Beta
SIGMAR1	Sigma Non-Opioid Intracellular Receptor 1
LOC108684022	FRAXA Repeat Instability Region
IBSP	Integrin Binding Sialoprotein
FANCM	FA Complementation Group M
ABCA7	ATP Binding Cassette Subfamily A Member 7
CTNNA1	Catenin Alpha 1
RFC2	Replication Factor C Subunit 2
GRM5	Glutamate Metabotropic Receptor 5
IRF5	Interferon Regulatory Factor 5
BSG	Basigin (Ok Blood Group)
VAPB	VAMP Associated Protein B And C
FHL1	Four And A Half LIM Domains 1
NR1H4	Nuclear Receptor Subfamily 1 Group H Member 4
ADNP	Activity Dependent Neuroprotector Homeobox
C4B	Complement C4B (Chido Blood Group)
EHHADH	Enoyl-CoA Hydratase And 3-Hydroxyacyl CoA Dehydrogenase
ADCY5	Adenylate Cyclase 5
CR2	Complement C3d Receptor 2
B3GALT6	Beta-1,3-Galactosyltransferase 6
ITGA7	Integrin Subunit Alpha 7
GAPDH	Glyceraldehyde-3-Phosphate Dehydrogenase
PROK2	Prokineticin 2
NOTCH2	Notch Receptor 2
SLC30A8	Solute Carrier Family 30 Member 8
AGK	Acylglycerol Kinase
PHC1	Polyhomeotic Homolog 1
ALDH2	Aldehyde Dehydrogenase 2 Family Member
NHLRC1	NHL Repeat Containing E3 Ubiquitin Protein Ligase 1
CPLX1	Complexin 1
IL12A	Interleukin 12A
SHH	Sonic Hedgehog Signaling Molecule
ITPR3	Inositol 1,4,5-Trisphosphate Receptor Type 3
FANCD2	FA Complementation Group D2
SYNGAP1	Synaptic Ras GTPase Activating Protein 1
CD274	CD274 Molecule
HBB	Hemoglobin Subunit Beta
SOS1	SOS Ras/Rac Guanine Nucleotide Exchange Factor 1
SPRTN	SprT-Like N-Terminal Domain
INHA	Inhibin Subunit Alpha
ADM	Adrenomedullin
CLOCK	Clock Circadian Regulator
SMO	Smoothened, Frizzled Class Receptor
NKX2-5	NK2 Homeobox 5
LACC1	Laccase Domain Containing 1
RASA1	RAS P21 Protein Activator 1
ATXN8OS	ATXN8 Opposite Strand LncRNA
IL12B	Interleukin 12B
RAG1	Recombination Activating 1
TGM1	Transglutaminase 1
PAFAH1B1	Platelet Activating Factor Acetylhydrolase 1b Regulatory Subunit 1
GATA6	GATA Binding Protein 6
SRA1	Steroid Receptor RNA Activator 1
CDX2	Caudal Type Homeobox 2
MIR140	MicroRNA 140
PEX26	Peroxisomal Biogenesis Factor 26
ANGPT2	Angiopoietin 2
SHANK2	SH3 And Multiple Ankyrin Repeat Domains 2
MIR96	MicroRNA 96
TWIST1	Twist Family BHLH Transcription Factor 1
DLK1	Delta Like Non-Canonical Notch Ligand 1
IDS	Iduronate 2-Sulfatase
MTTP	Microsomal Triglyceride Transfer Protein
OCLN	Occludin
PARK10	Parkinson Disease 10 (Susceptibility)
DCDC2	Doublecortin Domain Containing 2
TJP1	Tight Junction Protein 1
CD46	CD46 Molecule
DCTN1	Dynactin Subunit 1
TGIF1	TGFB Induced Factor Homeobox 1
CYBB	Cytochrome B-245 Beta Chain
HSPA8	Heat Shock Protein Family A (Hsp70) Member 8
PLAUR	Plasminogen Activator, Urokinase Receptor
SULT2B1	Sulfotransferase Family 2B Member 1
DDIT3	DNA Damage Inducible Transcript 3
AHI1	Abelson Helper Integration Site 1
BCL11A	BAF Chromatin Remodeling Complex Subunit BCL11A
KCNA2	Potassium Voltage-Gated Channel Subfamily A Member 2
HARS1	Histidyl-TRNA Synthetase 1
MIR331	MicroRNA 331
CDC73	Cell Division Cycle 73
CDC6	Cell Division Cycle 6
POMT2	Protein O-Mannosyltransferase 2
MSTN	Myostatin
CEP164	Centrosomal Protein 164
LIN28B	Lin-28 Homolog B
KRT18	Keratin 18
B4GALT7	Beta-1,4-Galactosyltransferase 7
GTF2H5	General Transcription Factor IIH Subunit 5
RAB3GAP1	RAB3 GTPase Activating Protein Catalytic Subunit 1
FANCC	FA Complementation Group C
NDUFB11	NADH:Ubiquinone Oxidoreductase Subunit B11
ARG1	Arginase 1
VTN	Vitronectin
COX10	Cytochrome C Oxidase Assembly Factor Heme A:Farnesyltransferase COX10
PTF1A	Pancreas Associated Transcription Factor 1a
IL6R	Interleukin 6 Receptor
PLA2G4A	Phospholipase A2 Group IVA
SPG7	SPG7 Matrix AAA Peptidase Subunit, Paraplegin
AKR1B1	Aldo-Keto Reductase Family 1 Member B
THRA	Thyroid Hormone Receptor Alpha
LARS2	Leucyl-TRNA Synthetase 2, Mitochondrial
MIR200A	MicroRNA 200a
GPHN	Gephyrin
HSD3B2	Hydroxy-Delta-5-Steroid Dehydrogenase, 3 Beta- And Steroid Delta-Isomerase 2
USB1	U6 SnRNA Biogenesis Phosphodiesterase 1
PRKCA	Protein Kinase C Alpha
DPH1	Diphthamide Biosynthesis 1
TTC21B	Tetratricopeptide Repeat Domain 21B
ARHI1	Age-Related Hearing Impairment 1
ARHI2	Age-Related Hearing Impairment 2
ATXN10	Ataxin 10
SLC6A8	Solute Carrier Family 6 Member 8
CDC42	Cell Division Cycle 42
OBSL1	Obscurin Like Cytoskeletal Adaptor 1
ST14	Suppression Of Tumorigenicity 14
HDAC6	Histone Deacetylase 6
ABHD12	Abhydrolase Domain Containing 12
BBS1	Bardet-Biedl Syndrome 1
WHRN	Whirlin
DARS2	Aspartyl-TRNA Synthetase 2, Mitochondrial
TBL2	Transducin Beta Like 2
SEMA5A	Semaphorin 5A
TFR2	Transferrin Receptor 2
ANKH	ANKH Inorganic Pyrophosphate Transport Regulator
IFT43	Intraflagellar Transport 43
VPS13B	Vacuolar Protein Sorting 13 Homolog B
GMPPB	GDP-Mannose Pyrophosphorylase B
UNC5C	Unc-5 Netrin Receptor C
MIR122	MicroRNA 122
XRCC4	X-Ray Repair Cross Complementing 4
CTNND2	Catenin Delta 2
IKBKB	Inhibitor Of Nuclear Factor Kappa B Kinase Subunit Beta
CLRN1	Clarin 1
GPX4	Glutathione Peroxidase 4
ITGA6	Integrin Subunit Alpha 6
LMNB1	Lamin B1
TRAF3IP1	TRAF3 Interacting Protein 1
ITGA2	Integrin Subunit Alpha 2
ALMS1	ALMS1 Centrosome And Basal Body Associated Protein
CHRNA1	Cholinergic Receptor Nicotinic Alpha 1 Subunit
SMC1A	Structural Maintenance Of Chromosomes 1A
P4HB	Prolyl 4-Hydroxylase Subunit Beta
VEGFD	Vascular Endothelial Growth Factor D
ASCC1	Activating Signal Cointegrator 1 Complex Subunit 1
HS6ST1	Heparan Sulfate 6-O-Sulfotransferase 1
ROR2	Receptor Tyrosine Kinase Like Orphan Receptor 2
SLC25A46	Solute Carrier Family 25 Member 46
STAG3	Stromal Antigen 3
TBR1	T-Box Brain Transcription Factor 1
GUCY2D	Guanylate Cyclase 2D, Retinal
RAC1	Rac Family Small GTPase 1
EED	Embryonic Ectoderm Development
DONSON	Downstream Neighbor Of SON
ORC1	Origin Recognition Complex Subunit 1
COL7A1	Collagen Type VII Alpha 1 Chain
SLC25A4	Solute Carrier Family 25 Member 4
ADRB3	Adrenoceptor Beta 3
SLC20A2	Solute Carrier Family 20 Member 2
KLLN	Killin, P53 Regulated DNA Replication Inhibitor
HACE1	HECT Domain And Ankyrin Repeat Containing E3 Ubiquitin Protein Ligase 1
CASP10	Caspase 10
PEX2	Peroxisomal Biogenesis Factor 2
CYP27B1	Cytochrome P450 Family 27 Subfamily B Member 1
KNG1	Kininogen 1
ADAMTS2	ADAM Metallopeptidase With Thrombospondin Type 1 Motif 2
LHX4	LIM Homeobox 4
EPOR	Erythropoietin Receptor
RAB27A	RAB27A, Member RAS Oncogene Family
KRT8	Keratin 8
MIR328	MicroRNA 328
LDHA	Lactate Dehydrogenase A
H19-ICR	H19/IGF2 Imprinting Control Region
CD59	CD59 Molecule (CD59 Blood Group)
DNAJC21	DnaJ Heat Shock Protein Family (Hsp40) Member C21
HCRT	Hypocretin Neuropeptide Precursor
MIR29B1	MicroRNA 29b-1
GLUD2	Glutamate Dehydrogenase 2
BAK1	BCL2 Antagonist/Killer 1
CDT1	Chromatin Licensing And DNA Replication Factor 1
PRPS1	Phosphoribosyl Pyrophosphate Synthetase 1
AIP	Aryl Hydrocarbon Receptor Interacting Protein
GC	GC Vitamin D Binding Protein
MIR200B	MicroRNA 200b
KRT1	Keratin 1
ROM1	Retinal Outer Segment Membrane Protein 1
TRAIP	TRAF Interacting Protein
IL7	Interleukin 7
CALCR	Calcitonin Receptor
KRT20	Keratin 20
PAX2	Paired Box 2
HAVCR2	Hepatitis A Virus Cellular Receptor 2
CTBP1	C-Terminal Binding Protein 1
BIN1	Bridging Integrator 1
NRG1	Neuregulin 1
FCGR2A	Fc Fragment Of IgG Receptor IIa
BCL10	BCL10 Immune Signaling Adaptor
CSF3R	Colony Stimulating Factor 3 Receptor
NPHS2	NPHS2 Stomatin Family Member, Podocin
CA8	Carbonic Anhydrase 8
KAT6B	Lysine Acetyltransferase 6B
CCDC8	Coiled-Coil Domain Containing 8
SMCHD1	Structural Maintenance Of Chromosomes Flexible Hinge Domain Containing 1
AXIN1	Axin 1
HBA2	Hemoglobin Subunit Alpha 2
MIRLET7D	MicroRNA Let-7d
CCNA2	Cyclin A2
SGCD	Sarcoglycan Delta
GPD1	Glycerol-3-Phosphate Dehydrogenase 1
PDZD7	PDZ Domain Containing 7
UBQLN2	Ubiquilin 2
RHOA	Ras Homolog Family Member A
MIRLET7C	MicroRNA Let-7c
FGF3	Fibroblast Growth Factor 3
LETM1	Leucine Zipper And EF-Hand Containing Transmembrane Protein 1
FIG4	FIG4 Phosphoinositide 5-Phosphatase
DHCR7	7-Dehydrocholesterol Reductase
POLG2	DNA Polymerase Gamma 2, Accessory Subunit
PRKCSH	Protein Kinase C Substrate 80K-H
SIX6	SIX Homeobox 6
SELL	Selectin L
MIR18A	MicroRNA 18a
MUC2	Mucin 2, Oligomeric Mucus/Gel-Forming
SCN10A	Sodium Voltage-Gated Channel Alpha Subunit 10
TLR9	Toll Like Receptor 9
GRIA1	Glutamate Ionotropic Receptor AMPA Type Subunit 1
SNAP25	Synaptosome Associated Protein 25
NES	Nestin
MAPKAPK3	MAPK Activated Protein Kinase 3
PRF1	Perforin 1
PIGN	Phosphatidylinositol Glycan Anchor Biosynthesis Class N
ANO5	Anoctamin 5
SETBP1	SET Binding Protein 1
PREPL	Prolyl Endopeptidase Like
GPX1	Glutathione Peroxidase 1
GAP43	Growth Associated Protein 43
PLA2G2A	Phospholipase A2 Group IIA
THBS1	Thrombospondin 1
MCL1	MCL1 Apoptosis Regulator, BCL2 Family Member
EARS2	Glutamyl-TRNA Synthetase 2, Mitochondrial
RBM8A	RNA Binding Motif Protein 8A
BCS1L	BCS1 Homolog, Ubiquinol-Cytochrome C Reductase Complex Chaperone
HFM1	Helicase For Meiosis 1
ITPA	Inosine Triphosphatase
MIR23B	MicroRNA 23b
AVP	Arginine Vasopressin
GPC4	Glypican 4
ALG13	ALG13 UDP-N-Acetylglucosaminyltransferase Subunit
GATA3	GATA Binding Protein 3
LIPA	Lipase A, Lysosomal Acid Type
WDR81	WD Repeat Domain 81
TMEM38B	Transmembrane Protein 38B
CLIP2	CAP-Gly Domain Containing Linker Protein 2
PDE3A	Phosphodiesterase 3A
PEX10	Peroxisomal Biogenesis Factor 10
SUOX	Sulfite Oxidase
MIR204	MicroRNA 204
DPP4	Dipeptidyl Peptidase 4
AXL	AXL Receptor Tyrosine Kinase
NTRK3	Neurotrophic Receptor Tyrosine Kinase 3
NOX4	NADPH Oxidase 4
ANKLE2	Ankyrin Repeat And LEM Domain Containing 2
COQ7	Coenzyme Q7, Hydroxylase
PML	Promyelocytic Leukemia
HCN4	Hyperpolarization Activated Cyclic Nucleotide Gated Potassium Channel 4
PCSK1	Proprotein Convertase Subtilisin/Kexin Type 1
POLB	DNA Polymerase Beta
AMBP	Alpha-1-Microglobulin/Bikunin Precursor
PON2	Paraoxonase 2
KLF11	Kruppel Like Factor 11
LAMB2	Laminin Subunit Beta 2
CD24	CD24 Molecule
FGFRL1	Fibroblast Growth Factor Receptor Like 1
PAPPA	Pappalysin 1
TBXT	T-Box Transcription Factor T
SLC6A2	Solute Carrier Family 6 Member 2
SLC6A9	Solute Carrier Family 6 Member 9
SELENON	Selenoprotein N
SOHLH1	Spermatogenesis And Oogenesis Specific Basic Helix-Loop-Helix 1
AMACR	Alpha-Methylacyl-CoA Racemase
DICER1	Dicer 1, Ribonuclease III
IKZF1	IKAROS Family Zinc Finger 1
GABBR2	Gamma-Aminobutyric Acid Type B Receptor Subunit 2
MUC5AC	Mucin 5AC, Oligomeric Mucus/Gel-Forming
ACTG1	Actin Gamma 1
ADH1B	Alcohol Dehydrogenase 1B (Class I), Beta Polypeptide
DIS3L2	DIS3 Like 3'-5' Exoribonuclease 2
TAF13	TATA-Box Binding Protein Associated Factor 13
PIGT	Phosphatidylinositol Glycan Anchor Biosynthesis Class T
APOC1	Apolipoprotein C1
MIRLET7I	MicroRNA Let-7i
MIR182	MicroRNA 182
SRY	Sex Determining Region Y
IL2RB	Interleukin 2 Receptor Subunit Beta
CHST6	Carbohydrate Sulfotransferase 6
GNS	Glucosamine (N-Acetyl)-6-Sulfatase
TP73	Tumor Protein P73
HHEX	Hematopoietically Expressed Homeobox
IL11	Interleukin 11
CBS	Cystathionine Beta-Synthase
RNF135	Ring Finger Protein 135
GOSR2	Golgi SNAP Receptor Complex Member 2
MUC16	Mucin 16, Cell Surface Associated
FOXC2	Forkhead Box C2
ORC6	Origin Recognition Complex Subunit 6
TNFRSF10A	TNF Receptor Superfamily Member 10a
PLEKHG5	Pleckstrin Homology And RhoGEF Domain Containing G5
HTR2C	5-Hydroxytryptamine Receptor 2C
SLC19A3	Solute Carrier Family 19 Member 3
TMEM70	Transmembrane Protein 70
FGFR4	Fibroblast Growth Factor Receptor 4
AIMP2	Aminoacyl TRNA Synthetase Complex Interacting Multifunctional Protein 2
AQP4	Aquaporin 4
FOXA1	Forkhead Box A1
MIR181A1	MicroRNA 181a-1
CLCNKB	Chloride Voltage-Gated Channel Kb
NPR2	Natriuretic Peptide Receptor 2
TMCO1	Transmembrane And Coiled-Coil Domains 1
SLC2A4	Solute Carrier Family 2 Member 4
ITGAL	Integrin Subunit Alpha L
CHD8	Chromodomain Helicase DNA Binding Protein 8
ADAMTS13	ADAM Metallopeptidase With Thrombospondin Type 1 Motif 13
APOA5	Apolipoprotein A5
RNASEL	Ribonuclease L
RAD54L	RAD54 Like
ETV6	ETS Variant Transcription Factor 6
DKC1	Dyskerin Pseudouridine Synthase 1
RAD50	RAD50 Double Strand Break Repair Protein
TNFSF13B	TNF Superfamily Member 13b
CCN6	Cellular Communication Network Factor 6
EXO1	Exonuclease 1
CACNA1G	Calcium Voltage-Gated Channel Subunit Alpha1 G
ADRB1	Adrenoceptor Beta 1
CTSK	Cathepsin K
TLR3	Toll Like Receptor 3
EIF2B4	Eukaryotic Translation Initiation Factor 2B Subunit Delta
CACNB2	Calcium Voltage-Gated Channel Auxiliary Subunit Beta 2
PADI4	Peptidyl Arginine Deiminase 4
CHIT1	Chitinase 1
EEF2	Eukaryotic Translation Elongation Factor 2
SYCE1	Synaptonemal Complex Central Element Protein 1
TCF3	Transcription Factor 3
CNTF	Ciliary Neurotrophic Factor
ARFGEF2	ADP Ribosylation Factor Guanine Nucleotide Exchange Factor 2
MIR152	MicroRNA 152
IMPDH1	Inosine Monophosphate Dehydrogenase 1
SCN2B	Sodium Voltage-Gated Channel Beta Subunit 2
IL23A	Interleukin 23 Subunit Alpha
PEX19	Peroxisomal Biogenesis Factor 19
SCT	Secretin
SCGB1A1	Secretoglobin Family 1A Member 1
IDE	Insulin Degrading Enzyme
GFPT1	Glutamine--Fructose-6-Phosphate Transaminase 1
IL1RAPL2	Interleukin 1 Receptor Accessory Protein Like 2
IFNB1	Interferon Beta 1
GLO1	Glyoxalase I
FOXE1	Forkhead Box E1
AP3B2	Adaptor Related Protein Complex 3 Subunit Beta 2
CYBA	Cytochrome B-245 Alpha Chain
VPS13C	Vacuolar Protein Sorting 13 Homolog C
LRP2	LDL Receptor Related Protein 2
TPH2	Tryptophan Hydroxylase 2
PHKG2	Phosphorylase Kinase Catalytic Subunit Gamma 2
TRIM32	Tripartite Motif Containing 32
IARS2	Isoleucyl-TRNA Synthetase 2, Mitochondrial
AIF1	Allograft Inflammatory Factor 1
ADD1	Adducin 1
SEPSECS	Sep (O-Phosphoserine) TRNA:Sec (Selenocysteine) TRNA Synthase
GAL	Galanin And GMAP Prepropeptide
DVL1	Dishevelled Segment Polarity Protein 1
WRAP53	WD Repeat Containing Antisense To TP53
PTK2B	Protein Tyrosine Kinase 2 Beta
TCAP	Titin-Cap
NEK1	NIMA Related Kinase 1
LYST	Lysosomal Trafficking Regulator
EDAR	Ectodysplasin A Receptor
IL4R	Interleukin 4 Receptor
EPM2A	EPM2A Glucan Phosphatase, Laforin
SMC3	Structural Maintenance Of Chromosomes 3
MIR23A	MicroRNA 23a
BUB1	BUB1 Mitotic Checkpoint Serine/Threonine Kinase
GRM1	Glutamate Metabotropic Receptor 1
MIR181A2	MicroRNA 181a-2
CPOX	Coproporphyrinogen Oxidase
PDP1	Pyruvate Dehyrogenase Phosphatase Catalytic Subunit 1
POLR1C	RNA Polymerase I And III Subunit C
GAS5	Growth Arrest Specific 5
OCRL	OCRL Inositol Polyphosphate-5-Phosphatase
LTBP2	Latent Transforming Growth Factor Beta Binding Protein 2
BCL6	BCL6 Transcription Repressor
MSMO1	Methylsterol Monooxygenase 1
POLR3B	RNA Polymerase III Subunit B
JUP	Junction Plakoglobin
IL7R	Interleukin 7 Receptor
GPR101	G Protein-Coupled Receptor 101
CS	Citrate Synthase
LAMA3	Laminin Subunit Alpha 3
AGTR2	Angiotensin II Receptor Type 2
RPS6KB1	Ribosomal Protein S6 Kinase B1
MALT1	MALT1 Paracaspase
UBR1	Ubiquitin Protein Ligase E3 Component N-Recognin 1
ABCA3	ATP Binding Cassette Subfamily A Member 3
SNX3	Sorting Nexin 3
MIR15B	MicroRNA 15b
MSH3	MutS Homolog 3
COL5A1	Collagen Type V Alpha 1 Chain
PAK1	P21 (RAC1) Activated Kinase 1
EFHC1	EF-Hand Domain Containing 1
NLGN3	Neuroligin 3
CFHR5	Complement Factor H Related 5
RXRA	Retinoid X Receptor Alpha
DNA2	DNA Replication Helicase/Nuclease 2
F2R	Coagulation Factor II Thrombin Receptor
NAGS	N-Acetylglutamate Synthase
FIGLA	Folliculogenesis Specific BHLH Transcription Factor
MAF	MAF BZIP Transcription Factor
PITX3	Paired Like Homeodomain 3
KDM5B	Lysine Demethylase 5B
MT-TS1	Mitochondrially Encoded TRNA-Ser (UCN) 1
S100A6	S100 Calcium Binding Protein A6
HDAC9	Histone Deacetylase 9
ADORA2A	Adenosine A2a Receptor
COL4A4	Collagen Type IV Alpha 4 Chain
KCNC3	Potassium Voltage-Gated Channel Subfamily C Member 3
RPSA	Ribosomal Protein SA
PTGDS	Prostaglandin D2 Synthase
ANGPT1	Angiopoietin 1
YAP1	Yes Associated Protein 1
GM2A	GM2 Ganglioside Activator
MST1R	Macrophage Stimulating 1 Receptor
CDH2	Cadherin 2
NFKB2	Nuclear Factor Kappa B Subunit 2
PTDSS1	Phosphatidylserine Synthase 1
RFC1	Replication Factor C Subunit 1
FGB	Fibrinogen Beta Chain
APOA4	Apolipoprotein A4
RRM2B	Ribonucleotide Reductase Regulatory TP53 Inducible Subunit M2B
FLRT3	Fibronectin Leucine Rich Transmembrane Protein 3
GNPTAB	N-Acetylglucosamine-1-Phosphate Transferase Subunits Alpha And Beta
PTK2	Protein Tyrosine Kinase 2
NBAS	NBAS Subunit Of NRZ Tethering Complex
AQP1	Aquaporin 1 (Colton Blood Group)
HSPA5	Heat Shock Protein Family A (Hsp70) Member 5
CLCN2	Chloride Voltage-Gated Channel 2
MIR205	MicroRNA 205
CASP1	Caspase 1
CACNA1S	Calcium Voltage-Gated Channel Subunit Alpha1 S
ADRA2B	Adrenoceptor Alpha 2B
VPS13D	Vacuolar Protein Sorting 13 Homolog D
SHOC2	SHOC2 Leucine Rich Repeat Scaffold Protein
THPO	Thrombopoietin
CEP57	Centrosomal Protein 57
SURF1	SURF1 Cytochrome C Oxidase Assembly Factor
MYBPC3	Myosin Binding Protein C, Cardiac
EYA1	EYA Transcriptional Coactivator And Phosphatase 1
COPB2	Coatomer Protein Complex Subunit Beta 2
MIR181C	MicroRNA 181c
ALDH1A1	Aldehyde Dehydrogenase 1 Family Member A1
SNCG	Synuclein Gamma
TMPO	Thymopoietin
PRDX1	Peroxiredoxin 1
TOP1	DNA Topoisomerase I
GNA11	G Protein Subunit Alpha 11
IL1RAPL1	Interleukin 1 Receptor Accessory Protein Like 1
MIR30A	MicroRNA 30a
PER2	Period Circadian Regulator 2
HOXB13	Homeobox B13
SLC34A2	Solute Carrier Family 34 Member 2
MT-ATP8	Mitochondrially Encoded ATP Synthase Membrane Subunit 8
MPLKIP	M-Phase Specific PLK1 Interacting Protein
KIF1A	Kinesin Family Member 1A
IFT57	Intraflagellar Transport 57
FEZF1	FEZ Family Zinc Finger 1
CHUK	Component Of Inhibitor Of Nuclear Factor Kappa B Kinase Complex
ITGB1	Integrin Subunit Beta 1
WNT4	Wnt Family Member 4
ZAP70	Zeta Chain Of T Cell Receptor Associated Protein Kinase 70
GAN	Gigaxonin
MIR451A	MicroRNA 451a
NCAPD2	Non-SMC Condensin I Complex Subunit D2
SIM1	SIM BHLH Transcription Factor 1
ORC4	Origin Recognition Complex Subunit 4
DLG4	Discs Large MAGUK Scaffold Protein 4
FGF17	Fibroblast Growth Factor 17
MVK	Mevalonate Kinase
GFER	Growth Factor, Augmenter Of Liver Regeneration
ASS1	Argininosuccinate Synthase 1
IFI27	Interferon Alpha Inducible Protein 27
CRPPA	CDP-L-Ribitol Pyrophosphorylase A
ERAP1	Endoplasmic Reticulum Aminopeptidase 1
PLCG1	Phospholipase C Gamma 1
DNM1	Dynamin 1
ACO2	Aconitase 2
TSPO	Translocator Protein
LCAT	Lecithin-Cholesterol Acyltransferase
IREB2	Iron Responsive Element Binding Protein 2
ITGA4	Integrin Subunit Alpha 4
CCL4	C-C Motif Chemokine Ligand 4
PKP2	Plakophilin 2
TGM2	Transglutaminase 2
ABCD1	ATP Binding Cassette Subfamily D Member 1
POSTN	Periostin
NR1I2	Nuclear Receptor Subfamily 1 Group I Member 2
TPM2	Tropomyosin 2
BMI1	BMI1 Proto-Oncogene, Polycomb Ring Finger
GSS	Glutathione Synthetase
ABCB4	ATP Binding Cassette Subfamily B Member 4
KIF11	Kinesin Family Member 11
NEAT1	Nuclear Paraspeckle Assembly Transcript 1
SCN3A	Sodium Voltage-Gated Channel Alpha Subunit 3
MICA	MHC Class I Polypeptide-Related Sequence A
DHCR24	24-Dehydrocholesterol Reductase
FANCI	FA Complementation Group I
KANSL1	KAT8 Regulatory NSL Complex Subunit 1
CRHR1	Corticotropin Releasing Hormone Receptor 1
ACER3	Alkaline Ceramidase 3
S100A1	S100 Calcium Binding Protein A1
MIR19A	MicroRNA 19a
FASN	Fatty Acid Synthase
RGN	Regucalcin
PPP3CA	Protein Phosphatase 3 Catalytic Subunit Alpha
PRKRA	Protein Activator Of Interferon Induced Protein Kinase EIF2AK2
RIT1	Ras Like Without CAAX 1
PYY	Peptide YY
CD19	CD19 Molecule
SERPINB5	Serpin Family B Member 5
CFHR2	Complement Factor H Related 2
RBP3	Retinol Binding Protein 3
COL25A1	Collagen Type XXV Alpha 1 Chain
SLC9A9	Solute Carrier Family 9 Member A9
CDSN	Corneodesmosin
SGPL1	Sphingosine-1-Phosphate Lyase 1
PRKG1	Protein Kinase CGMP-Dependent 1
ALAD	Aminolevulinate Dehydratase
EYA4	EYA Transcriptional Coactivator And Phosphatase 4
NTNG1	Netrin G1
CASP7	Caspase 7
FOXM1	Forkhead Box M1
RDX	Radixin
PRDM16	PR/SET Domain 16
TRAPPC2	Trafficking Protein Particle Complex 2
B3GALNT2	Beta-1,3-N-Acetylgalactosaminyltransferase 2
SASS6	SAS-6 Centriolar Assembly Protein
RECK	Reversion Inducing Cysteine Rich Protein With Kazal Motifs
CGB3	Chorionic Gonadotropin Subunit Beta 3
VPS13A	Vacuolar Protein Sorting 13 Homolog A
CHRNE	Cholinergic Receptor Nicotinic Epsilon Subunit
PVT1	Pvt1 Oncogene
ITGA2B	Integrin Subunit Alpha 2b
QDPR	Quinoid Dihydropteridine Reductase
GRIK2	Glutamate Ionotropic Receptor Kainate Type Subunit 2
NIPBL	NIPBL Cohesin Loading Factor
P2RX7	Purinergic Receptor P2X 7
FADS1	Fatty Acid Desaturase 1
LTF	Lactotransferrin
SEC23B	SEC23 Homolog B, Coat Complex II Component
CRLF1	Cytokine Receptor Like Factor 1
FZD4	Frizzled Class Receptor 4
SGSH	N-Sulfoglucosamine Sulfohydrolase
BMP1	Bone Morphogenetic Protein 1
CTRCT28	Cataract 28
TIA1	TIA1 Cytotoxic Granule Associated RNA Binding Protein
CAPN2	Calpain 2
ABCC6	ATP Binding Cassette Subfamily C Member 6
WARS1	Tryptophanyl-TRNA Synthetase 1
MIR196A2	MicroRNA 196a-2
GATA2	GATA Binding Protein 2
HDAC1	Histone Deacetylase 1
LEMD3	LEM Domain Containing 3
SEPTIN9	Septin 9
IFT140	Intraflagellar Transport 140
NR0B1	Nuclear Receptor Subfamily 0 Group B Member 1
NTN1	Netrin 1
XK	X-Linked Kx Blood Group
RETREG1	Reticulophagy Regulator 1
RTN4	Reticulon 4
HTR1B	5-Hydroxytryptamine Receptor 1B
PTPN1	Protein Tyrosine Phosphatase Non-Receptor Type 1
OPTC	Opticin
LAMC2	Laminin Subunit Gamma 2
BAG3	BCL2 Associated Athanogene 3
RORA	RAR Related Orphan Receptor A
PHKA2	Phosphorylase Kinase Regulatory Subunit Alpha 2
MIR148B	MicroRNA 148b
MIR433	MicroRNA 433
RPA1	Replication Protein A1
BTNL2	Butyrophilin Like 2
TRH	Thyrotropin Releasing Hormone
HUWE1	HECT, UBA And WWE Domain Containing E3 Ubiquitin Protein Ligase 1
PPP1CB	Protein Phosphatase 1 Catalytic Subunit Beta
SMAD9	SMAD Family Member 9
CAST	Calpastatin
EPHB2	EPH Receptor B2
CD38	CD38 Molecule
HCFC1	Host Cell Factor C1
MIR100	MicroRNA 100
SNAI2	Snail Family Transcriptional Repressor 2
ARSG	Arylsulfatase G
MIR376A1	MicroRNA 376a-1
CHD2	Chromodomain Helicase DNA Binding Protein 2
MIR34B	MicroRNA 34b
MIR191	MicroRNA 191
A2ML1	Alpha-2-Macroglobulin Like 1
FOXP2	Forkhead Box P2
NDUFV2	NADH:Ubiquinone Oxidoreductase Core Subunit V2
RPGRIP1L	RPGRIP1 Like
DNAJC13	DnaJ Heat Shock Protein Family (Hsp40) Member C13
ITGB4	Integrin Subunit Beta 4
ALOX5	Arachidonate 5-Lipoxygenase
NCAPD3	Non-SMC Condensin II Complex Subunit D3
CCKBR	Cholecystokinin B Receptor
SFTPD	Surfactant Protein D
EMG1	EMG1 N1-Specific Pseudouridine Methyltransferase
PEX14	Peroxisomal Biogenesis Factor 14
NCF1	Neutrophil Cytosolic Factor 1
IQSEC2	IQ Motif And Sec7 Domain 2
HIC1	HIC ZBTB Transcriptional Repressor 1
NGLY1	N-Glycanase 1
GNAQ	G Protein Subunit Alpha Q
CCN1	Cellular Communication Network Factor 1
GLS	Glutaminase
SSTR2	Somatostatin Receptor 2
EXOSC2	Exosome Component 2
MIR16-1	MicroRNA 16-1
POGZ	Pogo Transposable Element Derived With ZNF Domain
NR1H3	Nuclear Receptor Subfamily 1 Group H Member 3
C1QBP	Complement C1q Binding Protein
SLC11A2	Solute Carrier Family 11 Member 2
TNFAIP3	TNF Alpha Induced Protein 3
SLC37A4	Solute Carrier Family 37 Member 4
RUNX3	RUNX Family Transcription Factor 3
VSX2	Visual System Homeobox 2
FAM126A	Family With Sequence Similarity 126 Member A
L1CAM	L1 Cell Adhesion Molecule
RAPSN	Receptor Associated Protein Of The Synapse
MMP8	Matrix Metallopeptidase 8
LZTR1	Leucine Zipper Like Transcription Regulator 1
KCNE3	Potassium Voltage-Gated Channel Subfamily E Regulatory Subunit 3
FCGR3B	Fc Fragment Of IgG Receptor IIIb
MOG	Myelin Oligodendrocyte Glycoprotein
MMP12	Matrix Metallopeptidase 12
POMK	Protein O-Mannose Kinase
SLCO1B1	Solute Carrier Organic Anion Transporter Family Member 1B1
TPMT	Thiopurine S-Methyltransferase
TFF1	Trefoil Factor 1
CYP2A6	Cytochrome P450 Family 2 Subfamily A Member 6
CTC1	CST Telomere Replication Complex Component 1
WDR73	WD Repeat Domain 73
MIR326	MicroRNA 326
NDUFS1	NADH:Ubiquinone Oxidoreductase Core Subunit S1
NEK8	NIMA Related Kinase 8
BECN1	Beclin 1
CD55	CD55 Molecule (Cromer Blood Group)
PROP1	PROP Paired-Like Homeobox 1
RASA2	RAS P21 Protein Activator 2
COL8A1	Collagen Type VIII Alpha 1 Chain
NLRP1	NLR Family Pyrin Domain Containing 1
SMAD7	SMAD Family Member 7
TMEM173	Transmembrane Protein 173
KLHL7	Kelch Like Family Member 7
CXCL9	C-X-C Motif Chemokine Ligand 9
JMJD1C	Jumonji Domain Containing 1C
IRAK4	Interleukin 1 Receptor Associated Kinase 4
MAN2B1	Mannosidase Alpha Class 2B Member 1
HSPA1A	Heat Shock Protein Family A (Hsp70) Member 1A
DLD	Dihydrolipoamide Dehydrogenase
MBTPS2	Membrane Bound Transcription Factor Peptidase, Site 2
SFTPC	Surfactant Protein C
VCL	Vinculin
PARK16	Parkinson Disease 16 (Susceptibility)
ADAMTSL2	ADAMTS Like 2
ATP2C1	ATPase Secretory Pathway Ca2+ Transporting 1
PRICKLE1	Prickle Planar Cell Polarity Protein 1
HDAC4	Histone Deacetylase 4
TNFRSF13C	TNF Receptor Superfamily Member 13C
SLC11A1	Solute Carrier Family 11 Member 1
MIR376C	MicroRNA 376c
ATF4	Activating Transcription Factor 4
SOD3	Superoxide Dismutase 3
MT-TW	Mitochondrially Encoded TRNA-Trp (UGA/G)
UCP1	Uncoupling Protein 1
KERA	Keratocan
HEPH	Hephaestin
FEN1	Flap Structure-Specific Endonuclease 1
SLC18A3	Solute Carrier Family 18 Member A3
MUC5B	Mucin 5B, Oligomeric Mucus/Gel-Forming
CYP46A1	Cytochrome P450 Family 46 Subfamily A Member 1
EIF2B3	Eukaryotic Translation Initiation Factor 2B Subunit Gamma
WDFY3	WD Repeat And FYVE Domain Containing 3
TRIP13	Thyroid Hormone Receptor Interactor 13
IL17RD	Interleukin 17 Receptor D
HNRNPA2B1	Heterogeneous Nuclear Ribonucleoprotein A2/B1
TCHH	Trichohyalin
SREBF1	Sterol Regulatory Element Binding Transcription Factor 1
CRTAP	Cartilage Associated Protein
PIK3CB	Phosphatidylinositol-4,5-Bisphosphate 3-Kinase Catalytic Subunit Beta
INPP5K	Inositol Polyphosphate-5-Phosphatase K
PEX7	Peroxisomal Biogenesis Factor 7
POU5F1	POU Class 5 Homeobox 1
PDCD10	Programmed Cell Death 10
NPAP1	Nuclear Pore Associated Protein 1
PKM	Pyruvate Kinase M1/2
DTNA	Dystrobrevin Alpha
PF4	Platelet Factor 4
CGB5	Chorionic Gonadotropin Subunit Beta 5
CTCF	CCCTC-Binding Factor
IGFBP4	Insulin Like Growth Factor Binding Protein 4
DISC1	DISC1 Scaffold Protein
COQ2	Coenzyme Q2, Polyprenyltransferase
DMXL2	Dmx Like 2
GDF15	Growth Differentiation Factor 15
LHB	Luteinizing Hormone Subunit Beta
[truncated: 21,491 more rows]

## Sheet: Targets of aging in GeneCards
Gene Symbol	Description	Category	Gifts	GC Id	Relevance score	GeneCards Link
APOE	Apolipoprotein E	Protein Coding	52	GC19P044906	68.83	https://www.genecards.org/cgi-bin/carddisp.pl?gene=APOE
TP53	Tumor Protein P53	Protein Coding	55	GC17M007661	62.51	https://www.genecards.org/cgi-bin/carddisp.pl?gene=TP53
IL6	Interleukin 6	Protein Coding	50	GC07P022765	60.95	https://www.genecards.org/cgi-bin/carddisp.pl?gene=IL6
INS	Insulin	Protein Coding	49	GC11M002159	60.83	https://www.genecards.org/cgi-bin/carddisp.pl?gene=INS
TNF	Tumor Necrosis Factor	Protein Coding	53	GC06P032604	58.73	https://www.genecards.org/cgi-bin/carddisp.pl?gene=TNF
IGF1	Insulin Like Growth Factor 1	Protein Coding	50	GC12M102395	58.62	https://www.genecards.org/cgi-bin/carddisp.pl?gene=IGF1
IL1B	Interleukin 1 Beta	Protein Coding	49	GC02M112829	50.34	https://www.genecards.org/cgi-bin/carddisp.pl?gene=IL1B
CFH	Complement Factor H	Protein Coding	47	GC01P196621	49.67	https://www.genecards.org/cgi-bin/carddisp.pl?gene=CFH
SNCA	Synuclein Alpha	Protein Coding	51	GC04M089724	47.26	https://www.genecards.org/cgi-bin/carddisp.pl?gene=SNCA
LMNA	Lamin A/C	Protein Coding	49	GC01P156082	46.64	https://www.genecards.org/cgi-bin/carddisp.pl?gene=LMNA
EGFR	Epidermal Growth Factor Receptor	Protein Coding	56	GC07P055019	46.3	https://www.genecards.org/cgi-bin/carddisp.pl?gene=EGFR
BDNF	Brain Derived Neurotrophic Factor	Protein Coding	48	GC11M027654	45.79	https://www.genecards.org/cgi-bin/carddisp.pl?gene=BDNF
PDGFRB	Platelet Derived Growth Factor Receptor Beta	Protein Coding	56	GC05M150113	45.32	https://www.genecards.org/cgi-bin/carddisp.pl?gene=PDGFRB
PTEN	Phosphatase And Tensin Homolog	Protein Coding	54	GC10P087863	44.85	https://www.genecards.org/cgi-bin/carddisp.pl?gene=PTEN
MMP9	Matrix Metallopeptidase 9	Protein Coding	54	GC20P046008	44.41	https://www.genecards.org/cgi-bin/carddisp.pl?gene=MMP9
ABCA4	ATP Binding Cassette Subfamily A Member 4	Protein Coding	46	GC01M093992	43.96	https://www.genecards.org/cgi-bin/carddisp.pl?gene=ABCA4
FBLN5	Fibulin 5	Protein Coding	45	GC14M091869	43.91	https://www.genecards.org/cgi-bin/carddisp.pl?gene=FBLN5
MAPT	Microtubule Associated Protein Tau	Protein Coding	52	GC17P045894	43.87	https://www.genecards.org/cgi-bin/carddisp.pl?gene=MAPT
ESR1	Estrogen Receptor 1	Protein Coding	54	GC06P151656	43.64	https://www.genecards.org/cgi-bin/carddisp.pl?gene=ESR1
APOB	Apolipoprotein B	Protein Coding	46	GC02M020956	43.34	https://www.genecards.org/cgi-bin/carddisp.pl?gene=APOB
AKT1	AKT Serine/Threonine Kinase 1	Protein Coding	56	GC14M104769	42.91	https://www.genecards.org/cgi-bin/carddisp.pl?gene=AKT1
ARMS2	Age-Related Maculopathy Susceptibility 2	Protein Coding	32	GC10P122454	42.83	https://www.genecards.org/cgi-bin/carddisp.pl?gene=ARMS2
TGFB1	Transforming Growth Factor Beta 1	Protein Coding	53	GC19M041301	42.77	https://www.genecards.org/cgi-bin/carddisp.pl?gene=TGFB1
VEGFA	Vascular Endothelial Growth Factor A	Protein Coding	50	GC06P043770	42.66	https://www.genecards.org/cgi-bin/carddisp.pl?gene=VEGFA
IGF2	Insulin Like Growth Factor 2	Protein Coding	49	GC11M002130	42.46	https://www.genecards.org/cgi-bin/carddisp.pl?gene=IGF2
ERCC6	ERCC Excision Repair 6, Chromatin Remodeling Factor	Protein Coding	46	GC10M049454	42.46	https://www.genecards.org/cgi-bin/carddisp.pl?gene=ERCC6
EPHA2	EPH Receptor A2	Protein Coding	53	GC01M016124	42.34	https://www.genecards.org/cgi-bin/carddisp.pl?gene=EPHA2
BRCA1	BRCA1 DNA Repair Associated	Protein Coding	52	GC17M043044	42.25	https://www.genecards.org/cgi-bin/carddisp.pl?gene=BRCA1
MTHFR	Methylenetetrahydrofolate Reductase	Protein Coding	49	GC01M011785	42.11	https://www.genecards.org/cgi-bin/carddisp.pl?gene=MTHFR
IL10	Interleukin 10	Protein Coding	48	GC01M206767	42.07	https://www.genecards.org/cgi-bin/carddisp.pl?gene=IL10
WRN	WRN RecQ Like Helicase	Protein Coding	48	GC08P031033	41.68	https://www.genecards.org/cgi-bin/carddisp.pl?gene=WRN
LEP	Leptin	Protein Coding	49	GC07P128241	40.88	https://www.genecards.org/cgi-bin/carddisp.pl?gene=LEP
APP	Amyloid Beta Precursor Protein	Protein Coding	52	GC21M025880	40.54	https://www.genecards.org/cgi-bin/carddisp.pl?gene=APP
BRCA2	BRCA2 DNA Repair Associated	Protein Coding	50	GC13P032315	40.44	https://www.genecards.org/cgi-bin/carddisp.pl?gene=BRCA2
KRAS	KRAS Proto-Oncogene, GTPase	Protein Coding	52	GC12M025204	39.16	https://www.genecards.org/cgi-bin/carddisp.pl?gene=KRAS
CRP	C-Reactive Protein	Protein Coding	48	GC01M159714	38.95	https://www.genecards.org/cgi-bin/carddisp.pl?gene=CRP
HTRA1	HtrA Serine Peptidase 1	Protein Coding	45	GC10P122461	38.77	https://www.genecards.org/cgi-bin/carddisp.pl?gene=HTRA1
PPARG	Peroxisome Proliferator Activated Receptor Gamma	Protein Coding	54	GC03P012287	38.46	https://www.genecards.org/cgi-bin/carddisp.pl?gene=PPARG
BRAF	B-Raf Proto-Oncogene, Serine/Threonine Kinase	Protein Coding	55	GC07M140719	38.42	https://www.genecards.org/cgi-bin/carddisp.pl?gene=BRAF
CDKN2A	Cyclin Dependent Kinase Inhibitor 2A	Protein Coding	52	GC09M021967	38.34	https://www.genecards.org/cgi-bin/carddisp.pl?gene=CDKN2A
C3	Complement C3	Protein Coding	49	GC19M006677	38.21	https://www.genecards.org/cgi-bin/carddisp.pl?gene=C3
SOD1	Superoxide Dismutase 1	Protein Coding	53	GC21P031659	38.14	https://www.genecards.org/cgi-bin/carddisp.pl?gene=SOD1
ELN	Elastin	Protein Coding	45	GC07P074027	37.4	https://www.genecards.org/cgi-bin/carddisp.pl?gene=ELN
ALB	Albumin	Protein Coding	51	GC04P073397	36.97	https://www.genecards.org/cgi-bin/carddisp.pl?gene=ALB
CST3	Cystatin C	Protein Coding	46	GC20M023608	36.96	https://www.genecards.org/cgi-bin/carddisp.pl?gene=CST3
CCND1	Cyclin D1	Protein Coding	53	GC11P069641	36.69	https://www.genecards.org/cgi-bin/carddisp.pl?gene=CCND1
TERT	Telomerase Reverse Transcriptase	Protein Coding	52	GC05M001253	36.3	https://www.genecards.org/cgi-bin/carddisp.pl?gene=TERT
CTNNB1	Catenin Beta 1	Protein Coding	54	GC03P041236	36.24	https://www.genecards.org/cgi-bin/carddisp.pl?gene=CTNNB1
PIK3CA	Phosphatidylinositol-4,5-Bisphosphate 3-Kinase Catalytic Subunit Alpha	Protein Coding	53	GC03P179148	36.13	https://www.genecards.org/cgi-bin/carddisp.pl?gene=PIK3CA
ERBB2	Erb-B2 Receptor Tyrosine Kinase 2	Protein Coding	56	GC17P039687	36.01	https://www.genecards.org/cgi-bin/carddisp.pl?gene=ERBB2
STAT3	Signal Transducer And Activator Of Transcription 3	Protein Coding	54	GC17M042313	35.82	https://www.genecards.org/cgi-bin/carddisp.pl?gene=STAT3
AR	Androgen Receptor	Protein Coding	54	GC0XP067544	35.59	https://www.genecards.org/cgi-bin/carddisp.pl?gene=AR
GH1	Growth Hormone 1	Protein Coding	46	GC17M063917	35.36	https://www.genecards.org/cgi-bin/carddisp.pl?gene=GH1
MAPK1	Mitogen-Activated Protein Kinase 1	Protein Coding	52	GC22M021754	34.26	https://www.genecards.org/cgi-bin/carddisp.pl?gene=MAPK1
MLH1	MutL Homolog 1	Protein Coding	49	GC03P036993	34.17	https://www.genecards.org/cgi-bin/carddisp.pl?gene=MLH1
GBA	Glucosylceramidase Beta	Protein Coding	49	GC01M155234	34.05	https://www.genecards.org/cgi-bin/carddisp.pl?gene=GBA
CYP19A1	Cytochrome P450 Family 19 Subfamily A Member 1	Protein Coding	50	GC15M051208	33.94	https://www.genecards.org/cgi-bin/carddisp.pl?gene=CYP19A1
ACE	Angiotensin I Converting Enzyme	Protein Coding	50	GC17P063477	33.92	https://www.genecards.org/cgi-bin/carddisp.pl?gene=ACE
F2	Coagulation Factor II, Thrombin	Protein Coding	50	GC11P046720	33.91	https://www.genecards.org/cgi-bin/carddisp.pl?gene=F2
AGER	Advanced Glycosylation End-Product Specific Receptor	Protein Coding	45	GC06M032180	33.78	https://www.genecards.org/cgi-bin/carddisp.pl?gene=AGER
CFI	Complement Factor I	Protein Coding	48	GC04M109740	33.74	https://www.genecards.org/cgi-bin/carddisp.pl?gene=CFI
IGF1R	Insulin Like Growth Factor 1 Receptor	Protein Coding	56	GC15P098648	33.61	https://www.genecards.org/cgi-bin/carddisp.pl?gene=IGF1R
HLA-DRB1	Major Histocompatibility Complex, Class II, DR Beta 1	Protein Coding	47	GC06M032578	33.36	https://www.genecards.org/cgi-bin/carddisp.pl?gene=HLA-DRB1
CAT	Catalase	Protein Coding	51	GC11P034460	33.34	https://www.genecards.org/cgi-bin/carddisp.pl?gene=CAT
HRAS	HRas Proto-Oncogene, GTPase	Protein Coding	53	GC11M000522	32.65	https://www.genecards.org/cgi-bin/carddisp.pl?gene=HRAS
NOS3	Nitric Oxide Synthase 3	Protein Coding	52	GC07P150990	32.6	https://www.genecards.org/cgi-bin/carddisp.pl?gene=NOS3
CD40LG	CD40 Ligand	Protein Coding	49	GC0XP136649	32.56	https://www.genecards.org/cgi-bin/carddisp.pl?gene=CD40LG
MTOR	Mechanistic Target Of Rapamycin Kinase	Protein Coding	54	GC01M011106	32.53	https://www.genecards.org/cgi-bin/carddisp.pl?gene=MTOR
COMT	Catechol-O-Methyltransferase	Protein Coding	52	GC22P019941	32.42	https://www.genecards.org/cgi-bin/carddisp.pl?gene=COMT
TH	Tyrosine Hydroxylase	Protein Coding	53	GC11M002163	32.32	https://www.genecards.org/cgi-bin/carddisp.pl?gene=TH
CFB	Complement Factor B	Protein Coding	47	GC06P031945	32.31	https://www.genecards.org/cgi-bin/carddisp.pl?gene=CFB
ERCC2	ERCC Excision Repair 2, TFIIH Core Complex Helicase Subunit	Protein Coding	48	GC19M045349	32.29	https://www.genecards.org/cgi-bin/carddisp.pl?gene=ERCC2
VDR	Vitamin D Receptor	Protein Coding	53	GC12M047841	32.26	https://www.genecards.org/cgi-bin/carddisp.pl?gene=VDR
SERPINE1	Serpin Family E Member 1	Protein Coding	52	GC07P101127	32.21	https://www.genecards.org/cgi-bin/carddisp.pl?gene=SERPINE1
FMR1	FMRP Translational Regulator 1	Protein Coding	46	GC0XP147912	31.72	https://www.genecards.org/cgi-bin/carddisp.pl?gene=FMR1
POMC	Proopiomelanocortin	Protein Coding	50	GC02M025160	31.7	https://www.genecards.org/cgi-bin/carddisp.pl?gene=POMC
MMP2	Matrix Metallopeptidase 2	Protein Coding	54	GC16P055390	31.63	https://www.genecards.org/cgi-bin/carddisp.pl?gene=MMP2
H19	H19 Imprinted Maternally Expressed Transcript	RNA Gene	28	GC11M001995	31.63	https://www.genecards.org/cgi-bin/carddisp.pl?gene=H19
FAS	Fas Cell Surface Death Receptor	Protein Coding	51	GC10P088969	31.32	https://www.genecards.org/cgi-bin/carddisp.pl?gene=FAS
ADIPOQ	Adiponectin, C1Q And Collagen Domain Containing	Protein Coding	46	GC03P186842	31.25	https://www.genecards.org/cgi-bin/carddisp.pl?gene=ADIPOQ
GFAP	Glial Fibrillary Acidic Protein	Protein Coding	49	GC17M044905	31.1	https://www.genecards.org/cgi-bin/carddisp.pl?gene=GFAP
KIT	KIT Proto-Oncogene, Receptor Tyrosine Kinase	Protein Coding	54	GC04P054657	30.91	https://www.genecards.org/cgi-bin/carddisp.pl?gene=KIT
GNRH1	Gonadotropin Releasing Hormone 1	Protein Coding	43	GC08M025419	30.91	https://www.genecards.org/cgi-bin/carddisp.pl?gene=GNRH1
PRKN	Parkin RBR E3 Ubiquitin Protein Ligase	Protein Coding	41	GC06M161348	30.86	https://www.genecards.org/cgi-bin/carddisp.pl?gene=PRKN
CHAT	Choline O-Acetyltransferase	Protein Coding	49	GC10P049609	30.85	https://www.genecards.org/cgi-bin/carddisp.pl?gene=CHAT
GHR	Growth Hormone Receptor	Protein Coding	48	GC05P042429	30.66	https://www.genecards.org/cgi-bin/carddisp.pl?gene=GHR
CDH1	Cadherin 1	Protein Coding	52	GC16P068737	30.56	https://www.genecards.org/cgi-bin/carddisp.pl?gene=CDH1
SLC6A4	Solute Carrier Family 6 Member 4	Protein Coding	49	GC17M030194	30.54	https://www.genecards.org/cgi-bin/carddisp.pl?gene=SLC6A4
HMOX1	Heme Oxygenase 1	Protein Coding	53	GC22P035380	30.41	https://www.genecards.org/cgi-bin/carddisp.pl?gene=HMOX1
PRNP	Prion Protein	Protein Coding	48	GC20P004686	30.41	https://www.genecards.org/cgi-bin/carddisp.pl?gene=PRNP
SCN1A	Sodium Voltage-Gated Channel Alpha Subunit 1	Protein Coding	49	GC02M165989	30.37	https://www.genecards.org/cgi-bin/carddisp.pl?gene=SCN1A
COL1A1	Collagen Type I Alpha 1 Chain	Protein Coding	52	GC17M050183	30.33	https://www.genecards.org/cgi-bin/carddisp.pl?gene=COL1A1
F5	Coagulation Factor V	Protein Coding	47	GC01M169511	30.27	https://www.genecards.org/cgi-bin/carddisp.pl?gene=F5
FBN1	Fibrillin 1	Protein Coding	46	GC15M048408	30.13	https://www.genecards.org/cgi-bin/carddisp.pl?gene=FBN1
POLG	DNA Polymerase Gamma, Catalytic Subunit	Protein Coding	46	GC15M089316	30.02	https://www.genecards.org/cgi-bin/carddisp.pl?gene=POLG
IL1RN	Interleukin 1 Receptor Antagonist	Protein Coding	49	GC02P114265	30	https://www.genecards.org/cgi-bin/carddisp.pl?gene=IL1RN
NOS2	Nitric Oxide Synthase 2	Protein Coding	50	GC17M027756	29.93	https://www.genecards.org/cgi-bin/carddisp.pl?gene=NOS2
MSH2	MutS Homolog 2	Protein Coding	49	GC02P047402	29.9	https://www.genecards.org/cgi-bin/carddisp.pl?gene=MSH2
CXCL8	C-X-C Motif Chemokine Ligand 8	Protein Coding	43	GC04P073740	29.65	https://www.genecards.org/cgi-bin/carddisp.pl?gene=CXCL8
SMAD4	SMAD Family Member 4	Protein Coding	52	GC18P051028	29.64	https://www.genecards.org/cgi-bin/carddisp.pl?gene=SMAD4
C2	Complement C2	Protein Coding	46	GC06P031897	29.52	https://www.genecards.org/cgi-bin/carddisp.pl?gene=C2
DRD2	Dopamine Receptor D2	Protein Coding	52	GC11M113409	29.4	https://www.genecards.org/cgi-bin/carddisp.pl?gene=DRD2
MPO	Myeloperoxidase	Protein Coding	51	GC17M058269	29.34	https://www.genecards.org/cgi-bin/carddisp.pl?gene=MPO
PSEN1	Presenilin 1	Protein Coding	53	GC14P073136	29.3	https://www.genecards.org/cgi-bin/carddisp.pl?gene=PSEN1
MDM2	MDM2 Proto-Oncogene	Protein Coding	54	GC12P068808	29.14	https://www.genecards.org/cgi-bin/carddisp.pl?gene=MDM2
DMD	Dystrophin	Protein Coding	47	GC0XM031047	29.12	https://www.genecards.org/cgi-bin/carddisp.pl?gene=DMD
NRAS	NRAS Proto-Oncogene, GTPase	Protein Coding	52	GC01M114704	29.04	https://www.genecards.org/cgi-bin/carddisp.pl?gene=NRAS
TTR	Transthyretin	Protein Coding	50	GC18P031557	28.86	https://www.genecards.org/cgi-bin/carddisp.pl?gene=TTR
BCL2	BCL2 Apoptosis Regulator	Protein Coding	53	GC18M063123	28.81	https://www.genecards.org/cgi-bin/carddisp.pl?gene=BCL2
CASP8	Caspase 8	Protein Coding	53	GC02P201233	28.81	https://www.genecards.org/cgi-bin/carddisp.pl?gene=CASP8
TGFBR2	Transforming Growth Factor Beta Receptor 2	Protein Coding	53	GC03P030623	28.68	https://www.genecards.org/cgi-bin/carddisp.pl?gene=TGFBR2
INSR	Insulin Receptor	Protein Coding	55	GC19M007112	28.63	https://www.genecards.org/cgi-bin/carddisp.pl?gene=INSR
KCNJ11	Potassium Inwardly Rectifying Channel Subfamily J Member 11	Protein Coding	48	GC11M017364	28.61	https://www.genecards.org/cgi-bin/carddisp.pl?gene=KCNJ11
MECP2	Methyl-CpG Binding Protein 2	Protein Coding	47	GC0XM154021	28.59	https://www.genecards.org/cgi-bin/carddisp.pl?gene=MECP2
MMP1	Matrix Metallopeptidase 1	Protein Coding	53	GC11M102810	28.5	https://www.genecards.org/cgi-bin/carddisp.pl?gene=MMP1
SYP	Synaptophysin	Protein Coding	45	GC0XM049187	28.46	https://www.genecards.org/cgi-bin/carddisp.pl?gene=SYP
CHEK2	Checkpoint Kinase 2	Protein Coding	54	GC22M028687	28.44	https://www.genecards.org/cgi-bin/carddisp.pl?gene=CHEK2
AGT	Angiotensinogen	Protein Coding	50	GC01M230702	28.39	https://www.genecards.org/cgi-bin/carddisp.pl?gene=AGT
CDKN1A	Cyclin Dependent Kinase Inhibitor 1A	Protein Coding	51	GC06P043367	28.2	https://www.genecards.org/cgi-bin/carddisp.pl?gene=CDKN1A
ABCC8	ATP Binding Cassette Subfamily C Member 8	Protein Coding	48	GC11M017392	28.18	https://www.genecards.org/cgi-bin/carddisp.pl?gene=ABCC8
AGTR1	Angiotensin II Receptor Type 1	Protein Coding	51	GC03P148697	28.18	https://www.genecards.org/cgi-bin/carddisp.pl?gene=AGTR1
ACAN	Aggrecan	Protein Coding	46	GC15P088815	28.17	https://www.genecards.org/cgi-bin/carddisp.pl?gene=ACAN
PTGS2	Prostaglandin-Endoperoxide Synthase 2	Protein Coding	50	GC01M186640	28.16	https://www.genecards.org/cgi-bin/carddisp.pl?gene=PTGS2
IFNG	Interferon Gamma	Protein Coding	49	GC12M068064	27.98	https://www.genecards.org/cgi-bin/carddisp.pl?gene=IFNG
TIMP3	TIMP Metallopeptidase Inhibitor 3	Protein Coding	46	GC22P032800	27.92	https://www.genecards.org/cgi-bin/carddisp.pl?gene=TIMP3
HFE	Homeostatic Iron Regulator	Protein Coding	45	GC06P026087	27.92	https://www.genecards.org/cgi-bin/carddisp.pl?gene=HFE
ABCA1	ATP Binding Cassette Subfamily A Member 1	Protein Coding	49	GC09M104781	27.87	https://www.genecards.org/cgi-bin/carddisp.pl?gene=ABCA1
BAX	BCL2 Associated X, Apoptosis Regulator	Protein Coding	49	GC19P048954	27.82	https://www.genecards.org/cgi-bin/carddisp.pl?gene=BAX
HMCN1	Hemicentin 1	Protein Coding	40	GC01P185734	27.79	https://www.genecards.org/cgi-bin/carddisp.pl?gene=HMCN1
COL2A1	Collagen Type II Alpha 1 Chain	Protein Coding	49	GC12M047972	27.57	https://www.genecards.org/cgi-bin/carddisp.pl?gene=COL2A1
CX3CR1	C-X3-C Motif Chemokine Receptor 1	Protein Coding	46	GC03M039279	27.42	https://www.genecards.org/cgi-bin/carddisp.pl?gene=CX3CR1
ATM	ATM Serine/Threonine Kinase	Protein Coding	54	GC11P108222	27.39	https://www.genecards.org/cgi-bin/carddisp.pl?gene=ATM
ERCC1	ERCC Excision Repair 1, Endonuclease Non-Catalytic Subunit	Protein Coding	47	GC19M045409	27.39	https://www.genecards.org/cgi-bin/carddisp.pl?gene=ERCC1
SLC17A5	Solute Carrier Family 17 Member 5	Protein Coding	45	GC06M073593	27.39	https://www.genecards.org/cgi-bin/carddisp.pl?gene=SLC17A5
CASP3	Caspase 3	Protein Coding	52	GC04M184627	27.31	https://www.genecards.org/cgi-bin/carddisp.pl?gene=CASP3
BGLAP	Bone Gamma-Carboxyglutamate Protein	Protein Coding	41	GC01P156242	27.28	https://www.genecards.org/cgi-bin/carddisp.pl?gene=BGLAP
CCL2	C-C Motif Chemokine Ligand 2	Protein Coding	49	GC17P034255	27.26	https://www.genecards.org/cgi-bin/carddisp.pl?gene=CCL2
CTSD	Cathepsin D	Protein Coding	53	GC11M001752	27.17	https://www.genecards.org/cgi-bin/carddisp.pl?gene=CTSD
GDNF	Glial Cell Derived Neurotrophic Factor	Protein Coding	49	GC05M037812	26.96	https://www.genecards.org/cgi-bin/carddisp.pl?gene=GDNF
MMP13	Matrix Metallopeptidase 13	Protein Coding	51	GC11M102942	26.91	https://www.genecards.org/cgi-bin/carddisp.pl?gene=MMP13
APOA1	Apolipoprotein A1	Protein Coding	51	GC11M116835	26.9	https://www.genecards.org/cgi-bin/carddisp.pl?gene=APOA1
TNFSF11	TNF Superfamily Member 11	Protein Coding	49	GC13P042562	26.86	https://www.genecards.org/cgi-bin/carddisp.pl?gene=TNFSF11
HLA-DQB1	Major Histocompatibility Complex, Class II, DQ Beta 1	Protein Coding	45	GC06M032660	26.75	https://www.genecards.org/cgi-bin/carddisp.pl?gene=HLA-DQB1
FGFR1	Fibroblast Growth Factor Receptor 1	Protein Coding	56	GC08M038400	26.73	https://www.genecards.org/cgi-bin/carddisp.pl?gene=FGFR1
TLR4	Toll Like Receptor 4	Protein Coding	52	GC09P117704	26.66	https://www.genecards.org/cgi-bin/carddisp.pl?gene=TLR4
DES	Desmin	Protein Coding	49	GC02P219418	26.6	https://www.genecards.org/cgi-bin/carddisp.pl?gene=DES
CTLA4	Cytotoxic T-Lymphocyte Associated Protein 4	Protein Coding	47	GC02P203867	26.58	https://www.genecards.org/cgi-bin/carddisp.pl?gene=CTLA4
SPP1	Secreted Phosphoprotein 1	Protein Coding	47	GC04P087975	26.49	https://www.genecards.org/cgi-bin/carddisp.pl?gene=SPP1
APC	APC Regulator Of WNT Signaling Pathway	Protein Coding	49	GC05P112707	26.47	https://www.genecards.org/cgi-bin/carddisp.pl?gene=APC
MSH6	MutS Homolog 6	Protein Coding	50	GC02P047695	26.4	https://www.genecards.org/cgi-bin/carddisp.pl?gene=MSH6
JAK2	Janus Kinase 2	Protein Coding	55	GC09P004985	26.23	https://www.genecards.org/cgi-bin/carddisp.pl?gene=JAK2
MT-ND1	Mitochondrially Encoded NADH:Ubiquinone Oxidoreductase Core Subunit 1	Protein Coding	33	GCMTP003309	26	https://www.genecards.org/cgi-bin/carddisp.pl?gene=MT-ND1
FGFR3	Fibroblast Growth Factor Receptor 3	Protein Coding	56	GC04P001795	25.99	https://www.genecards.org/cgi-bin/carddisp.pl?gene=FGFR3
HTR2A	5-Hydroxytryptamine Receptor 2A	Protein Coding	48	GC13M046831	25.91	https://www.genecards.org/cgi-bin/carddisp.pl?gene=HTR2A
FN1	Fibronectin 1	Protein Coding	51	GC02M215360	25.9	https://www.genecards.org/cgi-bin/carddisp.pl?gene=FN1
IGFBP3	Insulin Like Growth Factor Binding Protein 3	Protein Coding	46	GC07M045912	25.87	https://www.genecards.org/cgi-bin/carddisp.pl?gene=IGFBP3
RB1	RB Transcriptional Corepressor 1	Protein Coding	50	GC13P048303	25.85	https://www.genecards.org/cgi-bin/carddisp.pl?gene=RB1
IL2	Interleukin 2	Protein Coding	46	GC04M122451	25.84	https://www.genecards.org/cgi-bin/carddisp.pl?gene=IL2
SHBG	Sex Hormone Binding Globulin	Protein Coding	42	GC17P007613	25.66	https://www.genecards.org/cgi-bin/carddisp.pl?gene=SHBG
HNF1A	HNF1 Homeobox A	Protein Coding	47	GC12P120978	25.53	https://www.genecards.org/cgi-bin/carddisp.pl?gene=HNF1A
TP63	Tumor Protein P63	Protein Coding	49	GC03P189566	25.49	https://www.genecards.org/cgi-bin/carddisp.pl?gene=TP63
GRN	Granulin Precursor	Protein Coding	48	GC17P044345	25.44	https://www.genecards.org/cgi-bin/carddisp.pl?gene=GRN
SLC2A1	Solute Carrier Family 2 Member 1	Protein Coding	53	GC01M042925	25.34	https://www.genecards.org/cgi-bin/carddisp.pl?gene=SLC2A1
BMP2	Bone Morphogenetic Protein 2	Protein Coding	48	GC20P006696	25.32	https://www.genecards.org/cgi-bin/carddisp.pl?gene=BMP2
GCK	Glucokinase	Protein Coding	52	GC07M044145	25.28	https://www.genecards.org/cgi-bin/carddisp.pl?gene=GCK
CAV1	Caveolin 1	Protein Coding	49	GC07P116524	25.21	https://www.genecards.org/cgi-bin/carddisp.pl?gene=CAV1
ABCB1	ATP Binding Cassette Subfamily B Member 1	Protein Coding	52	GC07M087504	25.2	https://www.genecards.org/cgi-bin/carddisp.pl?gene=ABCB1
CACNA1A	Calcium Voltage-Gated Channel Subunit Alpha1 A	Protein Coding	50	GC19M013206	25.2	https://www.genecards.org/cgi-bin/carddisp.pl?gene=CACNA1A
NR3C2	Nuclear Receptor Subfamily 3 Group C Member 2	Protein Coding	49	GC04M148078	25.19	https://www.genecards.org/cgi-bin/carddisp.pl?gene=NR3C2
NTRK1	Neurotrophic Receptor Tyrosine Kinase 1	Protein Coding	50	GC01P156786	25.19	https://www.genecards.org/cgi-bin/carddisp.pl?gene=NTRK1
RET	Ret Proto-Oncogene	Protein Coding	54	GC10P043081	25.16	https://www.genecards.org/cgi-bin/carddisp.pl?gene=RET
TGFBR1	Transforming Growth Factor Beta Receptor 1	Protein Coding	54	GC09P099104	25.16	https://www.genecards.org/cgi-bin/carddisp.pl?gene=TGFBR1
NAGLU	N-Acetyl-Alpha-Glucosaminidase	Protein Coding	45	GC17P042535	25.15	https://www.genecards.org/cgi-bin/carddisp.pl?gene=NAGLU
VWF	Von Willebrand Factor	Protein Coding	49	GC12M005917	25.09	https://www.genecards.org/cgi-bin/carddisp.pl?gene=VWF
EDN1	Endothelin 1	Protein Coding	48	GC06P012290	25.03	https://www.genecards.org/cgi-bin/carddisp.pl?gene=EDN1
DNMT1	DNA Methyltransferase 1	Protein Coding	52	GC19M010133	24.83	https://www.genecards.org/cgi-bin/carddisp.pl?gene=DNMT1
PSAP	Prosaposin	Protein Coding	47	GC10M071816	24.83	https://www.genecards.org/cgi-bin/carddisp.pl?gene=PSAP
CYP17A1	Cytochrome P450 Family 17 Subfamily A Member 1	Protein Coding	50	GC10M102830	24.82	https://www.genecards.org/cgi-bin/carddisp.pl?gene=CYP17A1
HIF1A	Hypoxia Inducible Factor 1 Subunit Alpha	Protein Coding	49	GC14P061695	24.76	https://www.genecards.org/cgi-bin/carddisp.pl?gene=HIF1A
SLC6A3	Solute Carrier Family 6 Member 3	Protein Coding	51	GC05M001392	24.6	https://www.genecards.org/cgi-bin/carddisp.pl?gene=SLC6A3
WT1	WT1 Transcription Factor	Protein Coding	49	GC11M032365	24.58	https://www.genecards.org/cgi-bin/carddisp.pl?gene=WT1
HNF1B	HNF1 Homeobox B	Protein Coding	46	GC17M037686	24.32	https://www.genecards.org/cgi-bin/carddisp.pl?gene=HNF1B
LEPR	Leptin Receptor	Protein Coding	50	GC01P065421	24.32	https://www.genecards.org/cgi-bin/carddisp.pl?gene=LEPR
PTPN11	Protein Tyrosine Phosphatase Non-Receptor Type 11	Protein Coding	53	GC12P112418	24.31	https://www.genecards.org/cgi-bin/carddisp.pl?gene=PTPN11
LRP5	LDL Receptor Related Protein 5	Protein Coding	50	GC11P068298	24.3	https://www.genecards.org/cgi-bin/carddisp.pl?gene=LRP5
MME	Membrane Metalloendopeptidase	Protein Coding	52	GC03P155024	24.3	https://www.genecards.org/cgi-bin/carddisp.pl?gene=MME
NTRK2	Neurotrophic Receptor Tyrosine Kinase 2	Protein Coding	54	GC09P084668	24.28	https://www.genecards.org/cgi-bin/carddisp.pl?gene=NTRK2
HLA-B	Major Histocompatibility Complex, Class I, B	Protein Coding	46	GC06M031279	24.28	https://www.genecards.org/cgi-bin/carddisp.pl?gene=HLA-B
MIR21	MicroRNA 21	RNA Gene	22	GC17P059841	24.24	https://www.genecards.org/cgi-bin/carddisp.pl?gene=MIR21
MIR34A	MicroRNA 34a	RNA Gene	21	GC01M009151	24.2	https://www.genecards.org/cgi-bin/carddisp.pl?gene=MIR34A
REST	RE1 Silencing Transcription Factor	Protein Coding	45	GC04P056907	24.17	https://www.genecards.org/cgi-bin/carddisp.pl?gene=REST
PRL	Prolactin	Protein Coding	44	GC06M022230	24.16	https://www.genecards.org/cgi-bin/carddisp.pl?gene=PRL
PIK3R1	Phosphoinositide-3-Kinase Regulatory Subunit 1	Protein Coding	52	GC05P068215	24.16	https://www.genecards.org/cgi-bin/carddisp.pl?gene=PIK3R1
EGF	Epidermal Growth Factor	Protein Coding	52	GC04P109912	24.11	https://www.genecards.org/cgi-bin/carddisp.pl?gene=EGF
PCNA	Proliferating Cell Nuclear Antigen	Protein Coding	52	GC20M005114	24.09	https://www.genecards.org/cgi-bin/carddisp.pl?gene=PCNA
PTH	Parathyroid Hormone	Protein Coding	48	GC11M013492	24.06	https://www.genecards.org/cgi-bin/carddisp.pl?gene=PTH
SOD2	Superoxide Dismutase 2	Protein Coding	52	GC06M159669	24.03	https://www.genecards.org/cgi-bin/carddisp.pl?gene=SOD2
MAP2K1	Mitogen-Activated Protein Kinase Kinase 1	Protein Coding	55	GC15P066386	24.03	https://www.genecards.org/cgi-bin/carddisp.pl?gene=MAP2K1
NF1	Neurofibromin 1	Protein Coding	49	GC17P031007	23.94	https://www.genecards.org/cgi-bin/carddisp.pl?gene=NF1
HNF4A	Hepatocyte Nuclear Factor 4 Alpha	Protein Coding	52	GC20P044355	23.92	https://www.genecards.org/cgi-bin/carddisp.pl?gene=HNF4A
PON1	Paraoxonase 1	Protein Coding	47	GC07M095297	23.87	https://www.genecards.org/cgi-bin/carddisp.pl?gene=PON1
CNR1	Cannabinoid Receptor 1	Protein Coding	48	GC06M088139	23.85	https://www.genecards.org/cgi-bin/carddisp.pl?gene=CNR1
CDK4	Cyclin Dependent Kinase 4	Protein Coding	56	GC12M057743	23.84	https://www.genecards.org/cgi-bin/carddisp.pl?gene=CDK4
HTT	Huntingtin	Protein Coding	45	GC04P003041	23.75	https://www.genecards.org/cgi-bin/carddisp.pl?gene=HTT
CDKN1B	Cyclin Dependent Kinase Inhibitor 1B	Protein Coding	50	GC12P012716	23.74	https://www.genecards.org/cgi-bin/carddisp.pl?gene=CDKN1B
SERPINF1	Serpin Family F Member 1	Protein Coding	46	GC17P001761	23.74	https://www.genecards.org/cgi-bin/carddisp.pl?gene=SERPINF1
KITLG	KIT Ligand	Protein Coding	45	GC12M088492	23.66	https://www.genecards.org/cgi-bin/carddisp.pl?gene=KITLG
PLAU	Plasminogen Activator, Urokinase	Protein Coding	53	GC10P073909	23.62	https://www.genecards.org/cgi-bin/carddisp.pl?gene=PLAU
LIPC	Lipase C, Hepatic Type	Protein Coding	46	GC15P058410	23.61	https://www.genecards.org/cgi-bin/carddisp.pl?gene=LIPC
DRD4	Dopamine Receptor D4	Protein Coding	46	GC11P000643	23.55	https://www.genecards.org/cgi-bin/carddisp.pl?gene=DRD4
FGF2	Fibroblast Growth Factor 2	Protein Coding	49	GC04P122826	23.52	https://www.genecards.org/cgi-bin/carddisp.pl?gene=FGF2
SRC	SRC Proto-Oncogene, Non-Receptor Tyrosine Kinase	Protein Coding	53	GC20P037344	23.51	https://www.genecards.org/cgi-bin/carddisp.pl?gene=SRC
NBN	Nibrin	Protein Coding	49	GC08M089933	23.48	https://www.genecards.org/cgi-bin/carddisp.pl?gene=NBN
IDH1	Isocitrate Dehydrogenase (NADP(+)) 1	Protein Coding	54	GC02M208236	23.46	https://www.genecards.org/cgi-bin/carddisp.pl?gene=IDH1
ALPL	Alkaline Phosphatase, Biomineralization Associated	Protein Coding	52	GC01P021508	23.35	https://www.genecards.org/cgi-bin/carddisp.pl?gene=ALPL
DRD3	Dopamine Receptor D3	Protein Coding	45	GC03M114128	23.32	https://www.genecards.org/cgi-bin/carddisp.pl?gene=DRD3
TTN	Titin	Protein Coding	48	GC02M178525	23.3	https://www.genecards.org/cgi-bin/carddisp.pl?gene=TTN
SCN2A	Sodium Voltage-Gated Channel Alpha Subunit 2	Protein Coding	49	GC02P165130	23.24	https://www.genecards.org/cgi-bin/carddisp.pl?gene=SCN2A
ICAM1	Intercellular Adhesion Molecule 1	Protein Coding	52	GC19P010270	23.21	https://www.genecards.org/cgi-bin/carddisp.pl?gene=ICAM1
PSEN2	Presenilin 2	Protein Coding	50	GC01P226870	23.19	https://www.genecards.org/cgi-bin/carddisp.pl?gene=PSEN2
EIF2AK3	Eukaryotic Translation Initiation Factor 2 Alpha Kinase 3	Protein Coding	49	GC02M088637	23.18	https://www.genecards.org/cgi-bin/carddisp.pl?gene=EIF2AK3
IRS1	Insulin Receptor Substrate 1	Protein Coding	48	GC02M226731	23.16	https://www.genecards.org/cgi-bin/carddisp.pl?gene=IRS1
CD36	CD36 Molecule	Protein Coding	50	GC07P080369	23.13	https://www.genecards.org/cgi-bin/carddisp.pl?gene=CD36
RECQL4	RecQ Like Helicase 4	Protein Coding	43	GC08M144512	23	https://www.genecards.org/cgi-bin/carddisp.pl?gene=RECQL4
KCNMA1	Potassium Calcium-Activated Channel Subfamily M Alpha 1	Protein Coding	50	GC10M076869	22.94	https://www.genecards.org/cgi-bin/carddisp.pl?gene=KCNMA1
ATXN3	Ataxin 3	Protein Coding	45	GC14M092452	22.88	https://www.genecards.org/cgi-bin/carddisp.pl?gene=ATXN3
LDLR	Low Density Lipoprotein Receptor	Protein Coding	50	GC19P011061	22.87	https://www.genecards.org/cgi-bin/carddisp.pl?gene=LDLR
FGFR2	Fibroblast Growth Factor Receptor 2	Protein Coding	55	GC10M121478	22.85	https://www.genecards.org/cgi-bin/carddisp.pl?gene=FGFR2
RAF1	Raf-1 Proto-Oncogene, Serine/Threonine Kinase	Protein Coding	56	GC03M012583	22.72	https://www.genecards.org/cgi-bin/carddisp.pl?gene=RAF1
KDR	Kinase Insert Domain Receptor	Protein Coding	54	GC04M055078	22.71	https://www.genecards.org/cgi-bin/carddisp.pl?gene=KDR
RAD51	RAD51 Recombinase	Protein Coding	53	GC15P040694	22.69	https://www.genecards.org/cgi-bin/carddisp.pl?gene=RAD51
ERCC4	ERCC Excision Repair 4, Endonuclease Catalytic Subunit	Protein Coding	46	GC16P013920	22.69	https://www.genecards.org/cgi-bin/carddisp.pl?gene=ERCC4
PLG	Plasminogen	Protein Coding	49	GC06P160702	22.55	https://www.genecards.org/cgi-bin/carddisp.pl?gene=PLG
PGR	Progesterone Receptor	Protein Coding	51	GC11M100943	22.51	https://www.genecards.org/cgi-bin/carddisp.pl?gene=PGR
COL1A2	Collagen Type I Alpha 2 Chain	Protein Coding	48	GC07P094394	22.4	https://www.genecards.org/cgi-bin/carddisp.pl?gene=COL1A2
PDX1	Pancreatic And Duodenal Homeobox 1	Protein Coding	48	GC13P027921	22.38	https://www.genecards.org/cgi-bin/carddisp.pl?gene=PDX1
TLR2	Toll Like Receptor 2	Protein Coding	52	GC04P153684	22.37	https://www.genecards.org/cgi-bin/carddisp.pl?gene=TLR2
CFHR3	Complement Factor H Related 3	Protein Coding	38	GC01P196774	22.29	https://www.genecards.org/cgi-bin/carddisp.pl?gene=CFHR3
ATXN2	Ataxin 2	Protein Coding	44	GC12M111443	22.26	https://www.genecards.org/cgi-bin/carddisp.pl?gene=ATXN2
VCP	Valosin Containing Protein	Protein Coding	50	GC09M035056	22.17	https://www.genecards.org/cgi-bin/carddisp.pl?gene=VCP
LTA	Lymphotoxin Alpha	Protein Coding	44	GC06P032602	22.1	https://www.genecards.org/cgi-bin/carddisp.pl?gene=LTA
PTPN22	Protein Tyrosine Phosphatase Non-Receptor Type 22	Protein Coding	48	GC01M113813	22.06	https://www.genecards.org/cgi-bin/carddisp.pl?gene=PTPN22
GLB1	Galactosidase Beta 1	Protein Coding	48	GC03M033013	22.06	https://www.genecards.org/cgi-bin/carddisp.pl?gene=GLB1
JUN	Jun Proto-Oncogene, AP-1 Transcription Factor Subunit	Protein Coding	50	GC01M058780	22.02	https://www.genecards.org/cgi-bin/carddisp.pl?gene=JUN
NLRP3	NLR Family Pyrin Domain Containing 3	Protein Coding	48	GC01P247415	22.01	https://www.genecards.org/cgi-bin/carddisp.pl?gene=NLRP3
VIM	Vimentin	Protein Coding	51	GC10P017227	21.99	https://www.genecards.org/cgi-bin/carddisp.pl?gene=VIM
SKIV2L	Ski2 Like RNA Helicase	Protein Coding	45	GC06P031958	21.95	https://www.genecards.org/cgi-bin/carddisp.pl?gene=SKIV2L
FGF23	Fibroblast Growth Factor 23	Protein Coding	46	GC12M004368	21.94	https://www.genecards.org/cgi-bin/carddisp.pl?gene=FGF23
GRIN2B	Glutamate Ionotropic Receptor NMDA Type Subunit 2B	Protein Coding	51	GC12M013437	21.91	https://www.genecards.org/cgi-bin/carddisp.pl?gene=GRIN2B
SST	Somatostatin	Protein Coding	43	GC03M187668	21.9	https://www.genecards.org/cgi-bin/carddisp.pl?gene=SST
TF	Transferrin	Protein Coding	50	GC03P133666	21.88	https://www.genecards.org/cgi-bin/carddisp.pl?gene=TF
SQSTM1	Sequestosome 1	Protein Coding	50	GC05P179806	21.88	https://www.genecards.org/cgi-bin/carddisp.pl?gene=SQSTM1
PDGFB	Platelet Derived Growth Factor Subunit B	Protein Coding	51	GC22M043145	21.8	https://www.genecards.org/cgi-bin/carddisp.pl?gene=PDGFB
FLT3	Fms Related Tyrosine Kinase 3	Protein Coding	54	GC13M028003	21.8	https://www.genecards.org/cgi-bin/carddisp.pl?gene=FLT3
GNAS	GNAS Complex Locus	Protein Coding	51	GC20P058839	21.77	https://www.genecards.org/cgi-bin/carddisp.pl?gene=GNAS
CD79A	CD79a Molecule	Protein Coding	48	GC19P041877	21.76	https://www.genecards.org/cgi-bin/carddisp.pl?gene=CD79A
PTCH1	Patched 1	Protein Coding	51	GC09M095442	21.74	https://www.genecards.org/cgi-bin/carddisp.pl?gene=PTCH1
GCH1	GTP Cyclohydrolase 1	Protein Coding	48	GC14M054842	21.73	https://www.genecards.org/cgi-bin/carddisp.pl?gene=GCH1
TARDBP	TAR DNA Binding Protein	Protein Coding	47	GC01P011013	21.73	https://www.genecards.org/cgi-bin/carddisp.pl?gene=TARDBP
TNFRSF1B	TNF Receptor Superfamily Member 1B	Protein Coding	49	GC01P012167	21.72	https://www.genecards.org/cgi-bin/carddisp.pl?gene=TNFRSF1B
CRYAB	Crystallin Alpha B	Protein Coding	46	GC11M111908	21.67	https://www.genecards.org/cgi-bin/carddisp.pl?gene=CRYAB
F3	Coagulation Factor III, Tissue Factor	Protein Coding	46	GC01M094530	21.65	https://www.genecards.org/cgi-bin/carddisp.pl?gene=F3
KLK3	Kallikrein Related Peptidase 3	Protein Coding	48	GC19P050854	21.63	https://www.genecards.org/cgi-bin/carddisp.pl?gene=KLK3
GJA1	Gap Junction Protein Alpha 1	Protein Coding	52	GC06P121436	21.63	https://www.genecards.org/cgi-bin/carddisp.pl?gene=GJA1
STAT1	Signal Transducer And Activator Of Transcription 1	Protein Coding	54	GC02M190964	21.6	https://www.genecards.org/cgi-bin/carddisp.pl?gene=STAT1
MET	MET Proto-Oncogene, Receptor Tyrosine Kinase	Protein Coding	56	GC07P116672	21.58	https://www.genecards.org/cgi-bin/carddisp.pl?gene=MET
HLA-DQA1	Major Histocompatibility Complex, Class II, DQ Alpha 1	Protein Coding	44	GC06P032758	21.58	https://www.genecards.org/cgi-bin/carddisp.pl?gene=HLA-DQA1
GABRG2	Gamma-Aminobutyric Acid Type A Receptor Gamma2 Subunit	Protein Coding	48	GC05P162000	21.57	https://www.genecards.org/cgi-bin/carddisp.pl?gene=GABRG2
TNFRSF11B	TNF Receptor Superfamily Member 11b	Protein Coding	49	GC08M118923	21.54	https://www.genecards.org/cgi-bin/carddisp.pl?gene=TNFRSF11B
CRH	Corticotropin Releasing Hormone	Protein Coding	45	GC08M066176	21.53	https://www.genecards.org/cgi-bin/carddisp.pl?gene=CRH
IL1A	Interleukin 1 Alpha	Protein Coding	45	GC02M112773	21.47	https://www.genecards.org/cgi-bin/carddisp.pl?gene=IL1A
PARP1	Poly(ADP-Ribose) Polymerase 1	Protein Coding	50	GC01M226360	21.43	https://www.genecards.org/cgi-bin/carddisp.pl?gene=PARP1
NFKB1	Nuclear Factor Kappa B Subunit 1	Protein Coding	54	GC04P102501	21.4	https://www.genecards.org/cgi-bin/carddisp.pl?gene=NFKB1
RETN	Resistin	Protein Coding	44	GC19P007669	21.37	https://www.genecards.org/cgi-bin/carddisp.pl?gene=RETN
SELE	Selectin E	Protein Coding	45	GC01M169722	21.37	https://www.genecards.org/cgi-bin/carddisp.pl?gene=SELE
EZH2	Enhancer Of Zeste 2 Polycomb Repressive Complex 2 Subunit	Protein Coding	54	GC07M148807	21.37	https://www.genecards.org/cgi-bin/carddisp.pl?gene=EZH2
NR5A1	Nuclear Receptor Subfamily 5 Group A Member 1	Protein Coding	50	GC09M124481	21.36	https://www.genecards.org/cgi-bin/carddisp.pl?gene=NR5A1
PDGFRA	Platelet Derived Growth Factor Receptor Alpha	Protein Coding	56	GC04P054229	21.24	https://www.genecards.org/cgi-bin/carddisp.pl?gene=PDGFRA
RHO	Rhodopsin	Protein Coding	49	GC03P130153	21.23	https://www.genecards.org/cgi-bin/carddisp.pl?gene=RHO
MUC1	Mucin 1, Cell Surface Associated	Protein Coding	49	GC01M155185	21.2	https://www.genecards.org/cgi-bin/carddisp.pl?gene=MUC1
EPO	Erythropoietin	Protein Coding	43	GC07P100720	21.18	https://www.genecards.org/cgi-bin/carddisp.pl?gene=EPO
SCN5A	Sodium Voltage-Gated Channel Alpha Subunit 5	Protein Coding	52	GC03M038549	21.16	https://www.genecards.org/cgi-bin/carddisp.pl?gene=SCN5A
GSTM1	Glutathione S-Transferase Mu 1	Protein Coding	42	GC01P109687	21.13	https://www.genecards.org/cgi-bin/carddisp.pl?gene=GSTM1
SMN1	Survival Of Motor Neuron 1, Telomeric	Protein Coding	42	GC05P070924	21.13	https://www.genecards.org/cgi-bin/carddisp.pl?gene=SMN1
NPPA	Natriuretic Peptide A	Protein Coding	48	GC01M011846	21.1	https://www.genecards.org/cgi-bin/carddisp.pl?gene=NPPA
HLA-A	Major Histocompatibility Complex, Class I, A	Protein Coding	48	GC06P032562	21.09	https://www.genecards.org/cgi-bin/carddisp.pl?gene=HLA-A
C9orf72	C9orf72-SMCR8 Complex Subunit	Protein Coding	42	GC09M027539	21.08	https://www.genecards.org/cgi-bin/carddisp.pl?gene=C9orf72
TNFRSF1A	TNF Receptor Superfamily Member 1A	Protein Coding	50	GC12M006328	21.07	https://www.genecards.org/cgi-bin/carddisp.pl?gene=TNFRSF1A
GABRB3	Gamma-Aminobutyric Acid Type A Receptor Beta3 Subunit	Protein Coding	50	GC15M026543	21.01	https://www.genecards.org/cgi-bin/carddisp.pl?gene=GABRB3
ELOVL4	ELOVL Fatty Acid Elongase 4	Protein Coding	46	GC06M079914	21	https://www.genecards.org/cgi-bin/carddisp.pl?gene=ELOVL4
ENPP1	Ectonucleotide Pyrophosphatase/Phosphodiesterase 1	Protein Coding	48	GC06P131808	20.97	https://www.genecards.org/cgi-bin/carddisp.pl?gene=ENPP1
FSHR	Follicle Stimulating Hormone Receptor	Protein Coding	49	GC02M048866	20.95	https://www.genecards.org/cgi-bin/carddisp.pl?gene=FSHR
EPCAM	Epithelial Cell Adhesion Molecule	Protein Coding	48	GC02P047345	20.95	https://www.genecards.org/cgi-bin/carddisp.pl?gene=EPCAM
SDHB	Succinate Dehydrogenase Complex Iron Sulfur Subunit B	Protein Coding	49	GC01M017020	20.93	https://www.genecards.org/cgi-bin/carddisp.pl?gene=SDHB
SERPINA3	Serpin Family A Member 3	Protein Coding	45	GC14P094612	20.88	https://www.genecards.org/cgi-bin/carddisp.pl?gene=SERPINA3
FLT1	Fms Related Tyrosine Kinase 1	Protein Coding	52	GC13M028300	20.83	https://www.genecards.org/cgi-bin/carddisp.pl?gene=FLT1
NPPB	Natriuretic Peptide B	Protein Coding	45	GC01M011858	20.82	https://www.genecards.org/cgi-bin/carddisp.pl?gene=NPPB
MPZ	Myelin Protein Zero	Protein Coding	45	GC01M161304	20.78	https://www.genecards.org/cgi-bin/carddisp.pl?gene=MPZ
IL4	Interleukin 4	Protein Coding	48	GC05P132673	20.77	https://www.genecards.org/cgi-bin/carddisp.pl?gene=IL4
BEST1	Bestrophin 1	Protein Coding	44	GC11P061949	20.76	https://www.genecards.org/cgi-bin/carddisp.pl?gene=BEST1
CP	Ceruloplasmin	Protein Coding	49	GC03M149162	20.7	https://www.genecards.org/cgi-bin/carddisp.pl?gene=CP
NGF	Nerve Growth Factor	Protein Coding	52	GC01M115285	20.67	https://www.genecards.org/cgi-bin/carddisp.pl?gene=NGF
NOD2	Nucleotide Binding Oligomerization Domain Containing 2	Protein Coding	49	GC16P050693	20.63	https://www.genecards.org/cgi-bin/carddisp.pl?gene=NOD2
HSPG2	Heparan Sulfate Proteoglycan 2	Protein Coding	48	GC01M021822	20.6	https://www.genecards.org/cgi-bin/carddisp.pl?gene=HSPG2
KCNQ1	Potassium Voltage-Gated Channel Subfamily Q Member 1	Protein Coding	50	GC11P002444	20.58	https://www.genecards.org/cgi-bin/carddisp.pl?gene=KCNQ1
GHRL	Ghrelin And Obestatin Prepropeptide	Protein Coding	44	GC03M010285	20.57	https://www.genecards.org/cgi-bin/carddisp.pl?gene=GHRL
PPT1	Palmitoyl-Protein Thioesterase 1	Protein Coding	47	GC01M040072	20.52	https://www.genecards.org/cgi-bin/carddisp.pl?gene=PPT1
MT-ND2	Mitochondrially Encoded NADH:Ubiquinone Oxidoreductase Core Subunit 2	Protein Coding	33	GCMTP004472	20.5	https://www.genecards.org/cgi-bin/carddisp.pl?gene=MT-ND2
VCAM1	Vascular Cell Adhesion Molecule 1	Protein Coding	47	GC01P100719	20.5	https://www.genecards.org/cgi-bin/carddisp.pl?gene=VCAM1
MIR146A	MicroRNA 146a	RNA Gene	22	GC05P160485	20.48	https://www.genecards.org/cgi-bin/carddisp.pl?gene=MIR146A
BCHE	Butyrylcholinesterase	Protein Coding	49	GC03M165772	20.47	https://www.genecards.org/cgi-bin/carddisp.pl?gene=BCHE
NR3C1	Nuclear Receptor Subfamily 3 Group C Member 1	Protein Coding	51	GC05M143277	20.45	https://www.genecards.org/cgi-bin/carddisp.pl?gene=NR3C1
KCNQ2	Potassium Voltage-Gated Channel Subfamily Q Member 2	Protein Coding	49	GC20M063400	20.45	https://www.genecards.org/cgi-bin/carddisp.pl?gene=KCNQ2
MEG3	Maternally Expressed 3	RNA Gene	29	GC14P104069	20.43	https://www.genecards.org/cgi-bin/carddisp.pl?gene=MEG3
NSD1	Nuclear Receptor Binding SET Domain Protein 1	Protein Coding	44	GC05P177134	20.42	https://www.genecards.org/cgi-bin/carddisp.pl?gene=NSD1
KL	Klotho	Protein Coding	46	GC13P033016	20.4	https://www.genecards.org/cgi-bin/carddisp.pl?gene=KL
MIR155	MicroRNA 155	RNA Gene	17	GC21P025573	20.39	https://www.genecards.org/cgi-bin/carddisp.pl?gene=MIR155
ACHE	Acetylcholinesterase (Cartwright Blood Group)	Protein Coding	47	GC07M100889	20.39	https://www.genecards.org/cgi-bin/carddisp.pl?gene=ACHE
CRB1	Crumbs Cell Polarity Complex Component 1	Protein Coding	45	GC01P197170	20.38	https://www.genecards.org/cgi-bin/carddisp.pl?gene=CRB1
MYC	MYC Proto-Oncogene, BHLH Transcription Factor	Protein Coding	53	GC08P127735	20.38	https://www.genecards.org/cgi-bin/carddisp.pl?gene=MYC
KRT14	Keratin 14	Protein Coding	49	GC17M041582	20.36	https://www.genecards.org/cgi-bin/carddisp.pl?gene=KRT14
CACNA1C	Calcium Voltage-Gated Channel Subunit Alpha1 C	Protein Coding	50	GC12P001970	20.34	https://www.genecards.org/cgi-bin/carddisp.pl?gene=CACNA1C
SMN2	Survival Of Motor Neuron 2, Centromeric	Protein Coding	42	GC05P070049	20.32	https://www.genecards.org/cgi-bin/carddisp.pl?gene=SMN2
CSF3	Colony Stimulating Factor 3	Protein Coding	42	GC17P040015	20.3	https://www.genecards.org/cgi-bin/carddisp.pl?gene=CSF3
MAPK3	Mitogen-Activated Protein Kinase 3	Protein Coding	50	GC16M030117	20.29	https://www.genecards.org/cgi-bin/carddisp.pl?gene=MAPK3
KISS1R	KISS1 Receptor	Protein Coding	45	GC19P000917	20.27	https://www.genecards.org/cgi-bin/carddisp.pl?gene=KISS1R
REN	Renin	Protein Coding	49	GC01M204154	20.19	https://www.genecards.org/cgi-bin/carddisp.pl?gene=REN
TIMP1	TIMP Metallopeptidase Inhibitor 1	Protein Coding	46	GC0XP047583	20.17	https://www.genecards.org/cgi-bin/carddisp.pl?gene=TIMP1
TCF7L2	Transcription Factor 7 Like 2	Protein Coding	48	GC10P112950	20.15	https://www.genecards.org/cgi-bin/carddisp.pl?gene=TCF7L2
AKT2	AKT Serine/Threonine Kinase 2	Protein Coding	55	GC19M040230	20.13	https://www.genecards.org/cgi-bin/carddisp.pl?gene=AKT2
PMS2	PMS1 Homolog 2, Mismatch Repair System Component	Protein Coding	49	GC07M005973	20.13	https://www.genecards.org/cgi-bin/carddisp.pl?gene=PMS2
THBD	Thrombomodulin	Protein Coding	45	GC20M023026	20.11	https://www.genecards.org/cgi-bin/carddisp.pl?gene=THBD
ADA	Adenosine Deaminase	Protein Coding	51	GC20M044620	20.1	https://www.genecards.org/cgi-bin/carddisp.pl?gene=ADA
NPM1	Nucleophosmin 1	Protein Coding	50	GC05P171387	20.1	https://www.genecards.org/cgi-bin/carddisp.pl?gene=NPM1
FTO	FTO Alpha-Ketoglutarate Dependent Dioxygenase	Protein Coding	46	GC16P053737	20.09	https://www.genecards.org/cgi-bin/carddisp.pl?gene=FTO
ZMPSTE24	Zinc Metallopeptidase STE24	Protein Coding	44	GC01P040258	20.09	https://www.genecards.org/cgi-bin/carddisp.pl?gene=ZMPSTE24
GSTP1	Glutathione S-Transferase Pi 1	Protein Coding	50	GC11P067583	20.09	https://www.genecards.org/cgi-bin/carddisp.pl?gene=GSTP1
CRYAA	Crystallin Alpha A	Protein Coding	45	GC21P043169	20.09	https://www.genecards.org/cgi-bin/carddisp.pl?gene=CRYAA
ACTC1	Actin Alpha Cardiac Muscle 1	Protein Coding	44	GC15M034788	20.04	https://www.genecards.org/cgi-bin/carddisp.pl?gene=ACTC1
MAPK8	Mitogen-Activated Protein Kinase 8	Protein Coding	51	GC10P048306	20.04	https://www.genecards.org/cgi-bin/carddisp.pl?gene=MAPK8
CYP1B1	Cytochrome P450 Family 1 Subfamily B Member 1	Protein Coding	50	GC02M038034	19.99	https://www.genecards.org/cgi-bin/carddisp.pl?gene=CYP1B1
SCN9A	Sodium Voltage-Gated Channel Alpha Subunit 9	Protein Coding	48	GC02M166195	19.99	https://www.genecards.org/cgi-bin/carddisp.pl?gene=SCN9A
SCN4A	Sodium Voltage-Gated Channel Alpha Subunit 4	Protein Coding	46	GC17M063938	19.98	https://www.genecards.org/cgi-bin/carddisp.pl?gene=SCN4A
LAMA2	Laminin Subunit Alpha 2	Protein Coding	44	GC06P128863	19.98	https://www.genecards.org/cgi-bin/carddisp.pl?gene=LAMA2
IL13	Interleukin 13	Protein Coding	45	GC05P132656	19.93	https://www.genecards.org/cgi-bin/carddisp.pl?gene=IL13
TSC2	TSC Complex Subunit 2	Protein Coding	51	GC16P002345	19.93	https://www.genecards.org/cgi-bin/carddisp.pl?gene=TSC2
MIR29A	MicroRNA 29a	RNA Gene	21	GC07M130876	19.92	https://www.genecards.org/cgi-bin/carddisp.pl?gene=MIR29A
NOTCH3	Notch Receptor 3	Protein Coding	50	GC19M015159	19.9	https://www.genecards.org/cgi-bin/carddisp.pl?gene=NOTCH3
MRE11	MRE11 Homolog, Double Strand Break Repair Nuclease	Protein Coding	43	GC11M094416	19.87	https://www.genecards.org/cgi-bin/carddisp.pl?gene=MRE11
ERCC5	ERCC Excision Repair 5, Endonuclease	Protein Coding	46	GC13P102808	19.87	https://www.genecards.org/cgi-bin/carddisp.pl?gene=ERCC5
UCP2	Uncoupling Protein 2	Protein Coding	46	GC11M073974	19.86	https://www.genecards.org/cgi-bin/carddisp.pl?gene=UCP2
SDHD	Succinate Dehydrogenase Complex Subunit D	Protein Coding	45	GC11P112087	19.86	https://www.genecards.org/cgi-bin/carddisp.pl?gene=SDHD
GALC	Galactosylceramidase	Protein Coding	45	GC14M087837	19.83	https://www.genecards.org/cgi-bin/carddisp.pl?gene=GALC
TREM2	Triggering Receptor Expressed On Myeloid Cells 2	Protein Coding	44	GC06M041191	19.82	https://www.genecards.org/cgi-bin/carddisp.pl?gene=TREM2
RYR1	Ryanodine Receptor 1	Protein Coding	49	GC19P038434	19.73	https://www.genecards.org/cgi-bin/carddisp.pl?gene=RYR1
COL4A1	Collagen Type IV Alpha 1 Chain	Protein Coding	49	GC13M110148	19.72	https://www.genecards.org/cgi-bin/carddisp.pl?gene=COL4A1
NEU1	Neuraminidase 1	Protein Coding	45	GC06M031857	19.72	https://www.genecards.org/cgi-bin/carddisp.pl?gene=NEU1
NPC1	NPC Intracellular Cholesterol Transporter 1	Protein Coding	49	GC18M023506	19.67	https://www.genecards.org/cgi-bin/carddisp.pl?gene=NPC1
SCN1B	Sodium Voltage-Gated Channel Beta Subunit 1	Protein Coding	45	GC19P035030	19.65	https://www.genecards.org/cgi-bin/carddisp.pl?gene=SCN1B
MT-CO1	Mitochondrially Encoded Cytochrome C Oxidase I	Protein Coding	34	GCMTP005906	19.65	https://www.genecards.org/cgi-bin/carddisp.pl?gene=MT-CO1
GPT	Glutamic--Pyruvic Transaminase	Protein Coding	42	GC08P144502	19.65	https://www.genecards.org/cgi-bin/carddisp.pl?gene=GPT
CYP1A1	Cytochrome P450 Family 1 Subfamily A Member 1	Protein Coding	48	GC15M074719	19.61	https://www.genecards.org/cgi-bin/carddisp.pl?gene=CYP1A1
CLN8	CLN8 Transmembrane ER And ERGIC Protein	Protein Coding	41	GC08P001755	19.61	https://www.genecards.org/cgi-bin/carddisp.pl?gene=CLN8
SERPINA1	Serpin Family A Member 1	Protein Coding	50	GC14M094376	19.56	https://www.genecards.org/cgi-bin/carddisp.pl?gene=SERPINA1
MMP7	Matrix Metallopeptidase 7	Protein Coding	49	GC11M102425	19.53	https://www.genecards.org/cgi-bin/carddisp.pl?gene=MMP7
RLBP1	Retinaldehyde Binding Protein 1	Protein Coding	46	GC15M089209	19.52	https://www.genecards.org/cgi-bin/carddisp.pl?gene=RLBP1
SEMA3A	Semaphorin 3A	Protein Coding	46	GC07M083955	19.5	https://www.genecards.org/cgi-bin/carddisp.pl?gene=SEMA3A
PRKAR1A	Protein Kinase CAMP-Dependent Type I Regulatory Subunit Alpha	Protein Coding	53	GC17P068414	19.5	https://www.genecards.org/cgi-bin/carddisp.pl?gene=PRKAR1A
GJB2	Gap Junction Protein Beta 2	Protein Coding	48	GC13M020187	19.49	https://www.genecards.org/cgi-bin/carddisp.pl?gene=GJB2
CDK6	Cyclin Dependent Kinase 6	Protein Coding	55	GC07M092604	19.46	https://www.genecards.org/cgi-bin/carddisp.pl?gene=CDK6
DRD5	Dopamine Receptor D5	Protein Coding	46	GC04P009783	19.46	https://www.genecards.org/cgi-bin/carddisp.pl?gene=DRD5
TREX1	Three Prime Repair Exonuclease 1	Protein Coding	44	GC03P048466	19.45	https://www.genecards.org/cgi-bin/carddisp.pl?gene=TREX1
NFE2L2	Nuclear Factor, Erythroid 2 Like 2	Protein Coding	49	GC02M177227	19.44	https://www.genecards.org/cgi-bin/carddisp.pl?gene=NFE2L2
GPC3	Glypican 3	Protein Coding	47	GC0XM133535	19.44	https://www.genecards.org/cgi-bin/carddisp.pl?gene=GPC3
KMT2A	Lysine Methyltransferase 2A	Protein Coding	46	GC11P118436	19.41	https://www.genecards.org/cgi-bin/carddisp.pl?gene=KMT2A
BLM	BLM RecQ Like Helicase	Protein Coding	49	GC15P090717	19.4	https://www.genecards.org/cgi-bin/carddisp.pl?gene=BLM
CALCA	Calcitonin Related Polypeptide Alpha	Protein Coding	44	GC11M014945	19.39	https://www.genecards.org/cgi-bin/carddisp.pl?gene=CALCA
MKI67	Marker Of Proliferation Ki-67	Protein Coding	45	GC10M128096	19.38	https://www.genecards.org/cgi-bin/carddisp.pl?gene=MKI67
GNB3	G Protein Subunit Beta 3	Protein Coding	48	GC12P006839	19.28	https://www.genecards.org/cgi-bin/carddisp.pl?gene=GNB3
AFP	Alpha Fetoprotein	Protein Coding	47	GC04P073431	19.27	https://www.genecards.org/cgi-bin/carddisp.pl?gene=AFP
PLP1	Proteolipid Protein 1	Protein Coding	44	GC0XP103773	19.26	https://www.genecards.org/cgi-bin/carddisp.pl?gene=PLP1
GGT1	Gamma-Glutamyltransferase 1	Protein Coding	47	GC22P024583	19.23	https://www.genecards.org/cgi-bin/carddisp.pl?gene=GGT1
ERBB4	Erb-B2 Receptor Tyrosine Kinase 4	Protein Coding	56	GC02M211375	19.2	https://www.genecards.org/cgi-bin/carddisp.pl?gene=ERBB4
MAP1B	Microtubule Associated Protein 1B	Protein Coding	44	GC05P072107	19.18	https://www.genecards.org/cgi-bin/carddisp.pl?gene=MAP1B
NKX2-1	NK2 Homeobox 1	Protein Coding	46	GC14M036516	19.17	https://www.genecards.org/cgi-bin/carddisp.pl?gene=NKX2-1
STXBP1	Syntaxin Binding Protein 1	Protein Coding	49	GC09P127581	19.16	https://www.genecards.org/cgi-bin/carddisp.pl?gene=STXBP1
TGFB3	Transforming Growth Factor Beta 3	Protein Coding	48	GC14M075958	19.16	https://www.genecards.org/cgi-bin/carddisp.pl?gene=TGFB3
LRRK2	Leucine Rich Repeat Kinase 2	Protein Coding	50	GC12P040196	19.15	https://www.genecards.org/cgi-bin/carddisp.pl?gene=LRRK2
NEUROD1	Neuronal Differentiation 1	Protein Coding	45	GC02M181673	19.14	https://www.genecards.org/cgi-bin/carddisp.pl?gene=NEUROD1
GATA1	GATA Binding Protein 1	Protein Coding	47	GC0XP048786	19.13	https://www.genecards.org/cgi-bin/carddisp.pl?gene=GATA1
ARSA	Arylsulfatase A	Protein Coding	48	GC22M050622	19.13	https://www.genecards.org/cgi-bin/carddisp.pl?gene=ARSA
CETP	Cholesteryl Ester Transfer Protein	Protein Coding	48	GC16P056961	19.13	https://www.genecards.org/cgi-bin/carddisp.pl?gene=CETP
CREBBP	CREB Binding Protein	Protein Coding	53	GC16M003726	19.13	https://www.genecards.org/cgi-bin/carddisp.pl?gene=CREBBP
SERPINC1	Serpin Family C Member 1	Protein Coding	49	GC01M174094	19.13	https://www.genecards.org/cgi-bin/carddisp.pl?gene=SERPINC1
FOS	Fos Proto-Oncogene, AP-1 Transcription Factor Subunit	Protein Coding	52	GC14P075278	19.11	https://www.genecards.org/cgi-bin/carddisp.pl?gene=FOS
MMP3	Matrix Metallopeptidase 3	Protein Coding	52	GC11M102835	19.09	https://www.genecards.org/cgi-bin/carddisp.pl?gene=MMP3
CSF1R	Colony Stimulating Factor 1 Receptor	Protein Coding	53	GC05M150053	19.08	https://www.genecards.org/cgi-bin/carddisp.pl?gene=CSF1R
PLAT	Plasminogen Activator, Tissue Type	Protein Coding	50	GC08M042174	19.06	https://www.genecards.org/cgi-bin/carddisp.pl?gene=PLAT
MIR210	MicroRNA 210	RNA Gene	20	GC11M000569	19.06	https://www.genecards.org/cgi-bin/carddisp.pl?gene=MIR210
STAT5B	Signal Transducer And Activator Of Transcription 5B	Protein Coding	50	GC17M042199	19.05	https://www.genecards.org/cgi-bin/carddisp.pl?gene=STAT5B
LPL	Lipoprotein Lipase	Protein Coding	51	GC08P019901	19.04	https://www.genecards.org/cgi-bin/carddisp.pl?gene=LPL
MIR221	MicroRNA 221	RNA Gene	20	GC0XM045746	19.02	https://www.genecards.org/cgi-bin/carddisp.pl?gene=MIR221
ENO2	Enolase 2	Protein Coding	49	GC12P006913	19.01	https://www.genecards.org/cgi-bin/carddisp.pl?gene=ENO2
CYP2D6	Cytochrome P450 Family 2 Subfamily D Member 6	Protein Coding	49	GC22M042981	19	https://www.genecards.org/cgi-bin/carddisp.pl?gene=CYP2D6
IL18	Interleukin 18	Protein Coding	45	GC11M112143	18.96	https://www.genecards.org/cgi-bin/carddisp.pl?gene=IL18
HPRT1	Hypoxanthine Phosphoribosyltransferase 1	Protein Coding	48	GC0XP134460	18.95	https://www.genecards.org/cgi-bin/carddisp.pl?gene=HPRT1
CASR	Calcium Sensing Receptor	Protein Coding	52	GC03P122183	18.95	https://www.genecards.org/cgi-bin/carddisp.pl?gene=CASR
S100B	S100 Calcium Binding Protein B	Protein Coding	46	GC21M046633	18.94	https://www.genecards.org/cgi-bin/carddisp.pl?gene=S100B
PIK3C2A	Phosphatidylinositol-4-Phosphate 3-Kinase Catalytic Subunit Type 2 Alpha	Protein Coding	46	GC11M017144	18.93	https://www.genecards.org/cgi-bin/carddisp.pl?gene=PIK3C2A
FUS	FUS RNA Binding Protein	Protein Coding	45	GC16P031333	18.92	https://www.genecards.org/cgi-bin/carddisp.pl?gene=FUS
EFEMP1	EGF Containing Fibulin Extracellular Matrix Protein 1	Protein Coding	46	GC02M055865	18.92	https://www.genecards.org/cgi-bin/carddisp.pl?gene=EFEMP1
MT-TL1	Mitochondrially Encoded TRNA-Leu (UUA/G) 1	RNA Gene	14	GCMTP003232	18.91	https://www.genecards.org/cgi-bin/carddisp.pl?gene=MT-TL1
GLI3	GLI Family Zinc Finger 3	Protein Coding	49	GC07M041960	18.89	https://www.genecards.org/cgi-bin/carddisp.pl?gene=GLI3
ALDH18A1	Aldehyde Dehydrogenase 18 Family Member A1	Protein Coding	46	GC10M095605	18.89	https://www.genecards.org/cgi-bin/carddisp.pl?gene=ALDH18A1
ACTA1	Actin Alpha 1, Skeletal Muscle	Protein Coding	48	GC01M229431	18.89	https://www.genecards.org/cgi-bin/carddisp.pl?gene=ACTA1
ALK	ALK Receptor Tyrosine Kinase	Protein Coding	52	GC02M029156	18.88	https://www.genecards.org/cgi-bin/carddisp.pl?gene=ALK
CDKL5	Cyclin Dependent Kinase Like 5	Protein Coding	44	GC0XP018425	18.84	https://www.genecards.org/cgi-bin/carddisp.pl?gene=CDKL5
IL2RA	Interleukin 2 Receptor Subunit Alpha	Protein Coding	52	GC10M006010	18.81	https://www.genecards.org/cgi-bin/carddisp.pl?gene=IL2RA
IGFBP1	Insulin Like Growth Factor Binding Protein 1	Protein Coding	44	GC07P046335	18.78	https://www.genecards.org/cgi-bin/carddisp.pl?gene=IGFBP1
NDUFS4	NADH:Ubiquinone Oxidoreductase Subunit S4	Protein Coding	44	GC05P053560	18.77	https://www.genecards.org/cgi-bin/carddisp.pl?gene=NDUFS4
SETD2	SET Domain Containing 2, Histone Lysine Methyltransferase	Protein Coding	47	GC03M047033	18.75	https://www.genecards.org/cgi-bin/carddisp.pl?gene=SETD2
TGFB2	Transforming Growth Factor Beta 2	Protein Coding	51	GC01P218345	18.74	https://www.genecards.org/cgi-bin/carddisp.pl?gene=TGFB2
FGF8	Fibroblast Growth Factor 8	Protein Coding	49	GC10M101770	18.74	https://www.genecards.org/cgi-bin/carddisp.pl?gene=FGF8
COL18A1	Collagen Type XVIII Alpha 1 Chain	Protein Coding	46	GC21P045405	18.74	https://www.genecards.org/cgi-bin/carddisp.pl?gene=COL18A1
XPC	XPC Complex Subunit, DNA Damage Recognition And Repair Factor	Protein Coding	46	GC03M014903	18.72	https://www.genecards.org/cgi-bin/carddisp.pl?gene=XPC
PAX4	Paired Box 4	Protein Coding	44	GC07M127610	18.71	https://www.genecards.org/cgi-bin/carddisp.pl?gene=PAX4
SIRT1	Sirtuin 1	Protein Coding	50	GC10P067884	18.7	https://www.genecards.org/cgi-bin/carddisp.pl?gene=SIRT1
CFTR	CF Transmembrane Conductance Regulator	Protein Coding	52	GC07P117465	18.69	https://www.genecards.org/cgi-bin/carddisp.pl?gene=CFTR
FXN	Frataxin	Protein Coding	46	GC09P069035	18.68	https://www.genecards.org/cgi-bin/carddisp.pl?gene=FXN
HP	Haptoglobin	Protein Coding	45	GC16P072089	18.66	https://www.genecards.org/cgi-bin/carddisp.pl?gene=HP
CLN5	CLN5 Intracellular Trafficking Protein	Protein Coding	42	GC13P076990	18.66	https://www.genecards.org/cgi-bin/carddisp.pl?gene=CLN5
DYRK1A	Dual Specificity Tyrosine Phosphorylation Regulated Kinase 1A	Protein Coding	52	GC21P037365	18.65	https://www.genecards.org/cgi-bin/carddisp.pl?gene=DYRK1A
CYP3A4	Cytochrome P450 Family 3 Subfamily A Member 4	Protein Coding	50	GC07M099759	18.64	https://www.genecards.org/cgi-bin/carddisp.pl?gene=CYP3A4
GNRHR	Gonadotropin Releasing Hormone Receptor	Protein Coding	48	GC04M067737	18.64	https://www.genecards.org/cgi-bin/carddisp.pl?gene=GNRHR
ESR2	Estrogen Receptor 2	Protein Coding	50	GC14M064084	18.63	https://www.genecards.org/cgi-bin/carddisp.pl?gene=ESR2
IL17A	Interleukin 17A	Protein Coding	44	GC06P052186	18.55	https://www.genecards.org/cgi-bin/carddisp.pl?gene=IL17A
PARK7	Parkinsonism Associated Deglycase	Protein Coding	47	GC01P007959	18.52	https://www.genecards.org/cgi-bin/carddisp.pl?gene=PARK7
KRT5	Keratin 5	Protein Coding	48	GC12M052514	18.46	https://www.genecards.org/cgi-bin/carddisp.pl?gene=KRT5
ELANE	Elastase, Neutrophil Expressed	Protein Coding	48	GC19P000854	18.46	https://www.genecards.org/cgi-bin/carddisp.pl?gene=ELANE
LIG4	DNA Ligase 4	Protein Coding	49	GC13M108207	18.44	https://www.genecards.org/cgi-bin/carddisp.pl?gene=LIG4
CLN6	CLN6 Transmembrane ER Protein	Protein Coding	38	GC15M068206	18.43	https://www.genecards.org/cgi-bin/carddisp.pl?gene=CLN6
MT-CO2	Mitochondrially Encoded Cytochrome C Oxidase II	Protein Coding	34	GCMTP007587	18.39	https://www.genecards.org/cgi-bin/carddisp.pl?gene=MT-CO2
CENPJ	Centromere Protein J	Protein Coding	43	GC13M024882	18.39	https://www.genecards.org/cgi-bin/carddisp.pl?gene=CENPJ
AIRE	Autoimmune Regulator	Protein Coding	46	GC21P044285	18.36	https://www.genecards.org/cgi-bin/carddisp.pl?gene=AIRE
TYR	Tyrosinase	Protein Coding	48	GC11P089177	18.35	https://www.genecards.org/cgi-bin/carddisp.pl?gene=TYR
PRPH2	Peripherin 2	Protein Coding	41	GC06M042922	18.32	https://www.genecards.org/cgi-bin/carddisp.pl?gene=PRPH2
ITGB3	Integrin Subunit Beta 3	Protein Coding	50	GC17P047254	18.31	https://www.genecards.org/cgi-bin/carddisp.pl?gene=ITGB3
IFNA1	Interferon Alpha 1	Protein Coding	40	GC09P021470	18.3	https://www.genecards.org/cgi-bin/carddisp.pl?gene=IFNA1
CFHR1	Complement Factor H Related 1	Protein Coding	40	GC01P196788	18.25	https://www.genecards.org/cgi-bin/carddisp.pl?gene=CFHR1
FKRP	Fukutin Related Protein	Protein Coding	41	GC19P046746	18.24	https://www.genecards.org/cgi-bin/carddisp.pl?gene=FKRP
RUNX2	RUNX Family Transcription Factor 2	Protein Coding	48	GC06P045327	18.21	https://www.genecards.org/cgi-bin/carddisp.pl?gene=RUNX2
PMP22	Peripheral Myelin Protein 22	Protein Coding	42	GC17M015229	18.2	https://www.genecards.org/cgi-bin/carddisp.pl?gene=PMP22
SMAD3	SMAD Family Member 3	Protein Coding	49	GC15P067063	18.19	https://www.genecards.org/cgi-bin/carddisp.pl?gene=SMAD3
KISS1	KiSS-1 Metastasis Suppressor	Protein Coding	43	GC01M204190	18.19	https://www.genecards.org/cgi-bin/carddisp.pl?gene=KISS1
GSTT1	Glutathione S-Transferase Theta 1	Protein Coding	34	GC22Mi00270	18.18	https://www.genecards.org/cgi-bin/carddisp.pl?gene=GSTT1
CHGA	Chromogranin A	Protein Coding	44	GC14P092923	18.18	https://www.genecards.org/cgi-bin/carddisp.pl?gene=CHGA
CDKN2B	Cyclin Dependent Kinase Inhibitor 2B	Protein Coding	48	GC09M022002	18.18	https://www.genecards.org/cgi-bin/carddisp.pl?gene=CDKN2B
TNFRSF11A	TNF Receptor Superfamily Member 11a	Protein Coding	48	GC18P062325	18.17	https://www.genecards.org/cgi-bin/carddisp.pl?gene=TNFRSF11A
MBP	Myelin Basic Protein	Protein Coding	45	GC18M076978	18.16	https://www.genecards.org/cgi-bin/carddisp.pl?gene=MBP
ATRIP	ATR Interacting Protein	Protein Coding	42	GC03P048449	18.16	https://www.genecards.org/cgi-bin/carddisp.pl?gene=ATRIP
ATRX	ATRX Chromatin Remodeler	Protein Coding	47	GC0XM077504	18.15	https://www.genecards.org/cgi-bin/carddisp.pl?gene=ATRX
CHRNA4	Cholinergic Receptor Nicotinic Alpha 4 Subunit	Protein Coding	50	GC20M063343	18.13	https://www.genecards.org/cgi-bin/carddisp.pl?gene=CHRNA4
PAX6	Paired Box 6	Protein Coding	49	GC11M031784	18.12	https://www.genecards.org/cgi-bin/carddisp.pl?gene=PAX6
IGF2R	Insulin Like Growth Factor 2 Receptor	Protein Coding	47	GC06P159969	18.11	https://www.genecards.org/cgi-bin/carddisp.pl?gene=IGF2R
GALNS	Galactosamine (N-Acetyl)-6-Sulfatase	Protein Coding	46	GC16M088813	18.1	https://www.genecards.org/cgi-bin/carddisp.pl?gene=GALNS
CCN2	Cellular Communication Network Factor 2	Protein Coding	41	GC06M131948	18.1	https://www.genecards.org/cgi-bin/carddisp.pl?gene=CCN2
BMP4	Bone Morphogenetic Protein 4	Protein Coding	50	GC14M053949	18.09	https://www.genecards.org/cgi-bin/carddisp.pl?gene=BMP4
HEXA	Hexosaminidase Subunit Alpha	Protein Coding	46	GC15M072340	18.03	https://www.genecards.org/cgi-bin/carddisp.pl?gene=HEXA
SMPD1	Sphingomyelin Phosphodiesterase 1	Protein Coding	49	GC11P006390	17.97	https://www.genecards.org/cgi-bin/carddisp.pl?gene=SMPD1
MSR1	Macrophage Scavenger Receptor 1	Protein Coding	47	GC08M016107	17.97	https://www.genecards.org/cgi-bin/carddisp.pl?gene=MSR1
COMP	Cartilage Oligomeric Matrix Protein	Protein Coding	49	GC19M018783	17.95	https://www.genecards.org/cgi-bin/carddisp.pl?gene=COMP
ITPR1	Inositol 1,4,5-Trisphosphate Receptor Type 1	Protein Coding	50	GC03P004486	17.94	https://www.genecards.org/cgi-bin/carddisp.pl?gene=ITPR1
EDNRB	Endothelin Receptor Type B	Protein Coding	50	GC13M077895	17.94	https://www.genecards.org/cgi-bin/carddisp.pl?gene=EDNRB
TSHR	Thyroid Stimulating Hormone Receptor	Protein Coding	48	GC14P080954	17.92	https://www.genecards.org/cgi-bin/carddisp.pl?gene=TSHR
ADRB2	Adrenoceptor Beta 2	Protein Coding	50	GC05P148825	17.91	https://www.genecards.org/cgi-bin/carddisp.pl?gene=ADRB2
HMGA2	High Mobility Group AT-Hook 2	Protein Coding	46	GC12P065824	17.9	https://www.genecards.org/cgi-bin/carddisp.pl?gene=HMGA2
ANXA5	Annexin A5	Protein Coding	47	GC04M121667	17.88	https://www.genecards.org/cgi-bin/carddisp.pl?gene=ANXA5
PLA2G6	Phospholipase A2 Group VI	Protein Coding	49	GC22M044490	17.86	https://www.genecards.org/cgi-bin/carddisp.pl?gene=PLA2G6
IFIH1	Interferon Induced With Helicase C Domain 1	Protein Coding	49	GC02M162267	17.86	https://www.genecards.org/cgi-bin/carddisp.pl?gene=IFIH1
PTH1R	Parathyroid Hormone 1 Receptor	Protein Coding	51	GC03P046877	17.85	https://www.genecards.org/cgi-bin/carddisp.pl?gene=PTH1R
RNASEH2A	Ribonuclease H2 Subunit A	Protein Coding	45	GC19P012804	17.78	https://www.genecards.org/cgi-bin/carddisp.pl?gene=RNASEH2A
BTK	Bruton Tyrosine Kinase	Protein Coding	54	GC0XM101349	17.78	https://www.genecards.org/cgi-bin/carddisp.pl?gene=BTK
CYP21A2	Cytochrome P450 Family 21 Subfamily A Member 2	Protein Coding	46	GC06P032656	17.76	https://www.genecards.org/cgi-bin/carddisp.pl?gene=CYP21A2
B2M	Beta-2-Microglobulin	Protein Coding	50	GC15P044711	17.76	https://www.genecards.org/cgi-bin/carddisp.pl?gene=B2M
SELP	Selectin P	Protein Coding	47	GC01M169558	17.75	https://www.genecards.org/cgi-bin/carddisp.pl?gene=SELP
XPA	XPA, DNA Damage Recognition And Repair Factor	Protein Coding	46	GC09M097635	17.74	https://www.genecards.org/cgi-bin/carddisp.pl?gene=XPA
CEP152	Centrosomal Protein 152	Protein Coding	41	GC15M048663	17.74	https://www.genecards.org/cgi-bin/carddisp.pl?gene=CEP152
AURKA	Aurora Kinase A	Protein Coding	51	GC20M056370	17.74	https://www.genecards.org/cgi-bin/carddisp.pl?gene=AURKA
TPP1	Tripeptidyl Peptidase 1	Protein Coding	44	GC11M006613	17.72	https://www.genecards.org/cgi-bin/carddisp.pl?gene=TPP1
SOST	Sclerostin	Protein Coding	44	GC17M043753	17.71	https://www.genecards.org/cgi-bin/carddisp.pl?gene=SOST
FOXO3	Forkhead Box O3	Protein Coding	45	GC06P108559	17.67	https://www.genecards.org/cgi-bin/carddisp.pl?gene=FOXO3
COL3A1	Collagen Type III Alpha 1 Chain	Protein Coding	48	GC02P188974	17.67	https://www.genecards.org/cgi-bin/carddisp.pl?gene=COL3A1
GAD1	Glutamate Decarboxylase 1	Protein Coding	52	GC02P170813	17.65	https://www.genecards.org/cgi-bin/carddisp.pl?gene=GAD1
CDH23	Cadherin Related 23	Protein Coding	43	GC10P071396	17.62	https://www.genecards.org/cgi-bin/carddisp.pl?gene=CDH23
CASP9	Caspase 9	Protein Coding	49	GC01M015491	17.61	https://www.genecards.org/cgi-bin/carddisp.pl?gene=CASP9
PNPLA6	Patatin Like Phospholipase Domain Containing 6	Protein Coding	45	GC19P007534	17.6	https://www.genecards.org/cgi-bin/carddisp.pl?gene=PNPLA6
SNCB	Synuclein Beta	Protein Coding	45	GC05M176620	17.59	https://www.genecards.org/cgi-bin/carddisp.pl?gene=SNCB
ARX	Aristaless Related Homeobox	Protein Coding	42	GC0XM025021	17.57	https://www.genecards.org/cgi-bin/carddisp.pl?gene=ARX
CYP2C9	Cytochrome P450 Family 2 Subfamily C Member 9	Protein Coding	50	GC10P094938	17.57	https://www.genecards.org/cgi-bin/carddisp.pl?gene=CYP2C9
ATR	ATR Serine/Threonine Kinase	Protein Coding	53	GC03M142449	17.57	https://www.genecards.org/cgi-bin/carddisp.pl?gene=ATR
HSD11B1	Hydroxysteroid 11-Beta Dehydrogenase 1	Protein Coding	50	GC01P209686	17.57	https://www.genecards.org/cgi-bin/carddisp.pl?gene=HSD11B1
TERC	Telomerase RNA Component	RNA Gene	29	GC03M169765	17.56	https://www.genecards.org/cgi-bin/carddisp.pl?gene=TERC
RAD51C	RAD51 Paralog C	Protein Coding	45	GC17P058692	17.55	https://www.genecards.org/cgi-bin/carddisp.pl?gene=RAD51C
IDUA	Alpha-L-Iduronidase	Protein Coding	44	GC04P000986	17.55	https://www.genecards.org/cgi-bin/carddisp.pl?gene=IDUA
ENG	Endoglin	Protein Coding	48	GC09M127815	17.53	https://www.genecards.org/cgi-bin/carddisp.pl?gene=ENG
CYCS	Cytochrome C, Somatic	Protein Coding	50	GC07M025118	17.53	https://www.genecards.org/cgi-bin/carddisp.pl?gene=CYCS
UMOD	Uromodulin	Protein Coding	43	GC16M020344	17.52	https://www.genecards.org/cgi-bin/carddisp.pl?gene=UMOD
RPE65	Retinoid Isomerohydrolase RPE65	Protein Coding	46	GC01M068428	17.52	https://www.genecards.org/cgi-bin/carddisp.pl?gene=RPE65
ASXL1	ASXL Transcriptional Regulator 1	Protein Coding	45	GC20P032359	17.51	https://www.genecards.org/cgi-bin/carddisp.pl?gene=ASXL1
MKRN3	Makorin Ring Finger Protein 3	Protein Coding	41	GC15P024301	17.51	https://www.genecards.org/cgi-bin/carddisp.pl?gene=MKRN3
CPT2	Carnitine Palmitoyltransferase 2	Protein Coding	50	GC01P053196	17.49	https://www.genecards.org/cgi-bin/carddisp.pl?gene=CPT2
SORL1	Sortilin Related Receptor 1	Protein Coding	44	GC11P121452	17.48	https://www.genecards.org/cgi-bin/carddisp.pl?gene=SORL1
IGFBP2	Insulin Like Growth Factor Binding Protein 2	Protein Coding	45	GC02P216632	17.47	https://www.genecards.org/cgi-bin/carddisp.pl?gene=IGFBP2
COX5A	Cytochrome C Oxidase Subunit 5A	Protein Coding	44	GC15M074919	17.44	https://www.genecards.org/cgi-bin/carddisp.pl?gene=COX5A
ERCC3	ERCC Excision Repair 3, TFIIH Core Complex Helicase Subunit	Protein Coding	49	GC02M127257	17.44	https://www.genecards.org/cgi-bin/carddisp.pl?gene=ERCC3
BSCL2	BSCL2 Lipid Droplet Biogenesis Associated, Seipin	Protein Coding	43	GC11M063016	17.42	https://www.genecards.org/cgi-bin/carddisp.pl?gene=BSCL2
HSPB1	Heat Shock Protein Family B (Small) Member 1	Protein Coding	52	GC07P076302	17.42	https://www.genecards.org/cgi-bin/carddisp.pl?gene=HSPB1
HSD11B2	Hydroxysteroid 11-Beta Dehydrogenase 2	Protein Coding	48	GC16P067433	17.42	https://www.genecards.org/cgi-bin/carddisp.pl?gene=HSD11B2
ABCB7	ATP Binding Cassette Subfamily B Member 7	Protein Coding	44	GC0XM075053	17.41	https://www.genecards.org/cgi-bin/carddisp.pl?gene=ABCB7
NOS1	Nitric Oxide Synthase 1	Protein Coding	50	GC12M117208	17.4	https://www.genecards.org/cgi-bin/carddisp.pl?gene=NOS1
TYMS	Thymidylate Synthetase	Protein Coding	50	GC18P000657	17.4	https://www.genecards.org/cgi-bin/carddisp.pl?gene=TYMS
XRCC1	X-Ray Repair Cross Complementing 1	Protein Coding	45	GC19M043543	17.4	https://www.genecards.org/cgi-bin/carddisp.pl?gene=XRCC1
F9	Coagulation Factor IX	Protein Coding	47	GC0XP139530	17.39	https://www.genecards.org/cgi-bin/carddisp.pl?gene=F9
SMARCB1	SWI/SNF Related, Matrix Associated, Actin Dependent Regulator Of Chromatin, Subfamily B, Member 1	Protein Coding	46	GC22P023786	17.38	https://www.genecards.org/cgi-bin/carddisp.pl?gene=SMARCB1
CLN3	CLN3 Lysosomal/Endosomal Transmembrane Protein, Battenin	Protein Coding	44	GC16M028466	17.34	https://www.genecards.org/cgi-bin/carddisp.pl?gene=CLN3
DYNC1H1	Dynein Cytoplasmic 1 Heavy Chain 1	Protein Coding	45	GC14P103946	17.33	https://www.genecards.org/cgi-bin/carddisp.pl?gene=DYNC1H1
MMP14	Matrix Metallopeptidase 14	Protein Coding	52	GC14P024724	17.33	https://www.genecards.org/cgi-bin/carddisp.pl?gene=MMP14
TCF4	Transcription Factor 4	Protein Coding	48	GC18M055222	17.32	https://www.genecards.org/cgi-bin/carddisp.pl?gene=TCF4
PKD1	Polycystin 1, Transient Receptor Potential Channel Interacting	Protein Coding	46	GC16M002133	17.32	https://www.genecards.org/cgi-bin/carddisp.pl?gene=PKD1
MEFV	MEFV Innate Immuity Regulator, Pyrin	Protein Coding	45	GC16M003245	17.27	https://www.genecards.org/cgi-bin/carddisp.pl?gene=MEFV
PPARGC1A	PPARG Coactivator 1 Alpha	Protein Coding	48	GC04M023755	17.26	https://www.genecards.org/cgi-bin/carddisp.pl?gene=PPARGC1A
FANCG	FA Complementation Group G	Protein Coding	44	GC09M035073	17.25	https://www.genecards.org/cgi-bin/carddisp.pl?gene=FANCG
CD44	CD44 Molecule (Indian Blood Group)	Protein Coding	49	GC11P035139	17.25	https://www.genecards.org/cgi-bin/carddisp.pl?gene=CD44
SLC1A3	Solute Carrier Family 1 Member 3	Protein Coding	51	GC05P036606	17.24	https://www.genecards.org/cgi-bin/carddisp.pl?gene=SLC1A3
FASLG	Fas Ligand	Protein Coding	49	GC01P172628	17.24	https://www.genecards.org/cgi-bin/carddisp.pl?gene=FASLG
RTEL1	Regulator Of Telomere Elongation Helicase 1	Protein Coding	42	GC20P063658	17.22	https://www.genecards.org/cgi-bin/carddisp.pl?gene=RTEL1
MIF	Macrophage Migration Inhibitory Factor	Protein Coding	50	GC22P023894	17.18	https://www.genecards.org/cgi-bin/carddisp.pl?gene=MIF
IGHMBP2	Immunoglobulin Mu DNA Binding Protein 2	Protein Coding	42	GC11P068921	17.16	https://www.genecards.org/cgi-bin/carddisp.pl?gene=IGHMBP2
GORAB	Golgin, RAB6 Interacting	Protein Coding	38	GC01P170501	17.15	https://www.genecards.org/cgi-bin/carddisp.pl?gene=GORAB
FOXP3	Forkhead Box P3	Protein Coding	48	GC0XM049250	17.14	https://www.genecards.org/cgi-bin/carddisp.pl?gene=FOXP3
SCO2	SCO Cytochrome C Oxidase Assembly Protein 2	Protein Coding	46	GC22M050523	17.11	https://www.genecards.org/cgi-bin/carddisp.pl?gene=SCO2
SETX	Senataxin	Protein Coding	42	GC09M132261	17.08	https://www.genecards.org/cgi-bin/carddisp.pl?gene=SETX
ASPM	Abnormal Spindle Microtubule Assembly	Protein Coding	41	GC01M197084	17.06	https://www.genecards.org/cgi-bin/carddisp.pl?gene=ASPM
FLI1	Fli-1 Proto-Oncogene, ETS Transcription Factor	Protein Coding	50	GC11P128686	17.06	https://www.genecards.org/cgi-bin/carddisp.pl?gene=FLI1
MAPK14	Mitogen-Activated Protein Kinase 14	Protein Coding	53	GC06P043356	17.05	https://www.genecards.org/cgi-bin/carddisp.pl?gene=MAPK14
CNTNAP2	Contactin Associated Protein Like 2	Protein Coding	45	GC07P146116	17.02	https://www.genecards.org/cgi-bin/carddisp.pl?gene=CNTNAP2
CHD7	Chromodomain Helicase DNA Binding Protein 7	Protein Coding	47	GC08P060678	16.97	https://www.genecards.org/cgi-bin/carddisp.pl?gene=CHD7
ATP7A	ATPase Copper Transporting Alpha	Protein Coding	46	GC0XP077921	16.96	https://www.genecards.org/cgi-bin/carddisp.pl?gene=ATP7A
NAMPT	Nicotinamide Phosphoribosyltransferase	Protein Coding	49	GC07M106248	16.93	https://www.genecards.org/cgi-bin/carddisp.pl?gene=NAMPT
WNT1	Wnt Family Member 1	Protein Coding	48	GC12P049032	16.93	https://www.genecards.org/cgi-bin/carddisp.pl?gene=WNT1
TRPV4	Transient Receptor Potential Cation Channel Subfamily V Member 4	Protein Coding	50	GC12M109783	16.87	https://www.genecards.org/cgi-bin/carddisp.pl?gene=TRPV4
WFS1	Wolframin ER Transmembrane Glycoprotein	Protein Coding	45	GC04P006271	16.87	https://www.genecards.org/cgi-bin/carddisp.pl?gene=WFS1
HMGCR	3-Hydroxy-3-Methylglutaryl-CoA Reductase	Protein Coding	46	GC05P075336	16.82	https://www.genecards.org/cgi-bin/carddisp.pl?gene=HMGCR
DNM1L	Dynamin 1 Like	Protein Coding	48	GC12P032679	16.79	https://www.genecards.org/cgi-bin/carddisp.pl?gene=DNM1L
EP300	E1A Binding Protein P300	Protein Coding	52	GC22P041091	16.79	https://www.genecards.org/cgi-bin/carddisp.pl?gene=EP300
FKTN	Fukutin	Protein Coding	40	GC09P105558	16.76	https://www.genecards.org/cgi-bin/carddisp.pl?gene=FKTN
MIR17	MicroRNA 17	RNA Gene	20	GC13P091350	16.75	https://www.genecards.org/cgi-bin/carddisp.pl?gene=MIR17
MIR29C	MicroRNA 29c	RNA Gene	17	GC01M207802	16.75	https://www.genecards.org/cgi-bin/carddisp.pl?gene=MIR29C
GDF5	Growth Differentiation Factor 5	Protein Coding	49	GC20M035433	16.73	https://www.genecards.org/cgi-bin/carddisp.pl?gene=GDF5
CDKN1C	Cyclin Dependent Kinase Inhibitor 1C	Protein Coding	48	GC11M002885	16.73	https://www.genecards.org/cgi-bin/carddisp.pl?gene=CDKN1C
PKD2	Polycystin 2, Transient Receptor Potential Cation Channel	Protein Coding	47	GC04P088007	16.73	https://www.genecards.org/cgi-bin/carddisp.pl?gene=PKD2
SPR	Sepiapterin Reductase	Protein Coding	52	GC02P072850	16.71	https://www.genecards.org/cgi-bin/carddisp.pl?gene=SPR
KCNH2	Potassium Voltage-Gated Channel Subfamily H Member 2	Protein Coding	51	GC07M150944	16.71	https://www.genecards.org/cgi-bin/carddisp.pl?gene=KCNH2
DCN	Decorin	Protein Coding	48	GC12M091140	16.71	https://www.genecards.org/cgi-bin/carddisp.pl?gene=DCN
NPY	Neuropeptide Y	Protein Coding	46	GC07P024290	16.7	https://www.genecards.org/cgi-bin/carddisp.pl?gene=NPY
MITF	Melanocyte Inducing Transcription Factor	Protein Coding	48	GC03P069788	16.69	https://www.genecards.org/cgi-bin/carddisp.pl?gene=MITF
MIR146B	MicroRNA 146b	RNA Gene	18	GC10P102436	16.66	https://www.genecards.org/cgi-bin/carddisp.pl?gene=MIR146B
MUTYH	MutY DNA Glycosylase	Protein Coding	45	GC01M045329	16.64	https://www.genecards.org/cgi-bin/carddisp.pl?gene=MUTYH
CYP2C19	Cytochrome P450 Family 2 Subfamily C Member 19	Protein Coding	48	GC10P094762	16.64	https://www.genecards.org/cgi-bin/carddisp.pl?gene=CYP2C19
NR4A2	Nuclear Receptor Subfamily 4 Group A Member 2	Protein Coding	46	GC02M156324	16.62	https://www.genecards.org/cgi-bin/carddisp.pl?gene=NR4A2
GABRA1	Gamma-Aminobutyric Acid Type A Receptor Alpha1 Subunit	Protein Coding	48	GC05P161847	16.61	https://www.genecards.org/cgi-bin/carddisp.pl?gene=GABRA1
STK11	Serine/Threonine Kinase 11	Protein Coding	50	GC19P001177	16.58	https://www.genecards.org/cgi-bin/carddisp.pl?gene=STK11
TSC1	TSC Complex Subunit 1	Protein Coding	49	GC09M132891	16.58	https://www.genecards.org/cgi-bin/carddisp.pl?gene=TSC1
GAST	Gastrin	Protein Coding	41	GC17P041712	16.56	https://www.genecards.org/cgi-bin/carddisp.pl?gene=GAST
PCNT	Pericentrin	Protein Coding	43	GC21P046324	16.54	https://www.genecards.org/cgi-bin/carddisp.pl?gene=PCNT
ARMD10	Macular Degeneration, Age-Related, 10	Genetic Locus	2	GC09U902735	16.54	https://www.genecards.org/cgi-bin/carddisp.pl?gene=ARMD10
AKT3	AKT Serine/Threonine Kinase 3	Protein Coding	54	GC01M243488	16.53	https://www.genecards.org/cgi-bin/carddisp.pl?gene=AKT3
MYCN	MYCN Proto-Oncogene, BHLH Transcription Factor	Protein Coding	48	GC02P015952	16.5	https://www.genecards.org/cgi-bin/carddisp.pl?gene=MYCN
ERCC8	ERCC Excision Repair 8, CSA Ubiquitin Ligase Complex Subunit	Protein Coding	42	GC05M060873	16.48	https://www.genecards.org/cgi-bin/carddisp.pl?gene=ERCC8
CXCL12	C-X-C Motif Chemokine Ligand 12	Protein Coding	46	GC10M044370	16.46	https://www.genecards.org/cgi-bin/carddisp.pl?gene=CXCL12
CYP11B1	Cytochrome P450 Family 11 Subfamily B Member 1	Protein Coding	47	GC08M142872	16.45	https://www.genecards.org/cgi-bin/carddisp.pl?gene=CYP11B1
VLDLR	Very Low Density Lipoprotein Receptor	Protein Coding	49	GC09P002611	16.41	https://www.genecards.org/cgi-bin/carddisp.pl?gene=VLDLR
DYSF	Dysferlin	Protein Coding	45	GC02P071453	16.38	https://www.genecards.org/cgi-bin/carddisp.pl?gene=DYSF
CFHR4	Complement Factor H Related 4	Protein Coding	36	GC01P196857	16.38	https://www.genecards.org/cgi-bin/carddisp.pl?gene=CFHR4
ADGRV1	Adhesion G Protein-Coupled Receptor V1	Protein Coding	37	GC05P090529	16.37	https://www.genecards.org/cgi-bin/carddisp.pl?gene=ADGRV1
NPC2	NPC Intracellular Cholesterol Transporter 2	Protein Coding	43	GC14M074476	16.36	https://www.genecards.org/cgi-bin/carddisp.pl?gene=NPC2
KCNJ2	Potassium Inwardly Rectifying Channel Subfamily J Member 2	Protein Coding	48	GC17P070168	16.36	https://www.genecards.org/cgi-bin/carddisp.pl?gene=KCNJ2
NFIX	Nuclear Factor I X	Protein Coding	44	GC19P012996	16.33	https://www.genecards.org/cgi-bin/carddisp.pl?gene=NFIX
FTL	Ferritin Light Chain	Protein Coding	49	GC19P048965	16.32	https://www.genecards.org/cgi-bin/carddisp.pl?gene=FTL
ADAM10	ADAM Metallopeptidase Domain 10	Protein Coding	54	GC15M058588	16.32	https://www.genecards.org/cgi-bin/carddisp.pl?gene=ADAM10
MT-ND4	Mitochondrially Encoded NADH:Ubiquinone Oxidoreductase Core Subunit 4	Protein Coding	33	GCMTP010762	16.3	https://www.genecards.org/cgi-bin/carddisp.pl?gene=MT-ND4
CXCR4	C-X-C Motif Chemokine Receptor 4	Protein Coding	53	GC02M136114	16.29	https://www.genecards.org/cgi-bin/carddisp.pl?gene=CXCR4
ATP1A3	ATPase Na+/K+ Transporting Subunit Alpha 3	Protein Coding	49	GC19M041966	16.28	https://www.genecards.org/cgi-bin/carddisp.pl?gene=ATP1A3
EFEMP2	EGF Containing Fibulin Extracellular Matrix Protein 2	Protein Coding	44	GC11M065867	16.27	https://www.genecards.org/cgi-bin/carddisp.pl?gene=EFEMP2
MT-ND5	Mitochondrially Encoded NADH:Ubiquinone Oxidoreductase Core Subunit 5	Protein Coding	32	GCMTP012339	16.26	https://www.genecards.org/cgi-bin/carddisp.pl?gene=MT-ND5
ABCC9	ATP Binding Cassette Subfamily C Member 9	Protein Coding	46	GC12M021797	16.22	https://www.genecards.org/cgi-bin/carddisp.pl?gene=ABCC9
PAX5	Paired Box 5	Protein Coding	48	GC09M036828	16.22	https://www.genecards.org/cgi-bin/carddisp.pl?gene=PAX5
AGA	Aspartylglucosaminidase	Protein Coding	44	GC04M177430	16.21	https://www.genecards.org/cgi-bin/carddisp.pl?gene=AGA
CYP1A2	Cytochrome P450 Family 1 Subfamily A Member 2	Protein Coding	46	GC15P074748	16.2	https://www.genecards.org/cgi-bin/carddisp.pl?gene=CYP1A2
MC4R	Melanocortin 4 Receptor	Protein Coding	45	GC18M060371	16.19	https://www.genecards.org/cgi-bin/carddisp.pl?gene=MC4R
MIR22	MicroRNA 22	RNA Gene	19	GC17M001713	16.18	https://www.genecards.org/cgi-bin/carddisp.pl?gene=MIR22
NAIP	NLR Family Apoptosis Inhibitory Protein	Protein Coding	42	GC05M070968	16.13	https://www.genecards.org/cgi-bin/carddisp.pl?gene=NAIP
RPGR	Retinitis Pigmentosa GTPase Regulator	Protein Coding	42	GC0XM038269	16.13	https://www.genecards.org/cgi-bin/carddisp.pl?gene=RPGR
F7	Coagulation Factor VII	Protein Coding	48	GC13P113105	16.13	https://www.genecards.org/cgi-bin/carddisp.pl?gene=F7
MAOA	Monoamine Oxidase A	Protein Coding	50	GC0XP043654	16.13	https://www.genecards.org/cgi-bin/carddisp.pl?gene=MAOA
TFAM	Transcription Factor A, Mitochondrial	Protein Coding	45	GC10P058385	16.12	https://www.genecards.org/cgi-bin/carddisp.pl?gene=TFAM
MCPH1	Microcephalin 1	Protein Coding	42	GC08P006406	16.11	https://www.genecards.org/cgi-bin/carddisp.pl?gene=MCPH1
MC1R	Melanocortin 1 Receptor	Protein Coding	49	GC16P089912	16.11	https://www.genecards.org/cgi-bin/carddisp.pl?gene=MC1R
TMEM106B	Transmembrane Protein 106B	Protein Coding	38	GC07P012217	16.11	https://www.genecards.org/cgi-bin/carddisp.pl?gene=TMEM106B
CSF1	Colony Stimulating Factor 1	Protein Coding	45	GC01P109911	16.09	https://www.genecards.org/cgi-bin/carddisp.pl?gene=CSF1
SLC1A2	Solute Carrier Family 1 Member 2	Protein Coding	50	GC11M035272	16.09	https://www.genecards.org/cgi-bin/carddisp.pl?gene=SLC1A2
HSD17B4	Hydroxysteroid 17-Beta Dehydrogenase 4	Protein Coding	48	GC05P119452	16.09	https://www.genecards.org/cgi-bin/carddisp.pl?gene=HSD17B4
LGALS3	Galectin 3	Protein Coding	46	GC14P055124	16.05	https://www.genecards.org/cgi-bin/carddisp.pl?gene=LGALS3
MIR125A	MicroRNA 125a	RNA Gene	20	GC19P051726	16.04	https://www.genecards.org/cgi-bin/carddisp.pl?gene=MIR125A
CSF2	Colony Stimulating Factor 2	Protein Coding	45	GC05P132073	16.04	https://www.genecards.org/cgi-bin/carddisp.pl?gene=CSF2
MTR	5-Methyltetrahydrofolate-Homocysteine Methyltransferase	Protein Coding	48	GC01P236795	16.04	https://www.genecards.org/cgi-bin/carddisp.pl?gene=MTR
MIR126	MicroRNA 126	RNA Gene	21	GC09P136670	16.03	https://www.genecards.org/cgi-bin/carddisp.pl?gene=MIR126
ADAR	Adenosine Deaminase RNA Specific	Protein Coding	46	GC01M154582	16.02	https://www.genecards.org/cgi-bin/carddisp.pl?gene=ADAR
TBC1D24	TBC1 Domain Family Member 24	Protein Coding	39	GC16P002475	16	https://www.genecards.org/cgi-bin/carddisp.pl?gene=TBC1D24
IGFBP5	Insulin Like Growth Factor Binding Protein 5	Protein Coding	44	GC02M216672	16	https://www.genecards.org/cgi-bin/carddisp.pl?gene=IGFBP5
SNCAIP	Synuclein Alpha Interacting Protein	Protein Coding	44	GC05P122311	15.98	https://www.genecards.org/cgi-bin/carddisp.pl?gene=SNCAIP
GALT	Galactose-1-Phosphate Uridylyltransferase	Protein Coding	48	GC09P034636	15.98	https://www.genecards.org/cgi-bin/carddisp.pl?gene=GALT
MYH7	Myosin Heavy Chain 7	Protein Coding	48	GC14M023412	15.97	https://www.genecards.org/cgi-bin/carddisp.pl?gene=MYH7
FLNA	Filamin A	Protein Coding	50	GC0XM154348	15.97	https://www.genecards.org/cgi-bin/carddisp.pl?gene=FLNA
UBE3A	Ubiquitin Protein Ligase E3A	Protein Coding	49	GC15M025333	15.96	https://www.genecards.org/cgi-bin/carddisp.pl?gene=UBE3A
STS	Steroid Sulfatase	Protein Coding	47	GC0XP007146	15.96	https://www.genecards.org/cgi-bin/carddisp.pl?gene=STS
IMPG1	Interphotoreceptor Matrix Proteoglycan 1	Protein Coding	40	GC06M075921	15.96	https://www.genecards.org/cgi-bin/carddisp.pl?gene=IMPG1
WDR62	WD Repeat Domain 62	Protein Coding	40	GC19P036054	15.95	https://www.genecards.org/cgi-bin/carddisp.pl?gene=WDR62
PCDH15	Protocadherin Related 15	Protein Coding	41	GC10M053802	15.95	https://www.genecards.org/cgi-bin/carddisp.pl?gene=PCDH15
SPTAN1	Spectrin Alpha, Non-Erythrocytic 1	Protein Coding	49	GC09P128552	15.93	https://www.genecards.org/cgi-bin/carddisp.pl?gene=SPTAN1
MYH9	Myosin Heavy Chain 9	Protein Coding	49	GC22M036281	15.92	https://www.genecards.org/cgi-bin/carddisp.pl?gene=MYH9
COG2	Component Of Oligomeric Golgi Complex 2	Protein Coding	41	GC01P230642	15.92	https://www.genecards.org/cgi-bin/carddisp.pl?gene=COG2
BIRC5	Baculoviral IAP Repeat Containing 5	Protein Coding	48	GC17P078214	15.92	https://www.genecards.org/cgi-bin/carddisp.pl?gene=BIRC5
DCX	Doublecortin	Protein Coding	46	GC0XM111293	15.91	https://www.genecards.org/cgi-bin/carddisp.pl?gene=DCX
CAPN3	Calpain 3	Protein Coding	49	GC15P042359	15.91	https://www.genecards.org/cgi-bin/carddisp.pl?gene=CAPN3
CHEK1	Checkpoint Kinase 1	Protein Coding	51	GC11P125625	15.89	https://www.genecards.org/cgi-bin/carddisp.pl?gene=CHEK1
CLU	Clusterin	Protein Coding	48	GC08M027596	15.88	https://www.genecards.org/cgi-bin/carddisp.pl?gene=CLU
FANCA	FA Complementation Group A	Protein Coding	49	GC16M089741	15.86	https://www.genecards.org/cgi-bin/carddisp.pl?gene=FANCA
TMEM67	Transmembrane Protein 67	Protein Coding	38	GC08P093754	15.84	https://www.genecards.org/cgi-bin/carddisp.pl?gene=TMEM67
MIR222	MicroRNA 222	RNA Gene	20	GC0XM045747	15.83	https://www.genecards.org/cgi-bin/carddisp.pl?gene=MIR222
SLC26A2	Solute Carrier Family 26 Member 2	Protein Coding	45	GC05P149944	15.83	https://www.genecards.org/cgi-bin/carddisp.pl?gene=SLC26A2
LMNB2	Lamin B2	Protein Coding	45	GC19M002430	15.82	https://www.genecards.org/cgi-bin/carddisp.pl?gene=LMNB2
LEPQTL1	Leptin, Serum Levels Of	Genetic Locus	4	GC02U903086	15.82	https://www.genecards.org/cgi-bin/carddisp.pl?gene=LEPQTL1
MIR214	MicroRNA 214	RNA Gene	19	GC01M172219	15.8	https://www.genecards.org/cgi-bin/carddisp.pl?gene=MIR214
MYD88	MYD88 Innate Immune Signal Transduction Adaptor	Protein Coding	51	GC03P038179	15.8	https://www.genecards.org/cgi-bin/carddisp.pl?gene=MYD88
BCL2L1	BCL2 Like 1	Protein Coding	49	GC20M031664	15.78	https://www.genecards.org/cgi-bin/carddisp.pl?gene=BCL2L1
RPS27A	Ribosomal Protein S27a	Protein Coding	44	GC02P055231	15.75	https://www.genecards.org/cgi-bin/carddisp.pl?gene=RPS27A
IDH2	Isocitrate Dehydrogenase (NADP(+)) 2	Protein Coding	53	GC15M090083	15.75	https://www.genecards.org/cgi-bin/carddisp.pl?gene=IDH2
MYO7A	Myosin VIIA	Protein Coding	44	GC11P077128	15.74	https://www.genecards.org/cgi-bin/carddisp.pl?gene=MYO7A
SOX2	SRY-Box Transcription Factor 2	Protein Coding	48	GC03P181711	15.74	https://www.genecards.org/cgi-bin/carddisp.pl?gene=SOX2
MIR223	MicroRNA 223	RNA Gene	20	GC0XP066018	15.73	https://www.genecards.org/cgi-bin/carddisp.pl?gene=MIR223
NFKBIA	NFKB Inhibitor Alpha	Protein Coding	51	GC14M035401	15.71	https://www.genecards.org/cgi-bin/carddisp.pl?gene=NFKBIA
SCN8A	Sodium Voltage-Gated Channel Alpha Subunit 8	Protein Coding	48	GC12P051590	15.71	https://www.genecards.org/cgi-bin/carddisp.pl?gene=SCN8A
HNRNPA1	Heterogeneous Nuclear Ribonucleoprotein A1	Protein Coding	47	GC12P054280	15.71	https://www.genecards.org/cgi-bin/carddisp.pl?gene=HNRNPA1
LTBP3	Latent Transforming Growth Factor Beta Binding Protein 3	Protein Coding	43	GC11M065538	15.7	https://www.genecards.org/cgi-bin/carddisp.pl?gene=LTBP3
BBS10	Bardet-Biedl Syndrome 10	Protein Coding	41	GC12M076344	15.69	https://www.genecards.org/cgi-bin/carddisp.pl?gene=BBS10
APOH	Apolipoprotein H	Protein Coding	45	GC17M066212	15.69	https://www.genecards.org/cgi-bin/carddisp.pl?gene=APOH
ALPP	Alkaline Phosphatase, Placental	Protein Coding	46	GC02P232378	15.69	https://www.genecards.org/cgi-bin/carddisp.pl?gene=ALPP
PITX2	Paired Like Homeodomain 2	Protein Coding	47	GC04M110617	15.67	https://www.genecards.org/cgi-bin/carddisp.pl?gene=PITX2
F13A1	Coagulation Factor XIII A Chain	Protein Coding	48	GC06M006144	15.65	https://www.genecards.org/cgi-bin/carddisp.pl?gene=F13A1
PLEC	Plectin	Protein Coding	44	GC08M143916	15.64	https://www.genecards.org/cgi-bin/carddisp.pl?gene=PLEC
OCA2	OCA2 Melanosomal Transmembrane Protein	Protein Coding	43	GC15M027754	15.64	https://www.genecards.org/cgi-bin/carddisp.pl?gene=OCA2
GCG	Glucagon	Protein Coding	42	GC02M162142	15.63	https://www.genecards.org/cgi-bin/carddisp.pl?gene=GCG
MAPK10	Mitogen-Activated Protein Kinase 10	Protein Coding	52	GC04M085990	15.61	https://www.genecards.org/cgi-bin/carddisp.pl?gene=MAPK10
KCNJ5	Potassium Inwardly Rectifying Channel Subfamily J Member 5	Protein Coding	49	GC11P128891	15.6	https://www.genecards.org/cgi-bin/carddisp.pl?gene=KCNJ5
ATP6V0A2	ATPase H+ Transporting V0 Subunit A2	Protein Coding	44	GC12P123712	15.6	https://www.genecards.org/cgi-bin/carddisp.pl?gene=ATP6V0A2
ODC1	Ornithine Decarboxylase 1	Protein Coding	48	GC02M010432	15.59	https://www.genecards.org/cgi-bin/carddisp.pl?gene=ODC1
ITGAM	Integrin Subunit Alpha M	Protein Coding	48	GC16P031335	15.58	https://www.genecards.org/cgi-bin/carddisp.pl?gene=ITGAM
PLCB1	Phospholipase C Beta 1	Protein Coding	49	GC20P008061	15.58	https://www.genecards.org/cgi-bin/carddisp.pl?gene=PLCB1
CREB1	CAMP Responsive Element Binding Protein 1	Protein Coding	50	GC02P207529	15.58	https://www.genecards.org/cgi-bin/carddisp.pl?gene=CREB1
NPHP3	Nephrocystin 3	Protein Coding	40	GC03M132683	15.57	https://www.genecards.org/cgi-bin/carddisp.pl?gene=NPHP3
NAT2	N-Acetyltransferase 2	Protein Coding	44	GC08P018391	15.56	https://www.genecards.org/cgi-bin/carddisp.pl?gene=NAT2
ASAH1	N-Acylsphingosine Amidohydrolase 1	Protein Coding	47	GC08M018055	15.56	https://www.genecards.org/cgi-bin/carddisp.pl?gene=ASAH1
PALB2	Partner And Localizer Of BRCA2	Protein Coding	44	GC16M023603	15.56	https://www.genecards.org/cgi-bin/carddisp.pl?gene=PALB2
PCDH19	Protocadherin 19	Protein Coding	43	GC0XM100291	15.55	https://www.genecards.org/cgi-bin/carddisp.pl?gene=PCDH19
ADH1C	Alcohol Dehydrogenase 1C (Class I), Gamma Polypeptide	Protein Coding	42	GC04M099336	15.54	https://www.genecards.org/cgi-bin/carddisp.pl?gene=ADH1C
COL6A1	Collagen Type VI Alpha 1 Chain	Protein Coding	44	GC21P045981	15.54	https://www.genecards.org/cgi-bin/carddisp.pl?gene=COL6A1
PDYN	Prodynorphin	Protein Coding	44	GC20M001978	15.54	https://www.genecards.org/cgi-bin/carddisp.pl?gene=PDYN
DCC	DCC Netrin 1 Receptor	Protein Coding	47	GC18P052340	15.54	https://www.genecards.org/cgi-bin/carddisp.pl?gene=DCC
FLCN	Folliculin	Protein Coding	42	GC17M017212	15.54	https://www.genecards.org/cgi-bin/carddisp.pl?gene=FLCN
CCL5	C-C Motif Chemokine Ligand 5	Protein Coding	45	GC17M035871	15.52	https://www.genecards.org/cgi-bin/carddisp.pl?gene=CCL5
CYP11B2	Cytochrome P450 Family 11 Subfamily B Member 2	Protein Coding	48	GC08M142910	15.52	https://www.genecards.org/cgi-bin/carddisp.pl?gene=CYP11B2
TNNT2	Troponin T2, Cardiac Type	Protein Coding	49	GC01M201359	15.52	https://www.genecards.org/cgi-bin/carddisp.pl?gene=TNNT2
BUB1B	BUB1 Mitotic Checkpoint Serine/Threonine Kinase B	Protein Coding	50	GC15P040161	15.52	https://www.genecards.org/cgi-bin/carddisp.pl?gene=BUB1B
MIR148A	MicroRNA 148a	RNA Gene	18	GC07M025993	15.51	https://www.genecards.org/cgi-bin/carddisp.pl?gene=MIR148A
PROM1	Prominin 1	Protein Coding	46	GC04M015965	15.5	https://www.genecards.org/cgi-bin/carddisp.pl?gene=PROM1
HGF	Hepatocyte Growth Factor	Protein Coding	53	GC07M081699	15.49	https://www.genecards.org/cgi-bin/carddisp.pl?gene=HGF
BMP15	Bone Morphogenetic Protein 15	Protein Coding	42	GC0XP050910	15.49	https://www.genecards.org/cgi-bin/carddisp.pl?gene=BMP15
HJV	Hemojuvelin BMP Co-Receptor	Protein Coding	37	GC01M146018	15.48	https://www.genecards.org/cgi-bin/carddisp.pl?gene=HJV
RARA	Retinoic Acid Receptor Alpha	Protein Coding	52	GC17P040309	15.48	https://www.genecards.org/cgi-bin/carddisp.pl?gene=RARA
KIF1B	Kinesin Family Member 1B	Protein Coding	46	GC01P010210	15.47	https://www.genecards.org/cgi-bin/carddisp.pl?gene=KIF1B
TBP	TATA-Box Binding Protein	Protein Coding	49	GC06P170554	15.47	https://www.genecards.org/cgi-bin/carddisp.pl?gene=TBP
CYP3A5	Cytochrome P450 Family 3 Subfamily A Member 5	Protein Coding	48	GC07M099648	15.47	https://www.genecards.org/cgi-bin/carddisp.pl?gene=CYP3A5
MAP2	Microtubule Associated Protein 2	Protein Coding	44	GC02P209424	15.45	https://www.genecards.org/cgi-bin/carddisp.pl?gene=MAP2
SNRPN	Small Nuclear Ribonucleoprotein Polypeptide N	Protein Coding	46	GC15P024823	15.45	https://www.genecards.org/cgi-bin/carddisp.pl?gene=SNRPN
NME1	NME/NM23 Nucleoside Diphosphate Kinase 1	Protein Coding	50	GC17P051154	15.44	https://www.genecards.org/cgi-bin/carddisp.pl?gene=NME1
MED12	Mediator Complex Subunit 12	Protein Coding	45	GC0XP071118	15.44	https://www.genecards.org/cgi-bin/carddisp.pl?gene=MED12
MYOD1	Myogenic Differentiation 1	Protein Coding	46	GC11P017741	15.42	https://www.genecards.org/cgi-bin/carddisp.pl?gene=MYOD1
PDCD1	Programmed Cell Death 1	Protein Coding	48	GC02M241849	15.42	https://www.genecards.org/cgi-bin/carddisp.pl?gene=PDCD1
SMAD2	SMAD Family Member 2	Protein Coding	48	GC18M047809	15.4	https://www.genecards.org/cgi-bin/carddisp.pl?gene=SMAD2
MAOB	Monoamine Oxidase B	Protein Coding	44	GC0XM043766	15.39	https://www.genecards.org/cgi-bin/carddisp.pl?gene=MAOB
FH	Fumarate Hydratase	Protein Coding	47	GC01M241499	15.39	https://www.genecards.org/cgi-bin/carddisp.pl?gene=FH
RBBP8	RB Binding Protein 8, Endonuclease	Protein Coding	46	GC18P022798	15.37	https://www.genecards.org/cgi-bin/carddisp.pl?gene=RBBP8
COL11A1	Collagen Type XI Alpha 1 Chain	Protein Coding	44	GC01M102876	15.37	https://www.genecards.org/cgi-bin/carddisp.pl?gene=COL11A1
MIR199B	MicroRNA 199b	RNA Gene	19	GC09M128244	15.34	https://www.genecards.org/cgi-bin/carddisp.pl?gene=MIR199B
HBA1	Hemoglobin Subunit Alpha 1	Protein Coding	43	GC16P001071	15.33	https://www.genecards.org/cgi-bin/carddisp.pl?gene=HBA1
KCNQ1OT1	KCNQ1 Opposite Strand/Antisense Transcript 1	RNA Gene	25	GC11M002661	15.32	https://www.genecards.org/cgi-bin/carddisp.pl?gene=KCNQ1OT1
CSTB	Cystatin B	Protein Coding	47	GC21M043772	15.32	https://www.genecards.org/cgi-bin/carddisp.pl?gene=CSTB
TYRP1	Tyrosinase Related Protein 1	Protein Coding	48	GC09P012683	15.32	https://www.genecards.org/cgi-bin/carddisp.pl?gene=TYRP1
MIR15A	MicroRNA 15a	RNA Gene	14	GC13M050049	15.29	https://www.genecards.org/cgi-bin/carddisp.pl?gene=MIR15A
ATN1	Atrophin 1	Protein Coding	45	GC12P007689	15.28	https://www.genecards.org/cgi-bin/carddisp.pl?gene=ATN1
PYGM	Glycogen Phosphorylase, Muscle Associated	Protein Coding	47	GC11M064746	15.26	https://www.genecards.org/cgi-bin/carddisp.pl?gene=PYGM
AUTS2	Activator Of Transcription And Developmental Regulator AUTS2	Protein Coding	41	GC07P069598	15.25	https://www.genecards.org/cgi-bin/carddisp.pl?gene=AUTS2
PPARA	Peroxisome Proliferator Activated Receptor Alpha	Protein Coding	47	GC22P046150	15.24	https://www.genecards.org/cgi-bin/carddisp.pl?gene=PPARA
CA2	Carbonic Anhydrase 2	Protein Coding	52	GC08P085463	15.24	https://www.genecards.org/cgi-bin/carddisp.pl?gene=CA2
HAMP	Hepcidin Antimicrobial Peptide	Protein Coding	44	GC19P037273	15.24	https://www.genecards.org/cgi-bin/carddisp.pl?gene=HAMP
BAP1	BRCA1 Associated Protein 1	Protein Coding	46	GC03M052401	15.22	https://www.genecards.org/cgi-bin/carddisp.pl?gene=BAP1
CDK2	Cyclin Dependent Kinase 2	Protein Coding	54	GC12P055966	15.21	https://www.genecards.org/cgi-bin/carddisp.pl?gene=CDK2
A2M	Alpha-2-Macroglobulin	Protein Coding	46	GC12M009067	15.18	https://www.genecards.org/cgi-bin/carddisp.pl?gene=A2M
SMARCA2	SWI/SNF Related, Matrix Associated, Actin Dependent Regulator Of Chromatin, Subfamily A, Member 2	Protein Coding	50	GC09P001980	15.18	https://www.genecards.org/cgi-bin/carddisp.pl?gene=SMARCA2
HSD17B10	Hydroxysteroid 17-Beta Dehydrogenase 10	Protein Coding	47	GC0XM053431	15.17	https://www.genecards.org/cgi-bin/carddisp.pl?gene=HSD17B10
SGCE	Sarcoglycan Epsilon	Protein Coding	42	GC07M094585	15.15	https://www.genecards.org/cgi-bin/carddisp.pl?gene=SGCE
NQO1	NAD(P)H Quinone Dehydrogenase 1	Protein Coding	50	GC16M069706	15.14	https://www.genecards.org/cgi-bin/carddisp.pl?gene=NQO1
HLA-C	Major Histocompatibility Complex, Class I, C	Protein Coding	44	GC06M031272	15.12	https://www.genecards.org/cgi-bin/carddisp.pl?gene=HLA-C
DNMT3A	DNA Methyltransferase 3 Alpha	Protein Coding	52	GC02M025228	15.12	https://www.genecards.org/cgi-bin/carddisp.pl?gene=DNMT3A
GBE1	1,4-Alpha-Glucan Branching Enzyme 1	Protein Coding	44	GC03M081489	15.11	https://www.genecards.org/cgi-bin/carddisp.pl?gene=GBE1
C9	Complement C9	Protein Coding	44	GC05M039320	15.1	https://www.genecards.org/cgi-bin/carddisp.pl?gene=C9
TRPS1	Transcriptional Repressor GATA Binding 1	Protein Coding	46	GC08M115408	15.1	https://www.genecards.org/cgi-bin/carddisp.pl?gene=TRPS1
NPHS1	NPHS1 Adhesion Molecule, Nephrin	Protein Coding	46	GC19M035825	15.1	https://www.genecards.org/cgi-bin/carddisp.pl?gene=NPHS1
FOXL2	Forkhead Box L2	Protein Coding	41	GC03M138944	15.09	https://www.genecards.org/cgi-bin/carddisp.pl?gene=FOXL2
F8	Coagulation Factor VIII	Protein Coding	47	GC0XM154835	15.09	https://www.genecards.org/cgi-bin/carddisp.pl?gene=F8
NAGA	Alpha-N-Acetylgalactosaminidase	Protein Coding	45	GC22M042058	15.09	https://www.genecards.org/cgi-bin/carddisp.pl?gene=NAGA
CEBPA	CCAAT Enhancer Binding Protein Alpha	Protein Coding	47	GC19M033299	15.06	https://www.genecards.org/cgi-bin/carddisp.pl?gene=CEBPA
CD28	CD28 Molecule	Protein Coding	48	GC02P203706	15.04	https://www.genecards.org/cgi-bin/carddisp.pl?gene=CD28
DBH	Dopamine Beta-Hydroxylase	Protein Coding	51	GC09P133636	15.03	https://www.genecards.org/cgi-bin/carddisp.pl?gene=DBH
MIR145	MicroRNA 145	RNA Gene	21	GC05P149430	15.03	https://www.genecards.org/cgi-bin/carddisp.pl?gene=MIR145
PIK3CG	Phosphatidylinositol-4,5-Bisphosphate 3-Kinase Catalytic Subunit Gamma	Protein Coding	49	GC07P106865	15.02	https://www.genecards.org/cgi-bin/carddisp.pl?gene=PIK3CG
POR	Cytochrome P450 Oxidoreductase	Protein Coding	50	GC07P075899	15.02	https://www.genecards.org/cgi-bin/carddisp.pl?gene=POR
OPA1	OPA1 Mitochondrial Dynamin Like GTPase	Protein Coding	45	GC03P193594	15.02	https://www.genecards.org/cgi-bin/carddisp.pl?gene=OPA1
ZNF335	Zinc Finger Protein 335	Protein Coding	39	GC20M045948	15.02	https://www.genecards.org/cgi-bin/carddisp.pl?gene=ZNF335
CHRNB2	Cholinergic Receptor Nicotinic Beta 2 Subunit	Protein Coding	46	GC01P154540	15.01	https://www.genecards.org/cgi-bin/carddisp.pl?gene=CHRNB2
SDHC	Succinate Dehydrogenase Complex Subunit C	Protein Coding	46	GC01P161314	15.01	https://www.genecards.org/cgi-bin/carddisp.pl?gene=SDHC
PICALM	Phosphatidylinositol Binding Clathrin Assembly Protein	Protein Coding	45	GC11M085957	14.99	https://www.genecards.org/cgi-bin/carddisp.pl?gene=PICALM
LOC110806262	Solute Carrier Family 6 Member 4 Gene Promoter	Biological Region	2	GC17U902739	14.99	https://www.genecards.org/cgi-bin/carddisp.pl?gene=LOC110806262
TEK	TEK Receptor Tyrosine Kinase	Protein Coding	51	GC09P027109	14.98	https://www.genecards.org/cgi-bin/carddisp.pl?gene=TEK
TPO	Thyroid Peroxidase	Protein Coding	49	GC02P001374	14.98	https://www.genecards.org/cgi-bin/carddisp.pl?gene=TPO
CDK5	Cyclin Dependent Kinase 5	Protein Coding	53	GC07M151053	14.97	https://www.genecards.org/cgi-bin/carddisp.pl?gene=CDK5
PLA2G7	Phospholipase A2 Group VII	Protein Coding	51	GC06M046704	14.97	https://www.genecards.org/cgi-bin/carddisp.pl?gene=PLA2G7
MUSK	Muscle Associated Receptor Tyrosine Kinase	Protein Coding	47	GC09P110668	14.96	https://www.genecards.org/cgi-bin/carddisp.pl?gene=MUSK
NOTCH1	Notch Receptor 1	Protein Coding	53	GC09M136562	14.93	https://www.genecards.org/cgi-bin/carddisp.pl?gene=NOTCH1
HTR1A	5-Hydroxytryptamine Receptor 1A	Protein Coding	48	GC05M063960	14.93	https://www.genecards.org/cgi-bin/carddisp.pl?gene=HTR1A
GLI2	GLI Family Zinc Finger 2	Protein Coding	49	GC02P120735	14.92	https://www.genecards.org/cgi-bin/carddisp.pl?gene=GLI2
CNGA3	Cyclic Nucleotide Gated Channel Subunit Alpha 3	Protein Coding	44	GC02P098329	14.92	https://www.genecards.org/cgi-bin/carddisp.pl?gene=CNGA3
CCL11	C-C Motif Chemokine Ligand 11	Protein Coding	44	GC17P034285	14.91	https://www.genecards.org/cgi-bin/carddisp.pl?gene=CCL11
GHRHR	Growth Hormone Releasing Hormone Receptor	Protein Coding	44	GC07P030978	14.91	https://www.genecards.org/cgi-bin/carddisp.pl?gene=GHRHR
MEN1	Menin 1	Protein Coding	48	GC11M064803	14.9	https://www.genecards.org/cgi-bin/carddisp.pl?gene=MEN1
SPTBN2	Spectrin Beta, Non-Erythrocytic 2	Protein Coding	43	GC11M066684	14.88	https://www.genecards.org/cgi-bin/carddisp.pl?gene=SPTBN2
MPL	MPL Proto-Oncogene, Thrombopoietin Receptor	Protein Coding	49	GC01P043337	14.88	https://www.genecards.org/cgi-bin/carddisp.pl?gene=MPL
THRB	Thyroid Hormone Receptor Beta	Protein Coding	50	GC03M024117	14.87	https://www.genecards.org/cgi-bin/carddisp.pl?gene=THRB
SAMHD1	SAM And HD Domain Containing Deoxynucleoside Triphosphate Triphosphohydrolase 1	Protein Coding	44	GC20M036890	14.86	https://www.genecards.org/cgi-bin/carddisp.pl?gene=SAMHD1
GMNN	Geminin DNA Replication Inhibitor	Protein Coding	46	GC06P024779	14.86	https://www.genecards.org/cgi-bin/carddisp.pl?gene=GMNN
LBR	Lamin B Receptor	Protein Coding	48	GC01M225401	14.84	https://www.genecards.org/cgi-bin/carddisp.pl?gene=LBR
VEGFC	Vascular Endothelial Growth Factor C	Protein Coding	48	GC04M176683	14.84	https://www.genecards.org/cgi-bin/carddisp.pl?gene=VEGFC
CCR6	C-C Motif Chemokine Receptor 6	Protein Coding	46	GC06P167111	14.83	https://www.genecards.org/cgi-bin/carddisp.pl?gene=CCR6
ACTB	Actin Beta	Protein Coding	50	GC07M005527	14.83	https://www.genecards.org/cgi-bin/carddisp.pl?gene=ACTB
CCR5	C-C Motif Chemokine Receptor 5 (Gene/Pseudogene)	Protein Coding	48	GC03P046387	14.82	https://www.genecards.org/cgi-bin/carddisp.pl?gene=CCR5
MIR20A	MicroRNA 20a	RNA Gene	17	GC13P091416	14.81	https://www.genecards.org/cgi-bin/carddisp.pl?gene=MIR20A
TG	Thyroglobulin	Protein Coding	44	GC08P132866	14.8	https://www.genecards.org/cgi-bin/carddisp.pl?gene=TG
NPHP1	Nephrocystin 1	Protein Coding	44	GC02M110122	14.79	https://www.genecards.org/cgi-bin/carddisp.pl?gene=NPHP1
CDK5RAP2	CDK5 Regulatory Subunit Associated Protein 2	Protein Coding	43	GC09M120388	14.78	https://www.genecards.org/cgi-bin/carddisp.pl?gene=CDK5RAP2
DNAJC5	DnaJ Heat Shock Protein Family (Hsp40) Member C5	Protein Coding	45	GC20P063895	14.77	https://www.genecards.org/cgi-bin/carddisp.pl?gene=DNAJC5
ATXN7	Ataxin 7	Protein Coding	42	GC03P063864	14.76	https://www.genecards.org/cgi-bin/carddisp.pl?gene=ATXN7
LPA	Lipoprotein(A)	Protein Coding	42	GC06M160531	14.74	https://www.genecards.org/cgi-bin/carddisp.pl?gene=LPA
POLR3A	RNA Polymerase III Subunit A	Protein Coding	45	GC10M077969	14.74	https://www.genecards.org/cgi-bin/carddisp.pl?gene=POLR3A
STIL	STIL Centriolar Assembly Protein	Protein Coding	42	GC01M047250	14.73	https://www.genecards.org/cgi-bin/carddisp.pl?gene=STIL
RAX2	Retina And Anterior Neural Fold Homeobox 2	Protein Coding	37	GC19M003769	14.72	https://www.genecards.org/cgi-bin/carddisp.pl?gene=RAX2
FHIT	Fragile Histidine Triad Diadenosine Triphosphatase	Protein Coding	46	GC03M059747	14.72	https://www.genecards.org/cgi-bin/carddisp.pl?gene=FHIT
MGMT	O-6-Methylguanine-DNA Methyltransferase	Protein Coding	50	GC10P129467	14.7	https://www.genecards.org/cgi-bin/carddisp.pl?gene=MGMT
APPL1	Adaptor Protein, Phosphotyrosine Interacting With PH Domain And Leucine Zipper 1	Protein Coding	46	GC03P057227	14.69	https://www.genecards.org/cgi-bin/carddisp.pl?gene=APPL1
TWNK	Twinkle MtDNA Helicase	Protein Coding	33	GC10P100995	14.68	https://www.genecards.org/cgi-bin/carddisp.pl?gene=TWNK
PYCR1	Pyrroline-5-Carboxylate Reductase 1	Protein Coding	48	GC17M081932	14.67	https://www.genecards.org/cgi-bin/carddisp.pl?gene=PYCR1
DDC	Dopa Decarboxylase	Protein Coding	53	GC07M050458	14.67	https://www.genecards.org/cgi-bin/carddisp.pl?gene=DDC
RBP4	Retinol Binding Protein 4	Protein Coding	45	GC10M093591	14.63	https://www.genecards.org/cgi-bin/carddisp.pl?gene=RBP4
HSPD1	Heat Shock Protein Family D (Hsp60) Member 1	Protein Coding	49	GC02M197486	14.62	https://www.genecards.org/cgi-bin/carddisp.pl?gene=HSPD1
RNASEH2C	Ribonuclease H2 Subunit C	Protein Coding	40	GC11M065714	14.61	https://www.genecards.org/cgi-bin/carddisp.pl?gene=RNASEH2C
HELLS	Helicase, Lymphoid Specific	Protein Coding	46	GC10P094501	14.61	https://www.genecards.org/cgi-bin/carddisp.pl?gene=HELLS
SOX10	SRY-Box Transcription Factor 10	Protein Coding	47	GC22M044533	14.61	https://www.genecards.org/cgi-bin/carddisp.pl?gene=SOX10
XYLT1	Xylosyltransferase 1	Protein Coding	44	GC16M017101	14.59	https://www.genecards.org/cgi-bin/carddisp.pl?gene=XYLT1
PTHLH	Parathyroid Hormone Like Hormone	Protein Coding	46	GC12M027959	14.58	https://www.genecards.org/cgi-bin/carddisp.pl?gene=PTHLH
LTBP4	Latent Transforming Growth Factor Beta Binding Protein 4	Protein Coding	42	GC19P040592	14.58	https://www.genecards.org/cgi-bin/carddisp.pl?gene=LTBP4
PCSK9	Proprotein Convertase Subtilisin/Kexin Type 9	Protein Coding	52	GC01P055039	14.57	https://www.genecards.org/cgi-bin/carddisp.pl?gene=PCSK9
DRD1	Dopamine Receptor D1	Protein Coding	45	GC05M175440	14.57	https://www.genecards.org/cgi-bin/carddisp.pl?gene=DRD1
PRRT2	Proline Rich Transmembrane Protein 2	Protein Coding	41	GC16P029811	14.57	https://www.genecards.org/cgi-bin/carddisp.pl?gene=PRRT2
SHOX	Short Stature Homeobox	Protein Coding	39	GC0XP000624	14.56	https://www.genecards.org/cgi-bin/carddisp.pl?gene=SHOX
SLC12A3	Solute Carrier Family 12 Member 3	Protein Coding	49	GC16P056865	14.54	https://www.genecards.org/cgi-bin/carddisp.pl?gene=SLC12A3
TFAP2A	Transcription Factor AP-2 Alpha	Protein Coding	48	GC06M010393	14.54	https://www.genecards.org/cgi-bin/carddisp.pl?gene=TFAP2A
PHOX2B	Paired Like Homeobox 2B	Protein Coding	45	GC04M041746	14.53	https://www.genecards.org/cgi-bin/carddisp.pl?gene=PHOX2B
TFRC	Transferrin Receptor	Protein Coding	50	GC03M196027	14.53	https://www.genecards.org/cgi-bin/carddisp.pl?gene=TFRC
EIF2B2	Eukaryotic Translation Initiation Factor 2B Subunit Beta	Protein Coding	45	GC14P075002	14.51	https://www.genecards.org/cgi-bin/carddisp.pl?gene=EIF2B2
MAGEL2	MAGE Family Member L2	Protein Coding	38	GC15M023643	14.51	https://www.genecards.org/cgi-bin/carddisp.pl?gene=MAGEL2
TALDO1	Transaldolase 1	Protein Coding	48	GC11P000749	14.49	https://www.genecards.org/cgi-bin/carddisp.pl?gene=TALDO1
DAG1	Dystroglycan 1	Protein Coding	48	GC03P049482	14.46	https://www.genecards.org/cgi-bin/carddisp.pl?gene=DAG1
BCR	BCR Activator Of RhoGEF And GTPase	Protein Coding	53	GC22P023179	14.44	https://www.genecards.org/cgi-bin/carddisp.pl?gene=BCR
CANT1	Calcium Activated Nucleotidase 1	Protein Coding	45	GC17M078992	14.43	https://www.genecards.org/cgi-bin/carddisp.pl?gene=CANT1
APTX	Aprataxin	Protein Coding	45	GC09M032962	14.43	https://www.genecards.org/cgi-bin/carddisp.pl?gene=APTX
CHCHD10	Coiled-Coil-Helix-Coiled-Coil-Helix Domain Containing 10	Protein Coding	41	GC22M023765	14.43	https://www.genecards.org/cgi-bin/carddisp.pl?gene=CHCHD10
CHKB	Choline Kinase Beta	Protein Coding	46	GC22M050578	14.43	https://www.genecards.org/cgi-bin/carddisp.pl?gene=CHKB
BMP6	Bone Morphogenetic Protein 6	Protein Coding	45	GC06P007726	14.43	https://www.genecards.org/cgi-bin/carddisp.pl?gene=BMP6
MRPS22	Mitochondrial Ribosomal Protein S22	Protein Coding	42	GC03P139005	14.41	https://www.genecards.org/cgi-bin/carddisp.pl?gene=MRPS22
GJB1	Gap Junction Protein Beta 1	Protein Coding	48	GC0XP071215	14.4	https://www.genecards.org/cgi-bin/carddisp.pl?gene=GJB1
SOX9	SRY-Box Transcription Factor 9	Protein Coding	48	GC17P072121	14.38	https://www.genecards.org/cgi-bin/carddisp.pl?gene=SOX9
SERPINI1	Serpin Family I Member 1	Protein Coding	47	GC03P167735	14.38	https://www.genecards.org/cgi-bin/carddisp.pl?gene=SERPINI1
PARN	Poly(A)-Specific Ribonuclease	Protein Coding	46	GC16M014435	14.38	https://www.genecards.org/cgi-bin/carddisp.pl?gene=PARN
AMH	Anti-Mullerian Hormone	Protein Coding	45	GC19P002251	14.38	https://www.genecards.org/cgi-bin/carddisp.pl?gene=AMH
BPTF	Bromodomain PHD Finger Transcription Factor	Protein Coding	41	GC17P067825	14.38	https://www.genecards.org/cgi-bin/carddisp.pl?gene=BPTF
FOXO1	Forkhead Box O1	Protein Coding	49	GC13M040555	14.37	https://www.genecards.org/cgi-bin/carddisp.pl?gene=FOXO1
RYR2	Ryanodine Receptor 2	Protein Coding	48	GC01P237042	14.34	https://www.genecards.org/cgi-bin/carddisp.pl?gene=RYR2
GSN	Gelsolin	Protein Coding	50	GC09P121207	14.33	https://www.genecards.org/cgi-bin/carddisp.pl?gene=GSN
GTF2I	General Transcription Factor IIi	Protein Coding	43	GC07P074658	14.31	https://www.genecards.org/cgi-bin/carddisp.pl?gene=GTF2I
GABRD	Gamma-Aminobutyric Acid Type A Receptor Delta Subunit	Protein Coding	46	GC01P002019	14.3	https://www.genecards.org/cgi-bin/carddisp.pl?gene=GABRD
MSX1	Msh Homeobox 1	Protein Coding	45	GC04P004861	14.29	https://www.genecards.org/cgi-bin/carddisp.pl?gene=MSX1
CD34	CD34 Molecule	Protein Coding	45	GC01M207880	14.29	https://www.genecards.org/cgi-bin/carddisp.pl?gene=CD34
SLC25A24	Solute Carrier Family 25 Member 24	Protein Coding	44	GC01M108134	14.29	https://www.genecards.org/cgi-bin/carddisp.pl?gene=SLC25A24
SIRT3	Sirtuin 3	Protein Coding	49	GC11M000215	14.28	https://www.genecards.org/cgi-bin/carddisp.pl?gene=SIRT3
TIMP2	TIMP Metallopeptidase Inhibitor 2	Protein Coding	45	GC17M078852	14.26	https://www.genecards.org/cgi-bin/carddisp.pl?gene=TIMP2
PROKR2	Prokineticin Receptor 2	Protein Coding	42	GC20M005301	14.26	https://www.genecards.org/cgi-bin/carddisp.pl?gene=PROKR2
NTF3	Neurotrophin 3	Protein Coding	45	GC12P005432	14.26	https://www.genecards.org/cgi-bin/carddisp.pl?gene=NTF3
CALR	Calreticulin	Protein Coding	52	GC19P012938	14.26	https://www.genecards.org/cgi-bin/carddisp.pl?gene=CALR
NTS	Neurotensin	Protein Coding	41	GC12P085876	14.26	https://www.genecards.org/cgi-bin/carddisp.pl?gene=NTS
IL3	Interleukin 3	Protein Coding	44	GC05P132060	14.25	https://www.genecards.org/cgi-bin/carddisp.pl?gene=IL3
SIL1	SIL1 Nucleotide Exchange Factor	Protein Coding	42	GC05M138957	14.25	https://www.genecards.org/cgi-bin/carddisp.pl?gene=SIL1
SGCB	Sarcoglycan Beta	Protein Coding	41	GC04M052019	14.24	https://www.genecards.org/cgi-bin/carddisp.pl?gene=SGCB
FLG	Filaggrin	Protein Coding	42	GC01M152274	14.22	https://www.genecards.org/cgi-bin/carddisp.pl?gene=FLG
PKHD1	PKHD1 Ciliary IPT Domain Containing Fibrocystin/Polyductin	Protein Coding	41	GC06M051588	14.22	https://www.genecards.org/cgi-bin/carddisp.pl?gene=PKHD1
SRCAP	Snf2 Related CREBBP Activator Protein	Protein Coding	42	GC16P030700	14.21	https://www.genecards.org/cgi-bin/carddisp.pl?gene=SRCAP
DKK1	Dickkopf WNT Signaling Pathway Inhibitor 1	Protein Coding	46	GC10P052314	14.2	https://www.genecards.org/cgi-bin/carddisp.pl?gene=DKK1
CHM	CHM Rab Escort Protein	Protein Coding	42	GC0XM085861	14.2	https://www.genecards.org/cgi-bin/carddisp.pl?gene=CHM
SP1	Sp1 Transcription Factor	Protein Coding	45	GC12P053380	14.19	https://www.genecards.org/cgi-bin/carddisp.pl?gene=SP1
SATB2	SATB Homeobox 2	Protein Coding	46	GC02M199269	14.18	https://www.genecards.org/cgi-bin/carddisp.pl?gene=SATB2
MT-ATP6	Mitochondrially Encoded ATP Synthase Membrane Subunit 6	Protein Coding	33	GCMTP008531	14.18	https://www.genecards.org/cgi-bin/carddisp.pl?gene=MT-ATP6
TOP2A	DNA Topoisomerase II Alpha	Protein Coding	52	GC17M040388	14.18	https://www.genecards.org/cgi-bin/carddisp.pl?gene=TOP2A
SMARCA4	SWI/SNF Related, Matrix Associated, Actin Dependent Regulator Of Chromatin, Subfamily A, Member 4	Protein Coding	52	GC19P010932	14.16	https://www.genecards.org/cgi-bin/carddisp.pl?gene=SMARCA4
BMPR1A	Bone Morphogenetic Protein Receptor Type 1A	Protein Coding	52	GC10P086756	14.15	https://www.genecards.org/cgi-bin/carddisp.pl?gene=BMPR1A
MFN2	Mitofusin 2	Protein Coding	49	GC01P011980	14.15	https://www.genecards.org/cgi-bin/carddisp.pl?gene=MFN2
MFSD8	Major Facilitator Superfamily Domain Containing 8	Protein Coding	38	GC04M127917	14.14	https://www.genecards.org/cgi-bin/carddisp.pl?gene=MFSD8
SLC34A1	Solute Carrier Family 34 Member 1	Protein Coding	44	GC05P177380	14.14	https://www.genecards.org/cgi-bin/carddisp.pl?gene=SLC34A1
TOR1A	Torsin Family 1 Member A	Protein Coding	45	GC09M129812	14.13	https://www.genecards.org/cgi-bin/carddisp.pl?gene=TOR1A
STAR	Steroidogenic Acute Regulatory Protein	Protein Coding	47	GC08M038145	14.12	https://www.genecards.org/cgi-bin/carddisp.pl?gene=STAR
SUFU	SUFU Negative Regulator Of Hedgehog Signaling	Protein Coding	44	GC10P102503	14.12	https://www.genecards.org/cgi-bin/carddisp.pl?gene=SUFU
TNNI3	Troponin I3, Cardiac Type	Protein Coding	50	GC19M055151	14.11	https://www.genecards.org/cgi-bin/carddisp.pl?gene=TNNI3
PAX3	Paired Box 3	Protein Coding	48	GC02M222199	14.11	https://www.genecards.org/cgi-bin/carddisp.pl?gene=PAX3
DSP	Desmoplakin	Protein Coding	51	GC06P007541	14.11	https://www.genecards.org/cgi-bin/carddisp.pl?gene=DSP
GAA	Glucosidase Alpha, Acid	Protein Coding	49	GC17P080101	14.1	https://www.genecards.org/cgi-bin/carddisp.pl?gene=GAA
WWOX	WW Domain Containing Oxidoreductase	Protein Coding	48	GC16P078099	14.1	https://www.genecards.org/cgi-bin/carddisp.pl?gene=WWOX
MIR106B	MicroRNA 106b	RNA Gene	21	GC07M100210	14.09	https://www.genecards.org/cgi-bin/carddisp.pl?gene=MIR106B
KRT19	Keratin 19	Protein Coding	46	GC17M041523	14.09	https://www.genecards.org/cgi-bin/carddisp.pl?gene=KRT19
HERC2	HECT And RLD Domain Containing E3 Ubiquitin Protein Ligase 2	Protein Coding	47	GC15M028111	14.09	https://www.genecards.org/cgi-bin/carddisp.pl?gene=HERC2
ATP1A2	ATPase Na+/K+ Transporting Subunit Alpha 2	Protein Coding	49	GC01P160085	14.09	https://www.genecards.org/cgi-bin/carddisp.pl?gene=ATP1A2
PROS1	Protein S	Protein Coding	48	GC03M093873	14.06	https://www.genecards.org/cgi-bin/carddisp.pl?gene=PROS1
HLA-DPB1	Major Histocompatibility Complex, Class II, DP Beta 1	Protein Coding	44	GC06P033131	14.06	https://www.genecards.org/cgi-bin/carddisp.pl?gene=HLA-DPB1
RAI1	Retinoic Acid Induced 1	Protein Coding	41	GC17P017682	14.06	https://www.genecards.org/cgi-bin/carddisp.pl?gene=RAI1
HLA-G	Major Histocompatibility Complex, Class I, G	Protein Coding	45	GC06P032552	14.06	https://www.genecards.org/cgi-bin/carddisp.pl?gene=HLA-G
XDH	Xanthine Dehydrogenase	Protein Coding	48	GC02M031294	14.05	https://www.genecards.org/cgi-bin/carddisp.pl?gene=XDH
KCNQ3	Potassium Voltage-Gated Channel Subfamily Q Member 3	Protein Coding	48	GC08M132120	14.05	https://www.genecards.org/cgi-bin/carddisp.pl?gene=KCNQ3
MIR127	MicroRNA 127	RNA Gene	20	GC14P103870	14.05	https://www.genecards.org/cgi-bin/carddisp.pl?gene=MIR127
PLOD1	Procollagen-Lysine,2-Oxoglutarate 5-Dioxygenase 1	Protein Coding	43	GC01P011934	14.05	https://www.genecards.org/cgi-bin/carddisp.pl?gene=PLOD1
RUNX1	RUNX Family Transcription Factor 1	Protein Coding	50	GC21M034787	14.05	https://www.genecards.org/cgi-bin/carddisp.pl?gene=RUNX1
NOG	Noggin	Protein Coding	47	GC17P056593	14.03	https://www.genecards.org/cgi-bin/carddisp.pl?gene=NOG
MBL2	Mannose Binding Lectin 2	Protein Coding	48	GC10M052760	14.01	https://www.genecards.org/cgi-bin/carddisp.pl?gene=MBL2
IL5	Interleukin 5	Protein Coding	46	GC05M132541	14	https://www.genecards.org/cgi-bin/carddisp.pl?gene=IL5
LMX1B	LIM Homeobox Transcription Factor 1 Beta	Protein Coding	45	GC09P126614	14	https://www.genecards.org/cgi-bin/carddisp.pl?gene=LMX1B
TWIST2	Twist Family BHLH Transcription Factor 2	Protein Coding	42	GC02P238848	13.99	https://www.genecards.org/cgi-bin/carddisp.pl?gene=TWIST2
NPHP4	Nephrocystin 4	Protein Coding	41	GC01M005863	13.99	https://www.genecards.org/cgi-bin/carddisp.pl?gene=NPHP4
OGG1	8-Oxoguanine DNA Glycosylase	Protein Coding	48	GC03P009751	13.99	https://www.genecards.org/cgi-bin/carddisp.pl?gene=OGG1
RASSF1	Ras Association Domain Family Member 1	Protein Coding	45	GC03M050329	13.99	https://www.genecards.org/cgi-bin/carddisp.pl?gene=RASSF1
NGFR	Nerve Growth Factor Receptor	Protein Coding	46	GC17P049495	13.98	https://www.genecards.org/cgi-bin/carddisp.pl?gene=NGFR
KCNA1	Potassium Voltage-Gated Channel Subfamily A Member 1	Protein Coding	46	GC12P006061	13.98	https://www.genecards.org/cgi-bin/carddisp.pl?gene=KCNA1
GABRB2	Gamma-Aminobutyric Acid Type A Receptor Beta2 Subunit	Protein Coding	48	GC05M161288	13.96	https://www.genecards.org/cgi-bin/carddisp.pl?gene=GABRB2
RELA	RELA Proto-Oncogene, NF-KB Subunit	Protein Coding	51	GC11M065653	13.96	https://www.genecards.org/cgi-bin/carddisp.pl?gene=RELA
BRIP1	BRCA1 Interacting Protein C-Terminal Helicase 1	Protein Coding	50	GC17M061679	13.96	https://www.genecards.org/cgi-bin/carddisp.pl?gene=BRIP1
CDKN3	Cyclin Dependent Kinase Inhibitor 3	Protein Coding	42	GC14P054398	13.95	https://www.genecards.org/cgi-bin/carddisp.pl?gene=CDKN3
MYOC	Myocilin	Protein Coding	43	GC01M171604	13.94	https://www.genecards.org/cgi-bin/carddisp.pl?gene=MYOC
JAG1	Jagged Canonical Notch Ligand 1	Protein Coding	50	GC20M010637	13.94	https://www.genecards.org/cgi-bin/carddisp.pl?gene=JAG1
MLXIPL	MLX Interacting Protein Like	Protein Coding	43	GC07M073593	13.92	https://www.genecards.org/cgi-bin/carddisp.pl?gene=MLXIPL
CENPE	Centromere Protein E	Protein Coding	48	GC04M103105	13.92	https://www.genecards.org/cgi-bin/carddisp.pl?gene=CENPE
WNT5A	Wnt Family Member 5A	Protein Coding	50	GC03M055465	13.92	https://www.genecards.org/cgi-bin/carddisp.pl?gene=WNT5A
MIR335	MicroRNA 335	RNA Gene	17	GC07P130496	13.9	https://www.genecards.org/cgi-bin/carddisp.pl?gene=MIR335
NCAM1	Neural Cell Adhesion Molecule 1	Protein Coding	47	GC11P112961	13.9	https://www.genecards.org/cgi-bin/carddisp.pl?gene=NCAM1
LRP1	LDL Receptor Related Protein 1	Protein Coding	48	GC12P057128	13.9	https://www.genecards.org/cgi-bin/carddisp.pl?gene=LRP1
OTX2	Orthodenticle Homeobox 2	Protein Coding	46	GC14M056799	13.89	https://www.genecards.org/cgi-bin/carddisp.pl?gene=OTX2
HSPA4	Heat Shock Protein Family A (Hsp70) Member 4	Protein Coding	44	GC05P133051	13.88	https://www.genecards.org/cgi-bin/carddisp.pl?gene=HSPA4
G6PC	Glucose-6-Phosphatase Catalytic Subunit	Protein Coding	45	GC17P042900	13.88	https://www.genecards.org/cgi-bin/carddisp.pl?gene=G6PC
NSD2	Nuclear Receptor Binding SET Domain Protein 2	Protein Coding	37	GC04P001872	13.88	https://www.genecards.org/cgi-bin/carddisp.pl?gene=NSD2
LIF	LIF Interleukin 6 Family Cytokine	Protein Coding	44	GC22M030240	13.88	https://www.genecards.org/cgi-bin/carddisp.pl?gene=LIF
TACR3	Tachykinin Receptor 3	Protein Coding	49	GC04M103586	13.87	https://www.genecards.org/cgi-bin/carddisp.pl?gene=TACR3
GK	Glycerol Kinase	Protein Coding	48	GC0XP030671	13.87	https://www.genecards.org/cgi-bin/carddisp.pl?gene=GK
GRIN1	Glutamate Ionotropic Receptor NMDA Type Subunit 1	Protein Coding	50	GC09P137138	13.86	https://www.genecards.org/cgi-bin/carddisp.pl?gene=GRIN1
POLE	DNA Polymerase Epsilon, Catalytic Subunit	Protein Coding	50	GC12M132624	13.85	https://www.genecards.org/cgi-bin/carddisp.pl?gene=POLE
AHSG	Alpha 2-HS Glycoprotein	Protein Coding	45	GC03P186612	13.85	https://www.genecards.org/cgi-bin/carddisp.pl?gene=AHSG
SCNN1B	Sodium Channel Epithelial 1 Beta Subunit	Protein Coding	49	GC16P023278	13.85	https://www.genecards.org/cgi-bin/carddisp.pl?gene=SCNN1B
MT-TK	Mitochondrially Encoded TRNA-Lys (AAA/G)	RNA Gene	14	GCMTP008297	13.83	https://www.genecards.org/cgi-bin/carddisp.pl?gene=MT-TK
XRCC3	X-Ray Repair Cross Complementing 3	Protein Coding	42	GC14M103697	13.83	https://www.genecards.org/cgi-bin/carddisp.pl?gene=XRCC3
LHCGR	Luteinizing Hormone/Choriogonadotropin Receptor	Protein Coding	48	GC02M048647	13.81	https://www.genecards.org/cgi-bin/carddisp.pl?gene=LHCGR
PVALB	Parvalbumin	Protein Coding	41	GC22M036800	13.81	https://www.genecards.org/cgi-bin/carddisp.pl?gene=PVALB
MIR93	MicroRNA 93	RNA Gene	20	GC07M100192	13.8	https://www.genecards.org/cgi-bin/carddisp.pl?gene=MIR93
NR1H2	Nuclear Receptor Subfamily 1 Group H Member 2	Protein Coding	49	GC19P050329	13.79	https://www.genecards.org/cgi-bin/carddisp.pl?gene=NR1H2
IGHE	Immunoglobulin Heavy Constant Epsilon	Protein Coding	29	GC14M105778	13.79	https://www.genecards.org/cgi-bin/carddisp.pl?gene=IGHE
CYP11A1	Cytochrome P450 Family 11 Subfamily A Member 1	Protein Coding	50	GC15M074337	13.78	https://www.genecards.org/cgi-bin/carddisp.pl?gene=CYP11A1
SDHA	Succinate Dehydrogenase Complex Flavoprotein Subunit A	Protein Coding	48	GC05P000208	13.77	https://www.genecards.org/cgi-bin/carddisp.pl?gene=SDHA
VHL	Von Hippel-Lindau Tumor Suppressor	Protein Coding	47	GC03P010192	13.76	https://www.genecards.org/cgi-bin/carddisp.pl?gene=VHL
SLC25A22	Solute Carrier Family 25 Member 22	Protein Coding	42	GC11M000791	13.75	https://www.genecards.org/cgi-bin/carddisp.pl?gene=SLC25A22
CCND2	Cyclin D2	Protein Coding	51	GC12P006056	13.75	https://www.genecards.org/cgi-bin/carddisp.pl?gene=CCND2
ABL1	ABL Proto-Oncogene 1, Non-Receptor Tyrosine Kinase	Protein Coding	54	GC09P130713	13.75	https://www.genecards.org/cgi-bin/carddisp.pl?gene=ABL1
KRT10	Keratin 10	Protein Coding	44	GC17M040818	13.74	https://www.genecards.org/cgi-bin/carddisp.pl?gene=KRT10
XIAP	X-Linked Inhibitor Of Apoptosis	Protein Coding	50	GC0XP123859	13.74	https://www.genecards.org/cgi-bin/carddisp.pl?gene=XIAP
MIR320A	MicroRNA 320a	RNA Gene	19	GC08M022245	13.73	https://www.genecards.org/cgi-bin/carddisp.pl?gene=MIR320A
NF2	Neurofibromin 2	Protein Coding	50	GC22P029603	13.73	https://www.genecards.org/cgi-bin/carddisp.pl?gene=NF2
FSHB	Follicle Stimulating Hormone Subunit Beta	Protein Coding	45	GC11P030210	13.72	https://www.genecards.org/cgi-bin/carddisp.pl?gene=FSHB
CXCL10	C-X-C Motif Chemokine Ligand 10	Protein Coding	45	GC04M076021	13.72	https://www.genecards.org/cgi-bin/carddisp.pl?gene=CXCL10
RARB	Retinoic Acid Receptor Beta	Protein Coding	51	GC03P025194	13.68	https://www.genecards.org/cgi-bin/carddisp.pl?gene=RARB
KCNJ1	Potassium Inwardly Rectifying Channel Subfamily J Member 1	Protein Coding	48	GC11M128741	13.68	https://www.genecards.org/cgi-bin/carddisp.pl?gene=KCNJ1
CD4	CD4 Molecule	Protein Coding	51	GC12P006786	13.67	https://www.genecards.org/cgi-bin/carddisp.pl?gene=CD4
FLT4	Fms Related Tyrosine Kinase 4	Protein Coding	54	GC05M180607	13.67	https://www.genecards.org/cgi-bin/carddisp.pl?gene=FLT4
LAMP2	Lysosomal Associated Membrane Protein 2	Protein Coding	46	GC0XM120426	13.67	https://www.genecards.org/cgi-bin/carddisp.pl?gene=LAMP2
PANK2	Pantothenate Kinase 2	Protein Coding	45	GC20P003887	13.64	https://www.genecards.org/cgi-bin/carddisp.pl?gene=PANK2
PTS	6-Pyruvoyltetrahydropterin Synthase	Protein Coding	48	GC11P112226	13.64	https://www.genecards.org/cgi-bin/carddisp.pl?gene=PTS
MIR27A	MicroRNA 27a	RNA Gene	21	GC19M013965	13.63	https://www.genecards.org/cgi-bin/carddisp.pl?gene=MIR27A
GSK3B	Glycogen Synthase Kinase 3 Beta	Protein Coding	51	GC03M119821	13.61	https://www.genecards.org/cgi-bin/carddisp.pl?gene=GSK3B
CCR2	C-C Motif Chemokine Receptor 2	Protein Coding	46	GC03P046356	13.6	https://www.genecards.org/cgi-bin/carddisp.pl?gene=CCR2
PGF	Placental Growth Factor	Protein Coding	45	GC14M074941	13.6	https://www.genecards.org/cgi-bin/carddisp.pl?gene=PGF
KRT7	Keratin 7	Protein Coding	43	GC12P052232	13.59	https://www.genecards.org/cgi-bin/carddisp.pl?gene=KRT7
MT-CO3	Mitochondrially Encoded Cytochrome C Oxidase III	Protein Coding	31	GCMTP009209	13.59	https://www.genecards.org/cgi-bin/carddisp.pl?gene=MT-CO3
DNAJC6	DnaJ Heat Shock Protein Family (Hsp40) Member C6	Protein Coding	44	GC01P065248	13.57	https://www.genecards.org/cgi-bin/carddisp.pl?gene=DNAJC6
IFNA2	Interferon Alpha 2	Protein Coding	42	GC09M021374	13.57	https://www.genecards.org/cgi-bin/carddisp.pl?gene=IFNA2
CD14	CD14 Molecule	Protein Coding	46	GC05M140631	13.56	https://www.genecards.org/cgi-bin/carddisp.pl?gene=CD14
IGF2BP2	Insulin Like Growth Factor 2 MRNA Binding Protein 2	Protein Coding	44	GC03M185643	13.56	https://www.genecards.org/cgi-bin/carddisp.pl?gene=IGF2BP2
TBL1XR1	Transducin Beta Like 1 X-Linked Receptor 1	Protein Coding	45	GC03M177019	13.55	https://www.genecards.org/cgi-bin/carddisp.pl?gene=TBL1XR1
ACP5	Acid Phosphatase 5, Tartrate Resistant	Protein Coding	48	GC19M011574	13.55	https://www.genecards.org/cgi-bin/carddisp.pl?gene=ACP5
GSR	Glutathione-Disulfide Reductase	Protein Coding	49	GC08M030678	13.54	https://www.genecards.org/cgi-bin/carddisp.pl?gene=GSR
GRHL2	Grainyhead Like Transcription Factor 2	Protein Coding	41	GC08P101492	13.54	https://www.genecards.org/cgi-bin/carddisp.pl?gene=GRHL2
CDK1	Cyclin Dependent Kinase 1	Protein Coding	47	GC10P060772	13.54	https://www.genecards.org/cgi-bin/carddisp.pl?gene=CDK1
IL1R1	Interleukin 1 Receptor Type 1	Protein Coding	47	GC02P102136	13.52	https://www.genecards.org/cgi-bin/carddisp.pl?gene=IL1R1
DHFR	Dihydrofolate Reductase	Protein Coding	50	GC05M080626	13.52	https://www.genecards.org/cgi-bin/carddisp.pl?gene=DHFR
SACS	Sacsin Molecular Chaperone	Protein Coding	39	GC13M023328	13.5	https://www.genecards.org/cgi-bin/carddisp.pl?gene=SACS
PEX1	Peroxisomal Biogenesis Factor 1	Protein Coding	45	GC07M092487	13.5	https://www.genecards.org/cgi-bin/carddisp.pl?gene=PEX1
OPTN	Optineurin	Protein Coding	45	GC10P013141	13.49	https://www.genecards.org/cgi-bin/carddisp.pl?gene=OPTN
SLC18A2	Solute Carrier Family 18 Member A2	Protein Coding	47	GC10P117241	13.49	https://www.genecards.org/cgi-bin/carddisp.pl?gene=SLC18A2
STAT5A	Signal Transducer And Activator Of Transcription 5A	Protein Coding	47	GC17P042287	13.49	https://www.genecards.org/cgi-bin/carddisp.pl?gene=STAT5A
CAV3	Caveolin 3	Protein Coding	44	GC03P008733	13.48	https://www.genecards.org/cgi-bin/carddisp.pl?gene=CAV3
C4A	Complement C4A (Rodgers Blood Group)	Protein Coding	44	GC06P032640	13.48	https://www.genecards.org/cgi-bin/carddisp.pl?gene=C4A
FLNB	Filamin B	Protein Coding	46	GC03P058008	13.48	https://www.genecards.org/cgi-bin/carddisp.pl?gene=FLNB
F10	Coagulation Factor X	Protein Coding	49	GC13P113122	13.48	https://www.genecards.org/cgi-bin/carddisp.pl?gene=F10
SIN3A	SIN3 Transcription Regulator Family Member A	Protein Coding	47	GC15M075369	13.47	https://www.genecards.org/cgi-bin/carddisp.pl?gene=SIN3A
LARGE1	LARGE Xylosyl- And Glucuronyltransferase 1	Protein Coding	34	GC22M033163	13.46	https://www.genecards.org/cgi-bin/carddisp.pl?gene=LARGE1
POMGNT1	Protein O-Linked Mannose N-Acetylglucosaminyltransferase 1 (Beta 1,2-)	Protein Coding	45	GC01M046188	13.46	https://www.genecards.org/cgi-bin/carddisp.pl?gene=POMGNT1
PRTN3	Proteinase 3	Protein Coding	46	GC19P000840	13.46	https://www.genecards.org/cgi-bin/carddisp.pl?gene=PRTN3
EGR2	Early Growth Response 2	Protein Coding	44	GC10M062811	13.45	https://www.genecards.org/cgi-bin/carddisp.pl?gene=EGR2
TBCE	Tubulin Folding Cofactor E	Protein Coding	39	GC01P235332	13.43	https://www.genecards.org/cgi-bin/carddisp.pl?gene=TBCE
CEACAM5	CEA Cell Adhesion Molecule 5	Protein Coding	43	GC19P041709	13.43	https://www.genecards.org/cgi-bin/carddisp.pl?gene=CEACAM5
SAG	S-Antigen Visual Arrestin	Protein Coding	47	GC02P233309	13.42	https://www.genecards.org/cgi-bin/carddisp.pl?gene=SAG
VIP	Vasoactive Intestinal Peptide	Protein Coding	45	GC06P152750	13.41	https://www.genecards.org/cgi-bin/carddisp.pl?gene=VIP
MEF2C	Myocyte Enhancer Factor 2C	Protein Coding	50	GC05M088718	13.41	https://www.genecards.org/cgi-bin/carddisp.pl?gene=MEF2C
EDNRA	Endothelin Receptor Type A	Protein Coding	50	GC04P147480	13.41	https://www.genecards.org/cgi-bin/carddisp.pl?gene=EDNRA
CTSA	Cathepsin A	Protein Coding	46	GC20P045890	13.38	https://www.genecards.org/cgi-bin/carddisp.pl?gene=CTSA
IQCB1	IQ Motif Containing B1	Protein Coding	42	GC03M121769	13.37	https://www.genecards.org/cgi-bin/carddisp.pl?gene=IQCB1
ATL1	Atlastin GTPase 1	Protein Coding	42	GC14P050532	13.37	https://www.genecards.org/cgi-bin/carddisp.pl?gene=ATL1
TYMP	Thymidine Phosphorylase	Protein Coding	48	GC22M050525	13.36	https://www.genecards.org/cgi-bin/carddisp.pl?gene=TYMP
DSPP	Dentin Sialophosphoprotein	Protein Coding	37	GC04P087608	13.36	https://www.genecards.org/cgi-bin/carddisp.pl?gene=DSPP
DPYD	Dihydropyrimidine Dehydrogenase	Protein Coding	53	GC01M097015	13.36	https://www.genecards.org/cgi-bin/carddisp.pl?gene=DPYD
GATA4	GATA Binding Protein 4	Protein Coding	49	GC08P011676	13.35	https://www.genecards.org/cgi-bin/carddisp.pl?gene=GATA4
VEGFB	Vascular Endothelial Growth Factor B	Protein Coding	45	GC11P064234	13.35	https://www.genecards.org/cgi-bin/carddisp.pl?gene=VEGFB
MIR132	MicroRNA 132	RNA Gene	20	GC17M002049	13.34	https://www.genecards.org/cgi-bin/carddisp.pl?gene=MIR132
LOX	Lysyl Oxidase	Protein Coding	46	GC05M122063	13.34	https://www.genecards.org/cgi-bin/carddisp.pl?gene=LOX
SCARB2	Scavenger Receptor Class B Member 2	Protein Coding	45	GC04M076158	13.33	https://www.genecards.org/cgi-bin/carddisp.pl?gene=SCARB2
POMGNT2	Protein O-Linked Mannose N-Acetylglucosaminyltransferase 2 (Beta 1,4-)	Protein Coding	38	GC03M043121	13.31	https://www.genecards.org/cgi-bin/carddisp.pl?gene=POMGNT2
COCH	Cochlin	Protein Coding	42	GC14P030874	13.31	https://www.genecards.org/cgi-bin/carddisp.pl?gene=COCH
ZEB2	Zinc Finger E-Box Binding Homeobox 2	Protein Coding	49	GC02M144384	13.3	https://www.genecards.org/cgi-bin/carddisp.pl?gene=ZEB2
RMND1	Required For Meiotic Nuclear Division 1 Homolog	Protein Coding	38	GC06M151404	13.3	https://www.genecards.org/cgi-bin/carddisp.pl?gene=RMND1
IL23R	Interleukin 23 Receptor	Protein Coding	46	GC01P067138	13.3	https://www.genecards.org/cgi-bin/carddisp.pl?gene=IL23R
OTC	Ornithine Carbamoyltransferase	Protein Coding	48	GC0XP038353	13.3	https://www.genecards.org/cgi-bin/carddisp.pl?gene=OTC
NLGN4X	Neuroligin 4 X-Linked	Protein Coding	42	GC0XM005840	13.28	https://www.genecards.org/cgi-bin/carddisp.pl?gene=NLGN4X
AGRN	Agrin	Protein Coding	46	GC01P001020	13.28	https://www.genecards.org/cgi-bin/carddisp.pl?gene=AGRN
CHRNA7	Cholinergic Receptor Nicotinic Alpha 7 Subunit	Protein Coding	46	GC15P031923	13.28	https://www.genecards.org/cgi-bin/carddisp.pl?gene=CHRNA7
INPP5E	Inositol Polyphosphate-5-Phosphatase E	Protein Coding	42	GC09M136428	13.27	https://www.genecards.org/cgi-bin/carddisp.pl?gene=INPP5E
SCNN1A	Sodium Channel Epithelial 1 Alpha Subunit	Protein Coding	49	GC12M006346	13.27	https://www.genecards.org/cgi-bin/carddisp.pl?gene=SCNN1A
KCTD7	Potassium Channel Tetramerization Domain Containing 7	Protein Coding	40	GC07P066628	13.26	https://www.genecards.org/cgi-bin/carddisp.pl?gene=KCTD7
PEX5	Peroxisomal Biogenesis Factor 5	Protein Coding	42	GC12P007700	13.26	https://www.genecards.org/cgi-bin/carddisp.pl?gene=PEX5
APOC3	Apolipoprotein C3	Protein Coding	44	GC11P116829	13.24	https://www.genecards.org/cgi-bin/carddisp.pl?gene=APOC3
MCM8	Minichromosome Maintenance 8 Homologous Recombination Repair Factor	Protein Coding	42	GC20P005956	13.23	https://www.genecards.org/cgi-bin/carddisp.pl?gene=MCM8
TOMM40	Translocase Of Outer Mitochondrial Membrane 40	Protein Coding	41	GC19P044890	13.23	https://www.genecards.org/cgi-bin/carddisp.pl?gene=TOMM40
RNF113A	Ring Finger Protein 113A	Protein Coding	38	GC0XM119870	13.22	https://www.genecards.org/cgi-bin/carddisp.pl?gene=RNF113A
BLK	BLK Proto-Oncogene, Src Family Tyrosine Kinase	Protein Coding	52	GC08P011486	13.21	https://www.genecards.org/cgi-bin/carddisp.pl?gene=BLK
ASCL1	Achaete-Scute Family BHLH Transcription Factor 1	Protein Coding	44	GC12P102957	13.21	https://www.genecards.org/cgi-bin/carddisp.pl?gene=ASCL1
GDAP1	Ganglioside Induced Differentiation Associated Protein 1	Protein Coding	43	GC08P074315	13.2	https://www.genecards.org/cgi-bin/carddisp.pl?gene=GDAP1
CEP135	Centrosomal Protein 135	Protein Coding	40	GC04P055948	13.2	https://www.genecards.org/cgi-bin/carddisp.pl?gene=CEP135
ZFP57	ZFP57 Zinc Finger Protein	Protein Coding	41	GC06M029672	13.19	https://www.genecards.org/cgi-bin/carddisp.pl?gene=ZFP57
TTPA	Alpha Tocopherol Transfer Protein	Protein Coding	42	GC08M063048	13.18	https://www.genecards.org/cgi-bin/carddisp.pl?gene=TTPA
PABPN1	Poly(A) Binding Protein Nuclear 1	Protein Coding	47	GC14P024810	13.18	https://www.genecards.org/cgi-bin/carddisp.pl?gene=PABPN1
BACE1	Beta-Secretase 1	Protein Coding	48	GC11M117285	13.17	https://www.genecards.org/cgi-bin/carddisp.pl?gene=BACE1
COL6A3	Collagen Type VI Alpha 3 Chain	Protein Coding	45	GC02M237324	13.16	https://www.genecards.org/cgi-bin/carddisp.pl?gene=COL6A3
NSUN2	NOP2/Sun RNA Methyltransferase 2	Protein Coding	43	GC05M006599	13.15	https://www.genecards.org/cgi-bin/carddisp.pl?gene=NSUN2
MIR30B	MicroRNA 30b	RNA Gene	18	GC08M134800	13.12	https://www.genecards.org/cgi-bin/carddisp.pl?gene=MIR30B
ARID1B	AT-Rich Interaction Domain 1B	Protein Coding	46	GC06P156777	13.12	https://www.genecards.org/cgi-bin/carddisp.pl?gene=ARID1B
SLPI	Secretory Leukocyte Peptidase Inhibitor	Protein Coding	41	GC20M045252	13.1	https://www.genecards.org/cgi-bin/carddisp.pl?gene=SLPI
TBK1	TANK Binding Kinase 1	Protein Coding	50	GC12P064451	13.09	https://www.genecards.org/cgi-bin/carddisp.pl?gene=TBK1
USH2A	Usherin	Protein Coding	40	GC01M215622	13.09	https://www.genecards.org/cgi-bin/carddisp.pl?gene=USH2A
VKORC1	Vitamin K Epoxide Reductase Complex Subunit 1	Protein Coding	48	GC16M031105	13.08	https://www.genecards.org/cgi-bin/carddisp.pl?gene=VKORC1
CEP290	Centrosomal Protein 290	Protein Coding	42	GC12M088049	13.07	https://www.genecards.org/cgi-bin/carddisp.pl?gene=CEP290
ALAS2	5'-Aminolevulinate Synthase 2	Protein Coding	46	GC0XM055009	13.07	https://www.genecards.org/cgi-bin/carddisp.pl?gene=ALAS2
SLC25A13	Solute Carrier Family 25 Member 13	Protein Coding	46	GC07M096120	13.05	https://www.genecards.org/cgi-bin/carddisp.pl?gene=SLC25A13
CTNS	Cystinosin, Lysosomal Cystine Transporter	Protein Coding	45	GC17P003636	13.04	https://www.genecards.org/cgi-bin/carddisp.pl?gene=CTNS
AHR	Aryl Hydrocarbon Receptor	Protein Coding	50	GC07P016916	13.02	https://www.genecards.org/cgi-bin/carddisp.pl?gene=AHR
SGCG	Sarcoglycan Gamma	Protein Coding	44	GC13P023160	13.02	https://www.genecards.org/cgi-bin/carddisp.pl?gene=SGCG
ABCB11	ATP Binding Cassette Subfamily B Member 11	Protein Coding	47	GC02M168922	13.02	https://www.genecards.org/cgi-bin/carddisp.pl?gene=ABCB11
CCK	Cholecystokinin	Protein Coding	42	GC03M042274	13.02	https://www.genecards.org/cgi-bin/carddisp.pl?gene=CCK
HMGB1	High Mobility Group Box 1	Protein Coding	45	GC13M030456	13.01	https://www.genecards.org/cgi-bin/carddisp.pl?gene=HMGB1
HSPA9	Heat Shock Protein Family A (Hsp70) Member 9	Protein Coding	48	GC05M138554	13.01	https://www.genecards.org/cgi-bin/carddisp.pl?gene=HSPA9
APOD	Apolipoprotein D	Protein Coding	44	GC03M195568	13	https://www.genecards.org/cgi-bin/carddisp.pl?gene=APOD
SGCA	Sarcoglycan Alpha	Protein Coding	43	GC17P050164	13	https://www.genecards.org/cgi-bin/carddisp.pl?gene=SGCA
SYNE1	Spectrin Repeat Containing Nuclear Envelope Protein 1	Protein Coding	42	GC06M152121	12.98	https://www.genecards.org/cgi-bin/carddisp.pl?gene=SYNE1
ABCG2	ATP Binding Cassette Subfamily G Member 2 (Junior Blood Group)	Protein Coding	52	GC04M088090	12.98	https://www.genecards.org/cgi-bin/carddisp.pl?gene=ABCG2
UCHL1	Ubiquitin C-Terminal Hydrolase L1	Protein Coding	53	GC04P041256	12.97	https://www.genecards.org/cgi-bin/carddisp.pl?gene=UCHL1
BMPR2	Bone Morphogenetic Protein Receptor Type 2	Protein Coding	50	GC02P202376	12.96	https://www.genecards.org/cgi-bin/carddisp.pl?gene=BMPR2
FOXG1	Forkhead Box G1	Protein Coding	44	GC14P028766	12.96	https://www.genecards.org/cgi-bin/carddisp.pl?gene=FOXG1
PLEKHA1	Pleckstrin Homology Domain Containing A1	Protein Coding	41	GC10P122374	12.96	https://www.genecards.org/cgi-bin/carddisp.pl?gene=PLEKHA1
GTF2IRD1	GTF2I Repeat Domain Containing 1	Protein Coding	42	GC07P074455	12.95	https://www.genecards.org/cgi-bin/carddisp.pl?gene=GTF2IRD1
MBD5	Methyl-CpG Binding Domain Protein 5	Protein Coding	39	GC02P148021	12.95	https://www.genecards.org/cgi-bin/carddisp.pl?gene=MBD5
MIR31	MicroRNA 31	RNA Gene	18	GC09M021507	12.94	https://www.genecards.org/cgi-bin/carddisp.pl?gene=MIR31
MIR143	MicroRNA 143	RNA Gene	22	GC05P149410	12.93	https://www.genecards.org/cgi-bin/carddisp.pl?gene=MIR143
LOXL1	Lysyl Oxidase Like 1	Protein Coding	44	GC15P073925	12.92	https://www.genecards.org/cgi-bin/carddisp.pl?gene=LOXL1
ITM2B	Integral Membrane Protein 2B	Protein Coding	44	GC13P048233	12.92	https://www.genecards.org/cgi-bin/carddisp.pl?gene=ITM2B
XRCC2	X-Ray Repair Cross Complementing 2	Protein Coding	44	GC07M152644	12.92	https://www.genecards.org/cgi-bin/carddisp.pl?gene=XRCC2
COL11A2	Collagen Type XI Alpha 2 Chain	Protein Coding	45	GC06M033162	12.91	https://www.genecards.org/cgi-bin/carddisp.pl?gene=COL11A2
RNU4ATAC	RNA, U4atac Small Nuclear (U12-Dependent Splicing)	RNA Gene	21	GC02P121531	12.9	https://www.genecards.org/cgi-bin/carddisp.pl?gene=RNU4ATAC
NEB	Nebulin	Protein Coding	43	GC02M151485	12.9	https://www.genecards.org/cgi-bin/carddisp.pl?gene=NEB
HTRA2	HtrA Serine Peptidase 2	Protein Coding	48	GC02P074529	12.89	https://www.genecards.org/cgi-bin/carddisp.pl?gene=HTRA2
PIGA	Phosphatidylinositol Glycan Anchor Biosynthesis Class A	Protein Coding	45	GC0XM015319	12.89	https://www.genecards.org/cgi-bin/carddisp.pl?gene=PIGA
HBG2	Hemoglobin Subunit Gamma 2	Protein Coding	44	GC11M005299	12.89	https://www.genecards.org/cgi-bin/carddisp.pl?gene=HBG2
GDF9	Growth Differentiation Factor 9	Protein Coding	41	GC05M132861	12.88	https://www.genecards.org/cgi-bin/carddisp.pl?gene=GDF9
MIR141	MicroRNA 141	RNA Gene	21	GC12P007692	12.88	https://www.genecards.org/cgi-bin/carddisp.pl?gene=MIR141
STAT4	Signal Transducer And Activator Of Transcription 4	Protein Coding	47	GC02M191029	12.87	https://www.genecards.org/cgi-bin/carddisp.pl?gene=STAT4
MYH11	Myosin Heavy Chain 11	Protein Coding	47	GC16M015704	12.85	https://www.genecards.org/cgi-bin/carddisp.pl?gene=MYH11
APOA2	Apolipoprotein A2	Protein Coding	45	GC01M161222	12.85	https://www.genecards.org/cgi-bin/carddisp.pl?gene=APOA2
RAB39B	RAB39B, Member RAS Oncogene Family	Protein Coding	41	GC0XM155259	12.84	https://www.genecards.org/cgi-bin/carddisp.pl?gene=RAB39B
SALL4	Spalt Like Transcription Factor 4	Protein Coding	44	GC20M051784	12.84	https://www.genecards.org/cgi-bin/carddisp.pl?gene=SALL4
MIR106A	MicroRNA 106a	RNA Gene	17	GC0XM134240	12.82	https://www.genecards.org/cgi-bin/carddisp.pl?gene=MIR106A
ATXN1	Ataxin 1	Protein Coding	45	GC06M016299	12.82	https://www.genecards.org/cgi-bin/carddisp.pl?gene=ATXN1
CDKN2B-AS1	CDKN2B Antisense RNA 1	RNA Gene	20	GC09P021994	12.82	https://www.genecards.org/cgi-bin/carddisp.pl?gene=CDKN2B-AS1
GHSR	Growth Hormone Secretagogue Receptor	Protein Coding	48	GC03M172443	12.81	https://www.genecards.org/cgi-bin/carddisp.pl?gene=GHSR
EDN3	Endothelin 3	Protein Coding	47	GC20P059300	12.81	https://www.genecards.org/cgi-bin/carddisp.pl?gene=EDN3
GTF2E2	General Transcription Factor IIE Subunit 2	Protein Coding	44	GC08M030578	12.8	https://www.genecards.org/cgi-bin/carddisp.pl?gene=GTF2E2
CCL3	C-C Motif Chemokine Ligand 3	Protein Coding	41	GC17M036088	12.8	https://www.genecards.org/cgi-bin/carddisp.pl?gene=CCL3
SLC2A10	Solute Carrier Family 2 Member 10	Protein Coding	45	GC20P046709	12.79	https://www.genecards.org/cgi-bin/carddisp.pl?gene=SLC2A10
CD40	CD40 Molecule	Protein Coding	49	GC20P046118	12.79	https://www.genecards.org/cgi-bin/carddisp.pl?gene=CD40
TGFBI	Transforming Growth Factor Beta Induced	Protein Coding	46	GC05P136027	12.78	https://www.genecards.org/cgi-bin/carddisp.pl?gene=TGFBI
AFF2	AF4/FMR2 Family Member 2	Protein Coding	43	GC0XP148500	12.76	https://www.genecards.org/cgi-bin/carddisp.pl?gene=AFF2
MIR128-1	MicroRNA 128-1	RNA Gene	18	GC02P135665	12.76	https://www.genecards.org/cgi-bin/carddisp.pl?gene=MIR128-1
ZBTB16	Zinc Finger And BTB Domain Containing 16	Protein Coding	48	GC11P114059	12.76	https://www.genecards.org/cgi-bin/carddisp.pl?gene=ZBTB16
LCN2	Lipocalin 2	Protein Coding	45	GC09P128149	12.75	https://www.genecards.org/cgi-bin/carddisp.pl?gene=LCN2
HOTAIR	HOX Transcript Antisense RNA	RNA Gene	25	GC12M053962	12.75	https://www.genecards.org/cgi-bin/carddisp.pl?gene=HOTAIR
GARS1	Glycyl-TRNA Synthetase 1	Protein Coding	37	GC07P030595	12.74	https://www.genecards.org/cgi-bin/carddisp.pl?gene=GARS1
BCOR	BCL6 Corepressor	Protein Coding	42	GC0XM040049	12.74	https://www.genecards.org/cgi-bin/carddisp.pl?gene=BCOR
BARD1	BRCA1 Associated RING Domain 1	Protein Coding	48	GC02M214725	12.74	https://www.genecards.org/cgi-bin/carddisp.pl?gene=BARD1
ECE1	Endothelin Converting Enzyme 1	Protein Coding	48	GC01M021217	12.73	https://www.genecards.org/cgi-bin/carddisp.pl?gene=ECE1
USH1C	USH1 Protein Network Component Harmonin	Protein Coding	42	GC11M017494	12.73	https://www.genecards.org/cgi-bin/carddisp.pl?gene=USH1C
RELN	Reelin	Protein Coding	45	GC07M103471	12.72	https://www.genecards.org/cgi-bin/carddisp.pl?gene=RELN
MC2R	Melanocortin 2 Receptor	Protein Coding	49	GC18M015780	12.72	https://www.genecards.org/cgi-bin/carddisp.pl?gene=MC2R
SHC1	SHC Adaptor Protein 1	Protein Coding	46	GC01M154962	12.72	https://www.genecards.org/cgi-bin/carddisp.pl?gene=SHC1
RAD51D	RAD51 Paralog D	Protein Coding	42	GC17M035092	12.71	https://www.genecards.org/cgi-bin/carddisp.pl?gene=RAD51D
SPINK1	Serine Peptidase Inhibitor, Kazal Type 1	Protein Coding	45	GC05M147825	12.71	https://www.genecards.org/cgi-bin/carddisp.pl?gene=SPINK1
EXT1	Exostosin Glycosyltransferase 1	Protein Coding	49	GC08M117798	12.71	https://www.genecards.org/cgi-bin/carddisp.pl?gene=EXT1
SRD5A2	Steroid 5 Alpha-Reductase 2	Protein Coding	43	GC02M031522	12.7	https://www.genecards.org/cgi-bin/carddisp.pl?gene=SRD5A2
FECH	Ferrochelatase	Protein Coding	47	GC18M057544	12.7	https://www.genecards.org/cgi-bin/carddisp.pl?gene=FECH
TNFSF10	TNF Superfamily Member 10	Protein Coding	48	GC03M172505	12.7	https://www.genecards.org/cgi-bin/carddisp.pl?gene=TNFSF10
HNRNPDL	Heterogeneous Nuclear Ribonucleoprotein D Like	Protein Coding	40	GC04M082422	12.69	https://www.genecards.org/cgi-bin/carddisp.pl?gene=HNRNPDL
EIF4E	Eukaryotic Translation Initiation Factor 4E	Protein Coding	52	GC04M098871	12.68	https://www.genecards.org/cgi-bin/carddisp.pl?gene=EIF4E
MT-CYB	Mitochondrially Encoded Cytochrome B	Protein Coding	32	GCMTP014749	12.67	https://www.genecards.org/cgi-bin/carddisp.pl?gene=MT-CYB
APC2	APC Regulator Of WNT Signaling Pathway 2	Protein Coding	42	GC19P001457	12.66	https://www.genecards.org/cgi-bin/carddisp.pl?gene=APC2
CHMP2B	Charged Multivesicular Body Protein 2B	Protein Coding	45	GC03P087277	12.65	https://www.genecards.org/cgi-bin/carddisp.pl?gene=CHMP2B
PHEX	Phosphate Regulating Endopeptidase Homolog X-Linked	Protein Coding	42	GC0XP022032	12.64	https://www.genecards.org/cgi-bin/carddisp.pl?gene=PHEX
POF1B	POF1B Actin Binding Protein	Protein Coding	37	GC0XM085277	12.64	https://www.genecards.org/cgi-bin/carddisp.pl?gene=POF1B
TGM3	Transglutaminase 3	Protein Coding	43	GC20P002276	12.64	https://www.genecards.org/cgi-bin/carddisp.pl?gene=TGM3
GUSB	Glucuronidase Beta	Protein Coding	48	GC07M065960	12.64	https://www.genecards.org/cgi-bin/carddisp.pl?gene=GUSB
ADAM17	ADAM Metallopeptidase Domain 17	Protein Coding	52	GC02M009488	12.64	https://www.genecards.org/cgi-bin/carddisp.pl?gene=ADAM17
RNPC3	RNA Binding Region (RNP1, RRM) Containing 3	Protein Coding	37	GC01P103525	12.64	https://www.genecards.org/cgi-bin/carddisp.pl?gene=RNPC3
MT-ND6	Mitochondrially Encoded NADH:Ubiquinone Oxidoreductase Core Subunit 6	Protein Coding	33	GCMTM014151	12.63	https://www.genecards.org/cgi-bin/carddisp.pl?gene=MT-ND6
ANOS1	Anosmin 1	Protein Coding	38	GC0XM008528	12.62	https://www.genecards.org/cgi-bin/carddisp.pl?gene=ANOS1
PDE4D	Phosphodiesterase 4D	Protein Coding	49	GC05M058969	12.61	https://www.genecards.org/cgi-bin/carddisp.pl?gene=PDE4D
ERBB3	Erb-B2 Receptor Tyrosine Kinase 3	Protein Coding	54	GC12P056080	12.61	https://www.genecards.org/cgi-bin/carddisp.pl?gene=ERBB3
HSP90AA1	Heat Shock Protein 90 Alpha Family Class A Member 1	Protein Coding	49	GC14M102080	12.6	https://www.genecards.org/cgi-bin/carddisp.pl?gene=HSP90AA1
MLH3	MutL Homolog 3	Protein Coding	42	GC14M075013	12.6	https://www.genecards.org/cgi-bin/carddisp.pl?gene=MLH3
MIR193B	MicroRNA 193b	RNA Gene	20	GC16P014307	12.58	https://www.genecards.org/cgi-bin/carddisp.pl?gene=MIR193B
INVS	Inversin	Protein Coding	45	GC09P100099	12.58	https://www.genecards.org/cgi-bin/carddisp.pl?gene=INVS
PAX8	Paired Box 8	Protein Coding	48	GC02M113215	12.57	https://www.genecards.org/cgi-bin/carddisp.pl?gene=PAX8
HADHB	Hydroxyacyl-CoA Dehydrogenase Trifunctional Multienzyme Complex Subunit Beta	Protein Coding	48	GC02P026243	12.57	https://www.genecards.org/cgi-bin/carddisp.pl?gene=HADHB
RNASEH2B	Ribonuclease H2 Subunit B	Protein Coding	38	GC13P050909	12.57	https://www.genecards.org/cgi-bin/carddisp.pl?gene=RNASEH2B
UGT1A1	UDP Glucuronosyltransferase Family 1 Member A1	Protein Coding	49	GC02P233760	12.56	https://www.genecards.org/cgi-bin/carddisp.pl?gene=UGT1A1
SPRY4	Sprouty RTK Signaling Antagonist 4	Protein Coding	45	GC05M142310	12.56	https://www.genecards.org/cgi-bin/carddisp.pl?gene=SPRY4
SPARC	Secreted Protein Acidic And Cysteine Rich	Protein Coding	52	GC05M151639	12.56	https://www.genecards.org/cgi-bin/carddisp.pl?gene=SPARC
CDC45	Cell Division Cycle 45	Protein Coding	46	GC22P019479	12.56	https://www.genecards.org/cgi-bin/carddisp.pl?gene=CDC45
CIT	Citron Rho-Interacting Serine/Threonine Kinase	Protein Coding	47	GC12M119650	12.55	https://www.genecards.org/cgi-bin/carddisp.pl?gene=CIT
MIR10B	MicroRNA 10b	RNA Gene	20	GC02P176150	12.54	https://www.genecards.org/cgi-bin/carddisp.pl?gene=MIR10B
CACNA1H	Calcium Voltage-Gated Channel Subunit Alpha1 H	Protein Coding	50	GC16P001153	12.54	https://www.genecards.org/cgi-bin/carddisp.pl?gene=CACNA1H
PEX6	Peroxisomal Biogenesis Factor 6	Protein Coding	44	GC06M042963	12.54	https://www.genecards.org/cgi-bin/carddisp.pl?gene=PEX6
ETFA	Electron Transfer Flavoprotein Subunit Alpha	Protein Coding	46	GC15M076215	12.54	https://www.genecards.org/cgi-bin/carddisp.pl?gene=ETFA
ACOX1	Acyl-CoA Oxidase 1	Protein Coding	46	GC17M075941	12.54	https://www.genecards.org/cgi-bin/carddisp.pl?gene=ACOX1
ACVRL1	Activin A Receptor Like Type 1	Protein Coding	51	GC12P051906	12.54	https://www.genecards.org/cgi-bin/carddisp.pl?gene=ACVRL1
FUCA1	Alpha-L-Fucosidase 1	Protein Coding	48	GC01M023845	12.53	https://www.genecards.org/cgi-bin/carddisp.pl?gene=FUCA1
PTGS1	Prostaglandin-Endoperoxide Synthase 1	Protein Coding	48	GC09P122370	12.53	https://www.genecards.org/cgi-bin/carddisp.pl?gene=PTGS1
PTPRC	Protein Tyrosine Phosphatase Receptor Type C	Protein Coding	52	GC01P198607	12.51	https://www.genecards.org/cgi-bin/carddisp.pl?gene=PTPRC
TRAPPC11	Trafficking Protein Particle Complex 11	Protein Coding	37	GC04P183659	12.51	https://www.genecards.org/cgi-bin/carddisp.pl?gene=TRAPPC11
DNM2	Dynamin 2	Protein Coding	51	GC19P010718	12.5	https://www.genecards.org/cgi-bin/carddisp.pl?gene=DNM2
OPRM1	Opioid Receptor Mu 1	Protein Coding	50	GC06P154075	12.5	https://www.genecards.org/cgi-bin/carddisp.pl?gene=OPRM1
BICD2	BICD Cargo Adaptor 2	Protein Coding	42	GC09M092711	12.49	https://www.genecards.org/cgi-bin/carddisp.pl?gene=BICD2
MIR30E	MicroRNA 30e	RNA Gene	20	GC01P040754	12.48	https://www.genecards.org/cgi-bin/carddisp.pl?gene=MIR30E
CUL7	Cullin 7	Protein Coding	43	GC06M043037	12.47	https://www.genecards.org/cgi-bin/carddisp.pl?gene=CUL7
COL4A3	Collagen Type IV Alpha 3 Chain	Protein Coding	46	GC02P227164	12.47	https://www.genecards.org/cgi-bin/carddisp.pl?gene=COL4A3
PLAGL1	PLAG1 Like Zinc Finger 1	Protein Coding	45	GC06M143940	12.47	https://www.genecards.org/cgi-bin/carddisp.pl?gene=PLAGL1
MIR200C	MicroRNA 200c	RNA Gene	20	GC12P007691	12.47	https://www.genecards.org/cgi-bin/carddisp.pl?gene=MIR200C
SLC12A1	Solute Carrier Family 12 Member 1	Protein Coding	47	GC15P048191	12.46	https://www.genecards.org/cgi-bin/carddisp.pl?gene=SLC12A1
KNL1	Kinetochore Scaffold 1	Protein Coding	35	GC15P040595	12.46	https://www.genecards.org/cgi-bin/carddisp.pl?gene=KNL1
SLC9A6	Solute Carrier Family 9 Member A6	Protein Coding	46	GC0XP135985	12.45	https://www.genecards.org/cgi-bin/carddisp.pl?gene=SLC9A6
OLR1	Oxidized Low Density Lipoprotein Receptor 1	Protein Coding	45	GC12M012786	12.45	https://www.genecards.org/cgi-bin/carddisp.pl?gene=OLR1
MIR107	MicroRNA 107	RNA Gene	18	GC10M089602	12.44	https://www.genecards.org/cgi-bin/carddisp.pl?gene=MIR107
ABCC1	ATP Binding Cassette Subfamily C Member 1	Protein Coding	49	GC16P015949	12.44	https://www.genecards.org/cgi-bin/carddisp.pl?gene=ABCC1
DNAJB2	DnaJ Heat Shock Protein Family (Hsp40) Member B2	Protein Coding	44	GC02P219279	12.44	https://www.genecards.org/cgi-bin/carddisp.pl?gene=DNAJB2
HSPB8	Heat Shock Protein Family B (Small) Member 8	Protein Coding	46	GC12P119178	12.42	https://www.genecards.org/cgi-bin/carddisp.pl?gene=HSPB8
ZEB1	Zinc Finger E-Box Binding Homeobox 1	Protein Coding	49	GC10P031318	12.42	https://www.genecards.org/cgi-bin/carddisp.pl?gene=ZEB1
EXT2	Exostosin Glycosyltransferase 2	Protein Coding	47	GC11P044095	12.41	https://www.genecards.org/cgi-bin/carddisp.pl?gene=EXT2
MIR30D	MicroRNA 30d	RNA Gene	16	GC08M134804	12.41	https://www.genecards.org/cgi-bin/carddisp.pl?gene=MIR30D
IL15	Interleukin 15	Protein Coding	42	GC04P141636	12.4	https://www.genecards.org/cgi-bin/carddisp.pl?gene=IL15
EWSR1	EWS RNA Binding Protein 1	Protein Coding	44	GC22P029269	12.4	https://www.genecards.org/cgi-bin/carddisp.pl?gene=EWSR1
WDR4	WD Repeat Domain 4	Protein Coding	40	GC21M042843	12.4	https://www.genecards.org/cgi-bin/carddisp.pl?gene=WDR4
CC2D2A	Coiled-Coil And C2 Domain Containing 2A	Protein Coding	41	GC04P015471	12.4	https://www.genecards.org/cgi-bin/carddisp.pl?gene=CC2D2A
AGPAT2	1-Acylglycerol-3-Phosphate O-Acyltransferase 2	Protein Coding	46	GC09M136673	12.39	https://www.genecards.org/cgi-bin/carddisp.pl?gene=AGPAT2
SPG11	SPG11 Vesicle Trafficking Associated, Spatacsin	Protein Coding	40	GC15M044562	12.39	https://www.genecards.org/cgi-bin/carddisp.pl?gene=SPG11
MAP3K1	Mitogen-Activated Protein Kinase Kinase Kinase 1	Protein Coding	50	GC05P056815	12.39	https://www.genecards.org/cgi-bin/carddisp.pl?gene=MAP3K1
GHRH	Growth Hormone Releasing Hormone	Protein Coding	41	GC20M037251	12.38	https://www.genecards.org/cgi-bin/carddisp.pl?gene=GHRH
HADHA	Hydroxyacyl-CoA Dehydrogenase Trifunctional Multienzyme Complex Subunit Alpha	Protein Coding	47	GC02M026190	12.38	https://www.genecards.org/cgi-bin/carddisp.pl?gene=HADHA
NRTN	Neurturin	Protein Coding	41	GC19P005805	12.37	https://www.genecards.org/cgi-bin/carddisp.pl?gene=NRTN
BGN	Biglycan	Protein Coding	44	GC0XP153494	12.37	https://www.genecards.org/cgi-bin/carddisp.pl?gene=BGN
PPM1D	Protein Phosphatase, Mg2+/Mn2+ Dependent 1D	Protein Coding	49	GC17P060600	12.36	https://www.genecards.org/cgi-bin/carddisp.pl?gene=PPM1D
SERPING1	Serpin Family G Member 1	Protein Coding	48	GC11P057597	12.36	https://www.genecards.org/cgi-bin/carddisp.pl?gene=SERPING1
TENM4	Teneurin Transmembrane Protein 4	Protein Coding	36	GC11M078652	12.35	https://www.genecards.org/cgi-bin/carddisp.pl?gene=TENM4
POMT1	Protein O-Mannosyltransferase 1	Protein Coding	45	GC09P131502	12.35	https://www.genecards.org/cgi-bin/carddisp.pl?gene=POMT1
MB	Myoglobin	Protein Coding	45	GC22M035606	12.35	https://www.genecards.org/cgi-bin/carddisp.pl?gene=MB
CALB1	Calbindin 1	Protein Coding	43	GC08M090058	12.34	https://www.genecards.org/cgi-bin/carddisp.pl?gene=CALB1
SDCCAG8	Serologically Defined Colon Cancer Antigen 8	Protein Coding	42	GC01P243255	12.34	https://www.genecards.org/cgi-bin/carddisp.pl?gene=SDCCAG8
SLC7A7	Solute Carrier Family 7 Member 7	Protein Coding	47	GC14M022773	12.33	https://www.genecards.org/cgi-bin/carddisp.pl?gene=SLC7A7
PHGDH	Phosphoglycerate Dehydrogenase	Protein Coding	50	GC01P119660	12.33	https://www.genecards.org/cgi-bin/carddisp.pl?gene=PHGDH
SUMF1	Sulfatase Modifying Factor 1	Protein Coding	44	GC03M003700	12.32	https://www.genecards.org/cgi-bin/carddisp.pl?gene=SUMF1
ETS1	ETS Proto-Oncogene 1, Transcription Factor	Protein Coding	50	GC11M128458	12.32	https://www.genecards.org/cgi-bin/carddisp.pl?gene=ETS1
CHI3L1	Chitinase 3 Like 1	Protein Coding	44	GC01M203148	12.32	https://www.genecards.org/cgi-bin/carddisp.pl?gene=CHI3L1
POC1A	POC1 Centriolar Protein A	Protein Coding	37	GC03M052109	12.31	https://www.genecards.org/cgi-bin/carddisp.pl?gene=POC1A
DUSP6	Dual Specificity Phosphatase 6	Protein Coding	50	GC12M089347	12.31	https://www.genecards.org/cgi-bin/carddisp.pl?gene=DUSP6
SMARCAL1	SWI/SNF Related, Matrix Associated, Actin Dependent Regulator Of Chromatin, Subfamily A Like 1	Protein Coding	45	GC02P216412	12.31	https://www.genecards.org/cgi-bin/carddisp.pl?gene=SMARCAL1
SHANK3	SH3 And Multiple Ankyrin Repeat Domains 3	Protein Coding	44	GC22P050674	12.3	https://www.genecards.org/cgi-bin/carddisp.pl?gene=SHANK3
PRKAG2	Protein Kinase AMP-Activated Non-Catalytic Subunit Gamma 2	Protein Coding	51	GC07M151556	12.29	https://www.genecards.org/cgi-bin/carddisp.pl?gene=PRKAG2
HCCS	Holocytochrome C Synthase	Protein Coding	42	GC0XP011111	12.29	https://www.genecards.org/cgi-bin/carddisp.pl?gene=HCCS
TAC3	Tachykinin Precursor 3	Protein Coding	46	GC12M057009	12.28	https://www.genecards.org/cgi-bin/carddisp.pl?gene=TAC3
S100A9	S100 Calcium Binding Protein A9	Protein Coding	45	GC01P153357	12.28	https://www.genecards.org/cgi-bin/carddisp.pl?gene=S100A9
TPM3	Tropomyosin 3	Protein Coding	48	GC01M154127	12.28	https://www.genecards.org/cgi-bin/carddisp.pl?gene=TPM3
WDR19	WD Repeat Domain 19	Protein Coding	38	GC04P039184	12.27	https://www.genecards.org/cgi-bin/carddisp.pl?gene=WDR19
MALAT1	Metastasis Associated Lung Adenocarcinoma Transcript 1	RNA Gene	22	GC11P065562	12.27	https://www.genecards.org/cgi-bin/carddisp.pl?gene=MALAT1
IHH	Indian Hedgehog Signaling Molecule	Protein Coding	48	GC02M219054	12.27	https://www.genecards.org/cgi-bin/carddisp.pl?gene=IHH
PRKCD	Protein Kinase C Delta	Protein Coding	54	GC03P053156	12.24	https://www.genecards.org/cgi-bin/carddisp.pl?gene=PRKCD
ATP7B	ATPase Copper Transporting Beta	Protein Coding	48	GC13M051905	12.24	https://www.genecards.org/cgi-bin/carddisp.pl?gene=ATP7B
TKT	Transketolase	Protein Coding	49	GC03M053224	12.23	https://www.genecards.org/cgi-bin/carddisp.pl?gene=TKT
CRIPT	CXXC Repeat Containing Interactor Of PDZ3 Domain	Protein Coding	41	GC02P046581	12.22	https://www.genecards.org/cgi-bin/carddisp.pl?gene=CRIPT
MIR195	MicroRNA 195	RNA Gene	18	GC17M007018	12.22	https://www.genecards.org/cgi-bin/carddisp.pl?gene=MIR195
ANKRD11	Ankyrin Repeat Domain 11	Protein Coding	40	GC16M089267	12.2	https://www.genecards.org/cgi-bin/carddisp.pl?gene=ANKRD11
MFSD2A	Major Facilitator Superfamily Domain Containing 2A	Protein Coding	40	GC01P039955	12.2	https://www.genecards.org/cgi-bin/carddisp.pl?gene=MFSD2A
DPP6	Dipeptidyl Peptidase Like 6	Protein Coding	44	GC07P153887	12.18	https://www.genecards.org/cgi-bin/carddisp.pl?gene=DPP6
EIF2B5	Eukaryotic Translation Initiation Factor 2B Subunit Epsilon	Protein Coding	44	GC03P184135	12.18	https://www.genecards.org/cgi-bin/carddisp.pl?gene=EIF2B5
PRKACA	Protein Kinase CAMP-Activated Catalytic Subunit Alpha	Protein Coding	53	GC19M014092	12.18	https://www.genecards.org/cgi-bin/carddisp.pl?gene=PRKACA
DLG3	Discs Large MAGUK Scaffold Protein 3	Protein Coding	44	GC0XP070444	12.18	https://www.genecards.org/cgi-bin/carddisp.pl?gene=DLG3
NOBOX	NOBOX Oogenesis Homeobox	Protein Coding	36	GC07M144397	12.17	https://www.genecards.org/cgi-bin/carddisp.pl?gene=NOBOX
ST3GAL3	ST3 Beta-Galactoside Alpha-2,3-Sialyltransferase 3	Protein Coding	47	GC01P043705	12.16	https://www.genecards.org/cgi-bin/carddisp.pl?gene=ST3GAL3
CLCN7	Chloride Voltage-Gated Channel 7	Protein Coding	46	GC16M001444	12.16	https://www.genecards.org/cgi-bin/carddisp.pl?gene=CLCN7
PINK1	PTEN Induced Kinase 1	Protein Coding	49	GC01P020634	12.15	https://www.genecards.org/cgi-bin/carddisp.pl?gene=PINK1
CXCR3	C-X-C Motif Chemokine Receptor 3	Protein Coding	45	GC0XM071615	12.15	https://www.genecards.org/cgi-bin/carddisp.pl?gene=CXCR3
SFTPB	Surfactant Protein B	Protein Coding	45	GC02M085657	12.14	https://www.genecards.org/cgi-bin/carddisp.pl?gene=SFTPB
NEFL	Neurofilament Light	Protein Coding	47	GC08M024950	12.13	https://www.genecards.org/cgi-bin/carddisp.pl?gene=NEFL
APEX1	Apurinic/Apyrimidinic Endodeoxyribonuclease 1	Protein Coding	46	GC14P020455	12.13	https://www.genecards.org/cgi-bin/carddisp.pl?gene=APEX1
GLI1	GLI Family Zinc Finger 1	Protein Coding	48	GC12P057460	12.12	https://www.genecards.org/cgi-bin/carddisp.pl?gene=GLI1
TGFA	Transforming Growth Factor Alpha	Protein Coding	48	GC02M070447	12.12	https://www.genecards.org/cgi-bin/carddisp.pl?gene=TGFA
HTR3A	5-Hydroxytryptamine Receptor 3A	Protein Coding	47	GC11P113974	12.12	https://www.genecards.org/cgi-bin/carddisp.pl?gene=HTR3A
CD8A	CD8a Molecule	Protein Coding	48	GC02M086784	12.12	https://www.genecards.org/cgi-bin/carddisp.pl?gene=CD8A
SLC2A2	Solute Carrier Family 2 Member 2	Protein Coding	49	GC03M171019	12.11	https://www.genecards.org/cgi-bin/carddisp.pl?gene=SLC2A2
SLC12A5	Solute Carrier Family 12 Member 5	Protein Coding	49	GC20P046021	12.11	https://www.genecards.org/cgi-bin/carddisp.pl?gene=SLC12A5
MYH6	Myosin Heavy Chain 6	Protein Coding	48	GC14M023380	12.1	https://www.genecards.org/cgi-bin/carddisp.pl?gene=MYH6
CTSB	Cathepsin B	Protein Coding	52	GC08M011842	12.09	https://www.genecards.org/cgi-bin/carddisp.pl?gene=CTSB
PHB	Prohibitin	Protein Coding	48	GC17M049404	12.09	https://www.genecards.org/cgi-bin/carddisp.pl?gene=PHB
GLUL	Glutamate-Ammonia Ligase	Protein Coding	50	GC01M182350	12.08	https://www.genecards.org/cgi-bin/carddisp.pl?gene=GLUL
NRXN1	Neurexin 1	Protein Coding	48	GC02M049918	12.08	https://www.genecards.org/cgi-bin/carddisp.pl?gene=NRXN1
DNMT3B	DNA Methyltransferase 3 Beta	Protein Coding	50	GC20P032762	12.07	https://www.genecards.org/cgi-bin/carddisp.pl?gene=DNMT3B
LIMK1	LIM Domain Kinase 1	Protein Coding	50	GC07P074082	12.07	https://www.genecards.org/cgi-bin/carddisp.pl?gene=LIMK1
KCNJ8	Potassium Inwardly Rectifying Channel Subfamily J Member 8	Protein Coding	44	GC12M021764	12.06	https://www.genecards.org/cgi-bin/carddisp.pl?gene=KCNJ8
DIAPH2	Diaphanous Related Formin 2	Protein Coding	44	GC0XP096684	12.06	https://www.genecards.org/cgi-bin/carddisp.pl?gene=DIAPH2
SRD5A1	Steroid 5 Alpha-Reductase 1	Protein Coding	44	GC05P006633	12.06	https://www.genecards.org/cgi-bin/carddisp.pl?gene=SRD5A1
STUB1	STIP1 Homology And U-Box Containing Protein 1	Protein Coding	47	GC16P001131	12.05	https://www.genecards.org/cgi-bin/carddisp.pl?gene=STUB1
PDHA1	Pyruvate Dehydrogenase E1 Alpha 1 Subunit	Protein Coding	50	GC0XP019343	12.05	https://www.genecards.org/cgi-bin/carddisp.pl?gene=PDHA1
GLA	Galactosidase Alpha	Protein Coding	50	GC0XM101397	12.05	https://www.genecards.org/cgi-bin/carddisp.pl?gene=GLA
COL6A2	Collagen Type VI Alpha 2 Chain	Protein Coding	45	GC21P046098	12.05	https://www.genecards.org/cgi-bin/carddisp.pl?gene=COL6A2
MIR133B	MicroRNA 133b	RNA Gene	20	GC06P052148	12.04	https://www.genecards.org/cgi-bin/carddisp.pl?gene=MIR133B
WDR11	WD Repeat Domain 11	Protein Coding	39	GC10P120851	12.03	https://www.genecards.org/cgi-bin/carddisp.pl?gene=WDR11
ANTXR1	ANTXR Cell Adhesion Molecule 1	Protein Coding	47	GC02P068977	12.03	https://www.genecards.org/cgi-bin/carddisp.pl?gene=ANTXR1
GJA5	Gap Junction Protein Alpha 5	Protein Coding	46	GC01M147756	12.02	https://www.genecards.org/cgi-bin/carddisp.pl?gene=GJA5
PNKD	PNKD Metallo-Beta-Lactamase Domain Containing	Protein Coding	43	GC02P218270	12	https://www.genecards.org/cgi-bin/carddisp.pl?gene=PNKD
ARSB	Arylsulfatase B	Protein Coding	46	GC05M078777	12	https://www.genecards.org/cgi-bin/carddisp.pl?gene=ARSB
RPS6KA3	Ribosomal Protein S6 Kinase A3	Protein Coding	53	GC0XM020149	11.98	https://www.genecards.org/cgi-bin/carddisp.pl?gene=RPS6KA3
LONP1	Lon Peptidase 1, Mitochondrial	Protein Coding	44	GC19M005691	11.98	https://www.genecards.org/cgi-bin/carddisp.pl?gene=LONP1
SCNN1G	Sodium Channel Epithelial 1 Gamma Subunit	Protein Coding	47	GC16P023182	11.98	https://www.genecards.org/cgi-bin/carddisp.pl?gene=SCNN1G
IRF1	Interferon Regulatory Factor 1	Protein Coding	49	GC05M132481	11.97	https://www.genecards.org/cgi-bin/carddisp.pl?gene=IRF1
EGR1	Early Growth Response 1	Protein Coding	45	GC05P138465	11.97	https://www.genecards.org/cgi-bin/carddisp.pl?gene=EGR1
DAO	D-Amino Acid Oxidase	Protein Coding	46	GC12P108859	11.96	https://www.genecards.org/cgi-bin/carddisp.pl?gene=DAO
IAPP	Islet Amyloid Polypeptide	Protein Coding	41	GC12P021354	11.96	https://www.genecards.org/cgi-bin/carddisp.pl?gene=IAPP
PPP1R15B	Protein Phosphatase 1 Regulatory Subunit 15B	Protein Coding	40	GC01M204400	11.95	https://www.genecards.org/cgi-bin/carddisp.pl?gene=PPP1R15B
CYP2E1	Cytochrome P450 Family 2 Subfamily E Member 1	Protein Coding	46	GC10P133520	11.95	https://www.genecards.org/cgi-bin/carddisp.pl?gene=CYP2E1
BAZ1B	Bromodomain Adjacent To Zinc Finger Domain 1B	Protein Coding	42	GC07M073440	11.95	https://www.genecards.org/cgi-bin/carddisp.pl?gene=BAZ1B
PRX	Periaxin	Protein Coding	41	GC19M040393	11.95	https://www.genecards.org/cgi-bin/carddisp.pl?gene=PRX
KCNJ6	Potassium Inwardly Rectifying Channel Subfamily J Member 6	Protein Coding	48	GC21M037607	11.95	https://www.genecards.org/cgi-bin/carddisp.pl?gene=KCNJ6
STN1	STN1 Subunit Of CST Complex	Protein Coding	34	GC10M103872	11.95	https://www.genecards.org/cgi-bin/carddisp.pl?gene=STN1
MIRLET7B	MicroRNA Let-7b	RNA Gene	20	GC22P046121	11.94	https://www.genecards.org/cgi-bin/carddisp.pl?gene=MIRLET7B
KIF14	Kinesin Family Member 14	Protein Coding	40	GC01M200521	11.94	https://www.genecards.org/cgi-bin/carddisp.pl?gene=KIF14
GNE	Glucosamine (UDP-N-Acetyl)-2-Epimerase/N-Acetylmannosamine Kinase	Protein Coding	45	GC09M036214	11.94	https://www.genecards.org/cgi-bin/carddisp.pl?gene=GNE
TYROBP	TYRO Protein Tyrosine Kinase Binding Protein	Protein Coding	44	GC19M035904	11.93	https://www.genecards.org/cgi-bin/carddisp.pl?gene=TYROBP
S100A8	S100 Calcium Binding Protein A8	Protein Coding	44	GC01M153391	11.93	https://www.genecards.org/cgi-bin/carddisp.pl?gene=S100A8
IRS2	Insulin Receptor Substrate 2	Protein Coding	45	GC13M109752	11.93	https://www.genecards.org/cgi-bin/carddisp.pl?gene=IRS2
MIR203A	MicroRNA 203a	RNA Gene	19	GC14P104199	11.92	https://www.genecards.org/cgi-bin/carddisp.pl?gene=MIR203A
ARID1A	AT-Rich Interaction Domain 1A	Protein Coding	47	GC01P026706	11.92	https://www.genecards.org/cgi-bin/carddisp.pl?gene=ARID1A
PRKDC	Protein Kinase, DNA-Activated, Catalytic Subunit	Protein Coding	50	GC08M047773	11.91	https://www.genecards.org/cgi-bin/carddisp.pl?gene=PRKDC
TLR5	Toll Like Receptor 5	Protein Coding	49	GC01M223109	11.91	https://www.genecards.org/cgi-bin/carddisp.pl?gene=TLR5
MIR184	MicroRNA 184	RNA Gene	22	GC15P079209	11.9	https://www.genecards.org/cgi-bin/carddisp.pl?gene=MIR184
TET2	Tet Methylcytosine Dioxygenase 2	Protein Coding	45	GC04P105145	11.9	https://www.genecards.org/cgi-bin/carddisp.pl?gene=TET2
G6PD	Glucose-6-Phosphate Dehydrogenase	Protein Coding	52	GC0XM154531	11.9	https://www.genecards.org/cgi-bin/carddisp.pl?gene=G6PD
C19orf12	Chromosome 19 Open Reading Frame 12	Protein Coding	37	GC19M029699	11.9	https://www.genecards.org/cgi-bin/carddisp.pl?gene=C19orf12
GEMIN4	Gem Nuclear Organelle Associated Protein 4	Protein Coding	39	GC17M000744	11.9	https://www.genecards.org/cgi-bin/carddisp.pl?gene=GEMIN4
IFT172	Intraflagellar Transport 172	Protein Coding	40	GC02M027445	11.9	https://www.genecards.org/cgi-bin/carddisp.pl?gene=IFT172
FGA	Fibrinogen Alpha Chain	Protein Coding	48	GC04M154583	11.9	https://www.genecards.org/cgi-bin/carddisp.pl?gene=FGA
VCAN	Versican	Protein Coding	48	GC05P083471	11.9	https://www.genecards.org/cgi-bin/carddisp.pl?gene=VCAN
CEL	Carboxyl Ester Lipase	Protein Coding	47	GC09P133061	11.9	https://www.genecards.org/cgi-bin/carddisp.pl?gene=CEL
RNASE3	Ribonuclease A Family Member 3	Protein Coding	41	GC14P020891	11.89	https://www.genecards.org/cgi-bin/carddisp.pl?gene=RNASE3
DIAPH1	Diaphanous Related Formin 1	Protein Coding	48	GC05M141477	11.89	https://www.genecards.org/cgi-bin/carddisp.pl?gene=DIAPH1
DMPK	DM1 Protein Kinase	Protein Coding	49	GC19M045769	11.88	https://www.genecards.org/cgi-bin/carddisp.pl?gene=DMPK
MGP	Matrix Gla Protein	Protein Coding	44	GC12M014881	11.87	https://www.genecards.org/cgi-bin/carddisp.pl?gene=MGP
KCNT1	Potassium Sodium-Activated Channel Subfamily T Member 1	Protein Coding	44	GC09P135702	11.86	https://www.genecards.org/cgi-bin/carddisp.pl?gene=KCNT1
PLK4	Polo Like Kinase 4	Protein Coding	48	GC04P127880	11.85	https://www.genecards.org/cgi-bin/carddisp.pl?gene=PLK4
SBDS	SBDS Ribosome Maturation Factor	Protein Coding	43	GC07M066987	11.85	https://www.genecards.org/cgi-bin/carddisp.pl?gene=SBDS
COL4A5	Collagen Type IV Alpha 5 Chain	Protein Coding	44	GC0XP108439	11.84	https://www.genecards.org/cgi-bin/carddisp.pl?gene=COL4A5
ALS2	Alsin Rho Guanine Nucleotide Exchange Factor ALS2	Protein Coding	45	GC02M201701	11.84	https://www.genecards.org/cgi-bin/carddisp.pl?gene=ALS2
MCM9	Minichromosome Maintenance 9 Homologous Recombination Repair Factor	Protein Coding	40	GC06M118813	11.83	https://www.genecards.org/cgi-bin/carddisp.pl?gene=MCM9
SLC2A3	Solute Carrier Family 2 Member 3	Protein Coding	49	GC12M007919	11.83	https://www.genecards.org/cgi-bin/carddisp.pl?gene=SLC2A3
RPL10	Ribosomal Protein L10	Protein Coding	48	GC0XP154389	11.82	https://www.genecards.org/cgi-bin/carddisp.pl?gene=RPL10
CALB2	Calbindin 2	Protein Coding	42	GC16P071392	11.8	https://www.genecards.org/cgi-bin/carddisp.pl?gene=CALB2
DDB2	Damage Specific DNA Binding Protein 2	Protein Coding	47	GC11P047237	11.8	https://www.genecards.org/cgi-bin/carddisp.pl?gene=DDB2
EHMT1	Euchromatic Histone Lysine Methyltransferase 1	Protein Coding	48	GC09P137618	11.8	https://www.genecards.org/cgi-bin/carddisp.pl?gene=EHMT1
CCR1	C-C Motif Chemokine Receptor 1	Protein Coding	46	GC03M046218	11.79	https://www.genecards.org/cgi-bin/carddisp.pl?gene=CCR1
SERPINH1	Serpin Family H Member 1	Protein Coding	47	GC11P075562	11.79	https://www.genecards.org/cgi-bin/carddisp.pl?gene=SERPINH1
CIITA	Class II Major Histocompatibility Complex Transactivator	Protein Coding	46	GC16P010879	11.78	https://www.genecards.org/cgi-bin/carddisp.pl?gene=CIITA
MIR150	MicroRNA 150	RNA Gene	20	GC19M049500	11.76	https://www.genecards.org/cgi-bin/carddisp.pl?gene=MIR150
OXT	Oxytocin/Neurophysin I Prepropeptide	Protein Coding	41	GC20P003068	11.76	https://www.genecards.org/cgi-bin/carddisp.pl?gene=OXT
ERG	ETS Transcription Factor ERG	Protein Coding	47	GC21M038367	11.76	https://www.genecards.org/cgi-bin/carddisp.pl?gene=ERG
NDN	Necdin, MAGE Family Member	Protein Coding	41	GC15M023686	11.75	https://www.genecards.org/cgi-bin/carddisp.pl?gene=NDN
HDAC8	Histone Deacetylase 8	Protein Coding	48	GC0XM072329	11.75	https://www.genecards.org/cgi-bin/carddisp.pl?gene=HDAC8
PMS1	PMS1 Homolog 1, Mismatch Repair System Component	Protein Coding	41	GC02P189784	11.75	https://www.genecards.org/cgi-bin/carddisp.pl?gene=PMS1
MAP2K2	Mitogen-Activated Protein Kinase Kinase 2	Protein Coding	54	GC19M004090	11.75	https://www.genecards.org/cgi-bin/carddisp.pl?gene=MAP2K2
USH1G	USH1 Protein Network Component Sans	Protein Coding	41	GC17M074916	11.75	https://www.genecards.org/cgi-bin/carddisp.pl?gene=USH1G
CYP24A1	Cytochrome P450 Family 24 Subfamily A Member 1	Protein Coding	48	GC20M054153	11.75	https://www.genecards.org/cgi-bin/carddisp.pl?gene=CYP24A1
DNAJB6	DnaJ Heat Shock Protein Family (Hsp40) Member B6	Protein Coding	42	GC07P157335	11.74	https://www.genecards.org/cgi-bin/carddisp.pl?gene=DNAJB6
POU1F1	POU Class 1 Homeobox 1	Protein Coding	44	GC03M087259	11.74	https://www.genecards.org/cgi-bin/carddisp.pl?gene=POU1F1
SLC26A4	Solute Carrier Family 26 Member 4	Protein Coding	44	GC07P107660	11.73	https://www.genecards.org/cgi-bin/carddisp.pl?gene=SLC26A4
CLCN1	Chloride Voltage-Gated Channel 1	Protein Coding	45	GC07P143316	11.73	https://www.genecards.org/cgi-bin/carddisp.pl?gene=CLCN1
MTRR	5-Methyltetrahydrofolate-Homocysteine Methyltransferase Reductase	Protein Coding	44	GC05P007851	11.73	https://www.genecards.org/cgi-bin/carddisp.pl?gene=MTRR
GAD2	Glutamate Decarboxylase 2	Protein Coding	48	GC10P026216	11.72	https://www.genecards.org/cgi-bin/carddisp.pl?gene=GAD2
TPH1	Tryptophan Hydroxylase 1	Protein Coding	45	GC11M018040	11.72	https://www.genecards.org/cgi-bin/carddisp.pl?gene=TPH1
CGA	Glycoprotein Hormones, Alpha Polypeptide	Protein Coding	44	GC06M087085	11.71	https://www.genecards.org/cgi-bin/carddisp.pl?gene=CGA
NALCN	Sodium Leak Channel, Non-Selective	Protein Coding	42	GC13M101053	11.71	https://www.genecards.org/cgi-bin/carddisp.pl?gene=NALCN
ITGB2	Integrin Subunit Beta 2	Protein Coding	52	GC21M044885	11.71	https://www.genecards.org/cgi-bin/carddisp.pl?gene=ITGB2
EZR	Ezrin	Protein Coding	46	GC06M158765	11.7	https://www.genecards.org/cgi-bin/carddisp.pl?gene=EZR
H2AX	H2A.X Variant Histone	Protein Coding	37	GC11M119097	11.7	https://www.genecards.org/cgi-bin/carddisp.pl?gene=H2AX
MIR206	MicroRNA 206	RNA Gene	20	GC06P052144	11.69	https://www.genecards.org/cgi-bin/carddisp.pl?gene=MIR206
CIB2	Calcium And Integrin Binding Family Member 2	Protein Coding	41	GC15M078104	11.68	https://www.genecards.org/cgi-bin/carddisp.pl?gene=CIB2
DDOST	Dolichyl-Diphosphooligosaccharide--Protein Glycosyltransferase Non-Catalytic Subunit	Protein Coding	46	GC01M020651	11.68	https://www.genecards.org/cgi-bin/carddisp.pl?gene=DDOST
GRIN2A	Glutamate Ionotropic Receptor NMDA Type Subunit 2A	Protein Coding	52	GC16M009753	11.68	https://www.genecards.org/cgi-bin/carddisp.pl?gene=GRIN2A
ABAT	4-Aminobutyrate Aminotransferase	Protein Coding	46	GC16P008674	11.68	https://www.genecards.org/cgi-bin/carddisp.pl?gene=ABAT
HEXB	Hexosaminidase Subunit Beta	Protein Coding	48	GC05P074640	11.68	https://www.genecards.org/cgi-bin/carddisp.pl?gene=HEXB
SIGMAR1	Sigma Non-Opioid Intracellular Receptor 1	Protein Coding	47	GC09M034634	11.67	https://www.genecards.org/cgi-bin/carddisp.pl?gene=SIGMAR1
LOC108684022	FRAXA Repeat Instability Region	Biological Region	2	GC0XU902349	11.67	https://www.genecards.org/cgi-bin/carddisp.pl?gene=LOC108684022
IBSP	Integrin Binding Sialoprotein	Protein Coding	40	GC04P087799	11.67	https://www.genecards.org/cgi-bin/carddisp.pl?gene=IBSP
FANCM	FA Complementation Group M	Protein Coding	42	GC14P045135	11.67	https://www.genecards.org/cgi-bin/carddisp.pl?gene=FANCM
ABCA7	ATP Binding Cassette Subfamily A Member 7	Protein Coding	45	GC19P001040	11.66	https://www.genecards.org/cgi-bin/carddisp.pl?gene=ABCA7
CTNNA1	Catenin Alpha 1	Protein Coding	49	GC05P138613	11.65	https://www.genecards.org/cgi-bin/carddisp.pl?gene=CTNNA1
RFC2	Replication Factor C Subunit 2	Protein Coding	45	GC07M074231	11.65	https://www.genecards.org/cgi-bin/carddisp.pl?gene=RFC2
GRM5	Glutamate Metabotropic Receptor 5	Protein Coding	48	GC11M088504	11.65	https://www.genecards.org/cgi-bin/carddisp.pl?gene=GRM5
IRF5	Interferon Regulatory Factor 5	Protein Coding	49	GC07P128937	11.65	https://www.genecards.org/cgi-bin/carddisp.pl?gene=IRF5
BSG	Basigin (Ok Blood Group)	Protein Coding	45	GC19P000571	11.64	https://www.genecards.org/cgi-bin/carddisp.pl?gene=BSG
VAPB	VAMP Associated Protein B And C	Protein Coding	46	GC20P058389	11.62	https://www.genecards.org/cgi-bin/carddisp.pl?gene=VAPB
FHL1	Four And A Half LIM Domains 1	Protein Coding	47	GC0XP136146	11.62	https://www.genecards.org/cgi-bin/carddisp.pl?gene=FHL1
NR1H4	Nuclear Receptor Subfamily 1 Group H Member 4	Protein Coding	49	GC12P100473	11.61	https://www.genecards.org/cgi-bin/carddisp.pl?gene=NR1H4
ADNP	Activity Dependent Neuroprotector Homeobox	Protein Coding	42	GC20M050888	11.61	https://www.genecards.org/cgi-bin/carddisp.pl?gene=ADNP
C4B	Complement C4B (Chido Blood Group)	Protein Coding	43	GC06P032014	11.61	https://www.genecards.org/cgi-bin/carddisp.pl?gene=C4B
EHHADH	Enoyl-CoA Hydratase And 3-Hydroxyacyl CoA Dehydrogenase	Protein Coding	45	GC03M185190	11.6	https://www.genecards.org/cgi-bin/carddisp.pl?gene=EHHADH
ADCY5	Adenylate Cyclase 5	Protein Coding	49	GC03M123282	11.59	https://www.genecards.org/cgi-bin/carddisp.pl?gene=ADCY5
CR2	Complement C3d Receptor 2	Protein Coding	46	GC01P207454	11.59	https://www.genecards.org/cgi-bin/carddisp.pl?gene=CR2
B3GALT6	Beta-1,3-Galactosyltransferase 6	Protein Coding	41	GC01P001232	11.59	https://www.genecards.org/cgi-bin/carddisp.pl?gene=B3GALT6
ITGA7	Integrin Subunit Alpha 7	Protein Coding	48	GC12M055684	11.59	https://www.genecards.org/cgi-bin/carddisp.pl?gene=ITGA7
GAPDH	Glyceraldehyde-3-Phosphate Dehydrogenase	Protein Coding	49	GC12P006553	11.58	https://www.genecards.org/cgi-bin/carddisp.pl?gene=GAPDH
PROK2	Prokineticin 2	Protein Coding	44	GC03M071771	11.58	https://www.genecards.org/cgi-bin/carddisp.pl?gene=PROK2
NOTCH2	Notch Receptor 2	Protein Coding	51	GC01M119911	11.58	https://www.genecards.org/cgi-bin/carddisp.pl?gene=NOTCH2
SLC30A8	Solute Carrier Family 30 Member 8	Protein Coding	41	GC08P116950	11.58	https://www.genecards.org/cgi-bin/carddisp.pl?gene=SLC30A8
AGK	Acylglycerol Kinase	Protein Coding	42	GC07P141551	11.57	https://www.genecards.org/cgi-bin/carddisp.pl?gene=AGK
PHC1	Polyhomeotic Homolog 1	Protein Coding	41	GC12P008847	11.57	https://www.genecards.org/cgi-bin/carddisp.pl?gene=PHC1
ALDH2	Aldehyde Dehydrogenase 2 Family Member	Protein Coding	52	GC12P111766	11.56	https://www.genecards.org/cgi-bin/carddisp.pl?gene=ALDH2
NHLRC1	NHL Repeat Containing E3 Ubiquitin Protein Ligase 1	Protein Coding	41	GC06M018120	11.55	https://www.genecards.org/cgi-bin/carddisp.pl?gene=NHLRC1
CPLX1	Complexin 1	Protein Coding	44	GC04M000784	11.55	https://www.genecards.org/cgi-bin/carddisp.pl?gene=CPLX1
IL12A	Interleukin 12A	Protein Coding	46	GC03P159988	11.54	https://www.genecards.org/cgi-bin/carddisp.pl?gene=IL12A
SHH	Sonic Hedgehog Signaling Molecule	Protein Coding	50	GC07M155799	11.54	https://www.genecards.org/cgi-bin/carddisp.pl?gene=SHH
ITPR3	Inositol 1,4,5-Trisphosphate Receptor Type 3	Protein Coding	48	GC06P033620	11.53	https://www.genecards.org/cgi-bin/carddisp.pl?gene=ITPR3
FANCD2	FA Complementation Group D2	Protein Coding	48	GC03P010026	11.53	https://www.genecards.org/cgi-bin/carddisp.pl?gene=FANCD2
SYNGAP1	Synaptic Ras GTPase Activating Protein 1	Protein Coding	45	GC06P033419	11.53	https://www.genecards.org/cgi-bin/carddisp.pl?gene=SYNGAP1
CD274	CD274 Molecule	Protein Coding	46	GC09P005450	11.53	https://www.genecards.org/cgi-bin/carddisp.pl?gene=CD274
HBB	Hemoglobin Subunit Beta	Protein Coding	46	GC11M005240	11.52	https://www.genecards.org/cgi-bin/carddisp.pl?gene=HBB
SOS1	SOS Ras/Rac Guanine Nucleotide Exchange Factor 1	Protein Coding	50	GC02M038981	11.52	https://www.genecards.org/cgi-bin/carddisp.pl?gene=SOS1
SPRTN	SprT-Like N-Terminal Domain	Protein Coding	35	GC01P231337	11.52	https://www.genecards.org/cgi-bin/carddisp.pl?gene=SPRTN
INHA	Inhibin Subunit Alpha	Protein Coding	45	GC02P219569	11.5	https://www.genecards.org/cgi-bin/carddisp.pl?gene=INHA
ADM	Adrenomedullin	Protein Coding	45	GC11P010304	11.5	https://www.genecards.org/cgi-bin/carddisp.pl?gene=ADM
CLOCK	Clock Circadian Regulator	Protein Coding	45	GC04M055427	11.48	https://www.genecards.org/cgi-bin/carddisp.pl?gene=CLOCK
SMO	Smoothened, Frizzled Class Receptor	Protein Coding	50	GC07P129217	11.48	https://www.genecards.org/cgi-bin/carddisp.pl?gene=SMO
NKX2-5	NK2 Homeobox 5	Protein Coding	45	GC05M173232	11.47	https://www.genecards.org/cgi-bin/carddisp.pl?gene=NKX2-5
LACC1	Laccase Domain Containing 1	Protein Coding	36	GC13P043879	11.47	https://www.genecards.org/cgi-bin/carddisp.pl?gene=LACC1
RASA1	RAS P21 Protein Activator 1	Protein Coding	48	GC05P087267	11.46	https://www.genecards.org/cgi-bin/carddisp.pl?gene=RASA1
ATXN8OS	ATXN8 Opposite Strand LncRNA	RNA Gene	25	GC13P070107	11.46	https://www.genecards.org/cgi-bin/carddisp.pl?gene=ATXN8OS
IL12B	Interleukin 12B	Protein Coding	45	GC05M159314	11.45	https://www.genecards.org/cgi-bin/carddisp.pl?gene=IL12B
RAG1	Recombination Activating 1	Protein Coding	46	GC11P036546	11.44	https://www.genecards.org/cgi-bin/carddisp.pl?gene=RAG1
TGM1	Transglutaminase 1	Protein Coding	46	GC14M024249	11.44	https://www.genecards.org/cgi-bin/carddisp.pl?gene=TGM1
PAFAH1B1	Platelet Activating Factor Acetylhydrolase 1b Regulatory Subunit 1	Protein Coding	47	GC17P002593	11.44	https://www.genecards.org/cgi-bin/carddisp.pl?gene=PAFAH1B1
GATA6	GATA Binding Protein 6	Protein Coding	48	GC18P022169	11.43	https://www.genecards.org/cgi-bin/carddisp.pl?gene=GATA6
SRA1	Steroid Receptor RNA Activator 1	Protein Coding	40	GC05M140537	11.42	https://www.genecards.org/cgi-bin/carddisp.pl?gene=SRA1
CDX2	Caudal Type Homeobox 2	Protein Coding	44	GC13M027962	11.42	https://www.genecards.org/cgi-bin/carddisp.pl?gene=CDX2
MIR140	MicroRNA 140	RNA Gene	20	GC16P069934	11.42	https://www.genecards.org/cgi-bin/carddisp.pl?gene=MIR140
PEX26	Peroxisomal Biogenesis Factor 26	Protein Coding	41	GC22P018079	11.42	https://www.genecards.org/cgi-bin/carddisp.pl?gene=PEX26
ANGPT2	Angiopoietin 2	Protein Coding	46	GC08M006499	11.42	https://www.genecards.org/cgi-bin/carddisp.pl?gene=ANGPT2
SHANK2	SH3 And Multiple Ankyrin Repeat Domains 2	Protein Coding	42	GC11M070467	11.41	https://www.genecards.org/cgi-bin/carddisp.pl?gene=SHANK2
MIR96	MicroRNA 96	RNA Gene	19	GC07M129774	11.41	https://www.genecards.org/cgi-bin/carddisp.pl?gene=MIR96
TWIST1	Twist Family BHLH Transcription Factor 1	Protein Coding	46	GC07M019020	11.4	https://www.genecards.org/cgi-bin/carddisp.pl?gene=TWIST1
DLK1	Delta Like Non-Canonical Notch Ligand 1	Protein Coding	45	GC14P103961	11.38	https://www.genecards.org/cgi-bin/carddisp.pl?gene=DLK1
IDS	Iduronate 2-Sulfatase	Protein Coding	49	GC0XM149476	11.38	https://www.genecards.org/cgi-bin/carddisp.pl?gene=IDS
MTTP	Microsomal Triglyceride Transfer Protein	Protein Coding	46	GC04P099563	11.38	https://www.genecards.org/cgi-bin/carddisp.pl?gene=MTTP
OCLN	Occludin	Protein Coding	46	GC05P069492	11.36	https://www.genecards.org/cgi-bin/carddisp.pl?gene=OCLN
PARK10	Parkinson Disease 10 (Susceptibility)	Genetic Locus	7	GC01U900034	11.36	https://www.genecards.org/cgi-bin/carddisp.pl?gene=PARK10
DCDC2	Doublecortin Domain Containing 2	Protein Coding	40	GC06M024171	11.35	https://www.genecards.org/cgi-bin/carddisp.pl?gene=DCDC2
TJP1	Tight Junction Protein 1	Protein Coding	45	GC15M029699	11.35	https://www.genecards.org/cgi-bin/carddisp.pl?gene=TJP1
CD46	CD46 Molecule	Protein Coding	48	GC01P207752	11.34	https://www.genecards.org/cgi-bin/carddisp.pl?gene=CD46
DCTN1	Dynactin Subunit 1	Protein Coding	47	GC02M074361	11.34	https://www.genecards.org/cgi-bin/carddisp.pl?gene=DCTN1
TGIF1	TGFB Induced Factor Homeobox 1	Protein Coding	46	GC18P003411	11.34	https://www.genecards.org/cgi-bin/carddisp.pl?gene=TGIF1
CYBB	Cytochrome B-245 Beta Chain	Protein Coding	48	GC0XP037780	11.33	https://www.genecards.org/cgi-bin/carddisp.pl?gene=CYBB
HSPA8	Heat Shock Protein Family A (Hsp70) Member 8	Protein Coding	48	GC11M123057	11.33	https://www.genecards.org/cgi-bin/carddisp.pl?gene=HSPA8
PLAUR	Plasminogen Activator, Urokinase Receptor	Protein Coding	46	GC19M043646	11.33	https://www.genecards.org/cgi-bin/carddisp.pl?gene=PLAUR
SULT2B1	Sulfotransferase Family 2B Member 1	Protein Coding	47	GC19P048552	11.33	https://www.genecards.org/cgi-bin/carddisp.pl?gene=SULT2B1
DDIT3	DNA Damage Inducible Transcript 3	Protein Coding	46	GC12M057516	11.32	https://www.genecards.org/cgi-bin/carddisp.pl?gene=DDIT3
AHI1	Abelson Helper Integration Site 1	Protein Coding	44	GC06M135283	11.32	https://www.genecards.org/cgi-bin/carddisp.pl?gene=AHI1
BCL11A	BAF Chromatin Remodeling Complex Subunit BCL11A	Protein Coding	44	GC02M060451	11.31	https://www.genecards.org/cgi-bin/carddisp.pl?gene=BCL11A
KCNA2	Potassium Voltage-Gated Channel Subfamily A Member 2	Protein Coding	46	GC01M110519	11.31	https://www.genecards.org/cgi-bin/carddisp.pl?gene=KCNA2
HARS1	Histidyl-TRNA Synthetase 1	Protein Coding	38	GC05M140673	11.31	https://www.genecards.org/cgi-bin/carddisp.pl?gene=HARS1
MIR331	MicroRNA 331	RNA Gene	17	GC12P095308	11.3	https://www.genecards.org/cgi-bin/carddisp.pl?gene=MIR331
CDC73	Cell Division Cycle 73	Protein Coding	46	GC01P193090	11.3	https://www.genecards.org/cgi-bin/carddisp.pl?gene=CDC73
CDC6	Cell Division Cycle 6	Protein Coding	47	GC17P040287	11.3	https://www.genecards.org/cgi-bin/carddisp.pl?gene=CDC6
POMT2	Protein O-Mannosyltransferase 2	Protein Coding	45	GC14M077274	11.29	https://www.genecards.org/cgi-bin/carddisp.pl?gene=POMT2
MSTN	Myostatin	Protein Coding	46	GC02M190055	11.28	https://www.genecards.org/cgi-bin/carddisp.pl?gene=MSTN
CEP164	Centrosomal Protein 164	Protein Coding	41	GC11P117314	11.28	https://www.genecards.org/cgi-bin/carddisp.pl?gene=CEP164
LIN28B	Lin-28 Homolog B	Protein Coding	44	GC06P104938	11.27	https://www.genecards.org/cgi-bin/carddisp.pl?gene=LIN28B
KRT18	Keratin 18	Protein Coding	50	GC12P052948	11.27	https://www.genecards.org/cgi-bin/carddisp.pl?gene=KRT18
B4GALT7	Beta-1,4-Galactosyltransferase 7	Protein Coding	43	GC05P177600	11.27	https://www.genecards.org/cgi-bin/carddisp.pl?gene=B4GALT7
GTF2H5	General Transcription Factor IIH Subunit 5	Protein Coding	41	GC06P158168	11.26	https://www.genecards.org/cgi-bin/carddisp.pl?gene=GTF2H5
RAB3GAP1	RAB3 GTPase Activating Protein Catalytic Subunit 1	Protein Coding	41	GC02P135052	11.26	https://www.genecards.org/cgi-bin/carddisp.pl?gene=RAB3GAP1
FANCC	FA Complementation Group C	Protein Coding	48	GC09M095099	11.26	https://www.genecards.org/cgi-bin/carddisp.pl?gene=FANCC
NDUFB11	NADH:Ubiquinone Oxidoreductase Subunit B11	Protein Coding	41	GC0XM047142	11.26	https://www.genecards.org/cgi-bin/carddisp.pl?gene=NDUFB11
ARG1	Arginase 1	Protein Coding	51	GC06P131553	11.26	https://www.genecards.org/cgi-bin/carddisp.pl?gene=ARG1
VTN	Vitronectin	Protein Coding	45	GC17M029401	11.26	https://www.genecards.org/cgi-bin/carddisp.pl?gene=VTN
COX10	Cytochrome C Oxidase Assembly Factor Heme A:Farnesyltransferase COX10	Protein Coding	44	GC17P014069	11.25	https://www.genecards.org/cgi-bin/carddisp.pl?gene=COX10
PTF1A	Pancreas Associated Transcription Factor 1a	Protein Coding	41	GC10P023212	11.25	https://www.genecards.org/cgi-bin/carddisp.pl?gene=PTF1A
IL6R	Interleukin 6 Receptor	Protein Coding	49	GC01P154405	11.25	https://www.genecards.org/cgi-bin/carddisp.pl?gene=IL6R
PLA2G4A	Phospholipase A2 Group IVA	Protein Coding	49	GC01P186798	11.25	https://www.genecards.org/cgi-bin/carddisp.pl?gene=PLA2G4A
SPG7	SPG7 Matrix AAA Peptidase Subunit, Paraplegin	Protein Coding	44	GC16P089492	11.24	https://www.genecards.org/cgi-bin/carddisp.pl?gene=SPG7
AKR1B1	Aldo-Keto Reductase Family 1 Member B	Protein Coding	49	GC07M134442	11.24	https://www.genecards.org/cgi-bin/carddisp.pl?gene=AKR1B1
THRA	Thyroid Hormone Receptor Alpha	Protein Coding	49	GC17P040058	11.24	https://www.genecards.org/cgi-bin/carddisp.pl?gene=THRA
LARS2	Leucyl-TRNA Synthetase 2, Mitochondrial	Protein Coding	46	GC03P045405	11.23	https://www.genecards.org/cgi-bin/carddisp.pl?gene=LARS2
MIR200A	MicroRNA 200a	RNA Gene	21	GC01P001238	11.22	https://www.genecards.org/cgi-bin/carddisp.pl?gene=MIR200A
GPHN	Gephyrin	Protein Coding	49	GC14P066507	11.22	https://www.genecards.org/cgi-bin/carddisp.pl?gene=GPHN
HSD3B2	Hydroxy-Delta-5-Steroid Dehydrogenase, 3 Beta- And Steroid Delta-Isomerase 2	Protein Coding	46	GC01P119414	11.22	https://www.genecards.org/cgi-bin/carddisp.pl?gene=HSD3B2
USB1	U6 SnRNA Biogenesis Phosphodiesterase 1	Protein Coding	37	GC16P057999	11.21	https://www.genecards.org/cgi-bin/carddisp.pl?gene=USB1
PRKCA	Protein Kinase C Alpha	Protein Coding	52	GC17P066302	11.21	https://www.genecards.org/cgi-bin/carddisp.pl?gene=PRKCA
DPH1	Diphthamide Biosynthesis 1	Protein Coding	41	GC17P002030	11.2	https://www.genecards.org/cgi-bin/carddisp.pl?gene=DPH1
TTC21B	Tetratricopeptide Repeat Domain 21B	Protein Coding	39	GC02M165905	11.2	https://www.genecards.org/cgi-bin/carddisp.pl?gene=TTC21B
ARHI1	Age-Related Hearing Impairment 1	Genetic Locus	2	GC08U901093	11.19	https://www.genecards.org/cgi-bin/carddisp.pl?gene=ARHI1
ARHI2	Age-Related Hearing Impairment 2	Genetic Locus	2	GC03U901363	11.19	https://www.genecards.org/cgi-bin/carddisp.pl?gene=ARHI2
ATXN10	Ataxin 10	Protein Coding	42	GC22P045673	11.19	https://www.genecards.org/cgi-bin/carddisp.pl?gene=ATXN10
SLC6A8	Solute Carrier Family 6 Member 8	Protein Coding	45	GC0XP153688	11.18	https://www.genecards.org/cgi-bin/carddisp.pl?gene=SLC6A8
CDC42	Cell Division Cycle 42	Protein Coding	53	GC01P022033	11.18	https://www.genecards.org/cgi-bin/carddisp.pl?gene=CDC42
OBSL1	Obscurin Like Cytoskeletal Adaptor 1	Protein Coding	40	GC02M219550	11.17	https://www.genecards.org/cgi-bin/carddisp.pl?gene=OBSL1
ST14	Suppression Of Tumorigenicity 14	Protein Coding	46	GC11P130159	11.16	https://www.genecards.org/cgi-bin/carddisp.pl?gene=ST14
HDAC6	Histone Deacetylase 6	Protein Coding	53	GC0XP048801	11.14	https://www.genecards.org/cgi-bin/carddisp.pl?gene=HDAC6
ABHD12	Abhydrolase Domain Containing 12	Protein Coding	41	GC20M025294	11.13	https://www.genecards.org/cgi-bin/carddisp.pl?gene=ABHD12
BBS1	Bardet-Biedl Syndrome 1	Protein Coding	40	GC11P066499	11.13	https://www.genecards.org/cgi-bin/carddisp.pl?gene=BBS1
WHRN	Whirlin	Protein Coding	33	GC09M114403	11.12	https://www.genecards.org/cgi-bin/carddisp.pl?gene=WHRN
DARS2	Aspartyl-TRNA Synthetase 2, Mitochondrial	Protein Coding	43	GC01P173824	11.12	https://www.genecards.org/cgi-bin/carddisp.pl?gene=DARS2
TBL2	Transducin Beta Like 2	Protein Coding	40	GC07M073568	11.11	https://www.genecards.org/cgi-bin/carddisp.pl?gene=TBL2
SEMA5A	Semaphorin 5A	Protein Coding	42	GC05M009036	11.11	https://www.genecards.org/cgi-bin/carddisp.pl?gene=SEMA5A
TFR2	Transferrin Receptor 2	Protein Coding	45	GC07M100620	11.1	https://www.genecards.org/cgi-bin/carddisp.pl?gene=TFR2
ANKH	ANKH Inorganic Pyrophosphate Transport Regulator	Protein Coding	41	GC05M014706	11.1	https://www.genecards.org/cgi-bin/carddisp.pl?gene=ANKH
IFT43	Intraflagellar Transport 43	Protein Coding	38	GC14P075902	11.1	https://www.genecards.org/cgi-bin/carddisp.pl?gene=IFT43
VPS13B	Vacuolar Protein Sorting 13 Homolog B	Protein Coding	41	GC08P099011	11.09	https://www.genecards.org/cgi-bin/carddisp.pl?gene=VPS13B
GMPPB	GDP-Mannose Pyrophosphorylase B	Protein Coding	45	GC03M049716	11.08	https://www.genecards.org/cgi-bin/carddisp.pl?gene=GMPPB
UNC5C	Unc-5 Netrin Receptor C	Protein Coding	42	GC04M095162	11.08	https://www.genecards.org/cgi-bin/carddisp.pl?gene=UNC5C
MIR122	MicroRNA 122	RNA Gene	19	GC18P058451	11.08	https://www.genecards.org/cgi-bin/carddisp.pl?gene=MIR122
XRCC4	X-Ray Repair Cross Complementing 4	Protein Coding	44	GC05P083077	11.08	https://www.genecards.org/cgi-bin/carddisp.pl?gene=XRCC4
CTNND2	Catenin Delta 2	Protein Coding	44	GC05M010971	11.08	https://www.genecards.org/cgi-bin/carddisp.pl?gene=CTNND2
IKBKB	Inhibitor Of Nuclear Factor Kappa B Kinase Subunit Beta	Protein Coding	54	GC08P042271	11.08	https://www.genecards.org/cgi-bin/carddisp.pl?gene=IKBKB
CLRN1	Clarin 1	Protein Coding	37	GC03M150926	11.06	https://www.genecards.org/cgi-bin/carddisp.pl?gene=CLRN1
GPX4	Glutathione Peroxidase 4	Protein Coding	48	GC19P001103	11.05	https://www.genecards.org/cgi-bin/carddisp.pl?gene=GPX4
ITGA6	Integrin Subunit Alpha 6	Protein Coding	51	GC02P172427	11.05	https://www.genecards.org/cgi-bin/carddisp.pl?gene=ITGA6
LMNB1	Lamin B1	Protein Coding	48	GC05P126776	11.04	https://www.genecards.org/cgi-bin/carddisp.pl?gene=LMNB1
TRAF3IP1	TRAF3 Interacting Protein 1	Protein Coding	40	GC02P238320	11.04	https://www.genecards.org/cgi-bin/carddisp.pl?gene=TRAF3IP1
ITGA2	Integrin Subunit Alpha 2	Protein Coding	47	GC05P052989	11.04	https://www.genecards.org/cgi-bin/carddisp.pl?gene=ITGA2
ALMS1	ALMS1 Centrosome And Basal Body Associated Protein	Protein Coding	41	GC02P073385	11.04	https://www.genecards.org/cgi-bin/carddisp.pl?gene=ALMS1
CHRNA1	Cholinergic Receptor Nicotinic Alpha 1 Subunit	Protein Coding	46	GC02M174747	11.03	https://www.genecards.org/cgi-bin/carddisp.pl?gene=CHRNA1
SMC1A	Structural Maintenance Of Chromosomes 1A	Protein Coding	46	GC0XM053374	11.03	https://www.genecards.org/cgi-bin/carddisp.pl?gene=SMC1A
P4HB	Prolyl 4-Hydroxylase Subunit Beta	Protein Coding	51	GC17M081843	11.03	https://www.genecards.org/cgi-bin/carddisp.pl?gene=P4HB
VEGFD	Vascular Endothelial Growth Factor D	Protein Coding	36	GC0XM015345	11.03	https://www.genecards.org/cgi-bin/carddisp.pl?gene=VEGFD
ASCC1	Activating Signal Cointegrator 1 Complex Subunit 1	Protein Coding	42	GC10M072096	11.02	https://www.genecards.org/cgi-bin/carddisp.pl?gene=ASCC1
HS6ST1	Heparan Sulfate 6-O-Sulfotransferase 1	Protein Coding	43	GC02M128236	11.02	https://www.genecards.org/cgi-bin/carddisp.pl?gene=HS6ST1
ROR2	Receptor Tyrosine Kinase Like Orphan Receptor 2	Protein Coding	49	GC09M091564	11.01	https://www.genecards.org/cgi-bin/carddisp.pl?gene=ROR2
SLC25A46	Solute Carrier Family 25 Member 46	Protein Coding	38	GC05P110738	11	https://www.genecards.org/cgi-bin/carddisp.pl?gene=SLC25A46
STAG3	Stromal Antigen 3	Protein Coding	42	GC07P100177	10.98	https://www.genecards.org/cgi-bin/carddisp.pl?gene=STAG3
TBR1	T-Box Brain Transcription Factor 1	Protein Coding	43	GC02P161416	10.98	https://www.genecards.org/cgi-bin/carddisp.pl?gene=TBR1
GUCY2D	Guanylate Cyclase 2D, Retinal	Protein Coding	44	GC17P008002	10.98	https://www.genecards.org/cgi-bin/carddisp.pl?gene=GUCY2D
RAC1	Rac Family Small GTPase 1	Protein Coding	51	GC07P006380	10.97	https://www.genecards.org/cgi-bin/carddisp.pl?gene=RAC1
EED	Embryonic Ectoderm Development	Protein Coding	44	GC11P086244	10.97	https://www.genecards.org/cgi-bin/carddisp.pl?gene=EED
DONSON	Downstream Neighbor Of SON	Protein Coding	37	GC21M033559	10.97	https://www.genecards.org/cgi-bin/carddisp.pl?gene=DONSON
ORC1	Origin Recognition Complex Subunit 1	Protein Coding	45	GC01M052372	10.97	https://www.genecards.org/cgi-bin/carddisp.pl?gene=ORC1
COL7A1	Collagen Type VII Alpha 1 Chain	Protein Coding	45	GC03M048564	10.97	https://www.genecards.org/cgi-bin/carddisp.pl?gene=COL7A1
SLC25A4	Solute Carrier Family 25 Member 4	Protein Coding	48	GC04P185143	10.97	https://www.genecards.org/cgi-bin/carddisp.pl?gene=SLC25A4
ADRB3	Adrenoceptor Beta 3	Protein Coding	45	GC08M037962	10.97	https://www.genecards.org/cgi-bin/carddisp.pl?gene=ADRB3
SLC20A2	Solute Carrier Family 20 Member 2	Protein Coding	46	GC08M042416	10.97	https://www.genecards.org/cgi-bin/carddisp.pl?gene=SLC20A2
KLLN	Killin, P53 Regulated DNA Replication Inhibitor	Protein Coding	32	GC10M087860	10.96	https://www.genecards.org/cgi-bin/carddisp.pl?gene=KLLN
HACE1	HECT Domain And Ankyrin Repeat Containing E3 Ubiquitin Protein Ligase 1	Protein Coding	42	GC06M104682	10.96	https://www.genecards.org/cgi-bin/carddisp.pl?gene=HACE1
CASP10	Caspase 10	Protein Coding	49	GC02P201182	10.96	https://www.genecards.org/cgi-bin/carddisp.pl?gene=CASP10
PEX2	Peroxisomal Biogenesis Factor 2	Protein Coding	42	GC08M076980	10.95	https://www.genecards.org/cgi-bin/carddisp.pl?gene=PEX2
CYP27B1	Cytochrome P450 Family 27 Subfamily B Member 1	Protein Coding	48	GC12M057757	10.95	https://www.genecards.org/cgi-bin/carddisp.pl?gene=CYP27B1
KNG1	Kininogen 1	Protein Coding	45	GC03P186717	10.95	https://www.genecards.org/cgi-bin/carddisp.pl?gene=KNG1
ADAMTS2	ADAM Metallopeptidase With Thrombospondin Type 1 Motif 2	Protein Coding	44	GC05M179110	10.94	https://www.genecards.org/cgi-bin/carddisp.pl?gene=ADAMTS2
LHX4	LIM Homeobox 4	Protein Coding	41	GC01P180230	10.93	https://www.genecards.org/cgi-bin/carddisp.pl?gene=LHX4
EPOR	Erythropoietin Receptor	Protein Coding	50	GC19M011377	10.93	https://www.genecards.org/cgi-bin/carddisp.pl?gene=EPOR
RAB27A	RAB27A, Member RAS Oncogene Family	Protein Coding	49	GC15M055202	10.93	https://www.genecards.org/cgi-bin/carddisp.pl?gene=RAB27A
KRT8	Keratin 8	Protein Coding	48	GC12M052897	10.93	https://www.genecards.org/cgi-bin/carddisp.pl?gene=KRT8
MIR328	MicroRNA 328	RNA Gene	18	GC16M067203	10.93	https://www.genecards.org/cgi-bin/carddisp.pl?gene=MIR328
LDHA	Lactate Dehydrogenase A	Protein Coding	53	GC11P018394	10.93	https://www.genecards.org/cgi-bin/carddisp.pl?gene=LDHA
H19-ICR	H19/IGF2 Imprinting Control Region	Biological Region	5	GC11U902738	10.92	https://www.genecards.org/cgi-bin/carddisp.pl?gene=H19-ICR
CD59	CD59 Molecule (CD59 Blood Group)	Protein Coding	48	GC11M033704	10.91	https://www.genecards.org/cgi-bin/carddisp.pl?gene=CD59
DNAJC21	DnaJ Heat Shock Protein Family (Hsp40) Member C21	Protein Coding	37	GC05P034929	10.91	https://www.genecards.org/cgi-bin/carddisp.pl?gene=DNAJC21
HCRT	Hypocretin Neuropeptide Precursor	Protein Coding	42	GC17M042185	10.91	https://www.genecards.org/cgi-bin/carddisp.pl?gene=HCRT
MIR29B1	MicroRNA 29b-1	RNA Gene	20	GC07M130877	10.91	https://www.genecards.org/cgi-bin/carddisp.pl?gene=MIR29B1
GLUD2	Glutamate Dehydrogenase 2	Protein Coding	41	GC0XP121047	10.9	https://www.genecards.org/cgi-bin/carddisp.pl?gene=GLUD2
BAK1	BCL2 Antagonist/Killer 1	Protein Coding	46	GC06M033572	10.9	https://www.genecards.org/cgi-bin/carddisp.pl?gene=BAK1
CDT1	Chromatin Licensing And DNA Replication Factor 1	Protein Coding	45	GC16P088803	10.88	https://www.genecards.org/cgi-bin/carddisp.pl?gene=CDT1
PRPS1	Phosphoribosyl Pyrophosphate Synthetase 1	Protein Coding	45	GC0XP107628	10.88	https://www.genecards.org/cgi-bin/carddisp.pl?gene=PRPS1
AIP	Aryl Hydrocarbon Receptor Interacting Protein	Protein Coding	46	GC11P067483	10.88	https://www.genecards.org/cgi-bin/carddisp.pl?gene=AIP
GC	GC Vitamin D Binding Protein	Protein Coding	44	GC04M071741	10.88	https://www.genecards.org/cgi-bin/carddisp.pl?gene=GC
MIR200B	MicroRNA 200b	RNA Gene	20	GC01P001167	10.88	https://www.genecards.org/cgi-bin/carddisp.pl?gene=MIR200B
KRT1	Keratin 1	Protein Coding	46	GC12M052674	10.87	https://www.genecards.org/cgi-bin/carddisp.pl?gene=KRT1
ROM1	Retinal Outer Segment Membrane Protein 1	Protein Coding	44	GC11P062611	10.87	https://www.genecards.org/cgi-bin/carddisp.pl?gene=ROM1
TRAIP	TRAF Interacting Protein	Protein Coding	41	GC03M049836	10.87	https://www.genecards.org/cgi-bin/carddisp.pl?gene=TRAIP
IL7	Interleukin 7	Protein Coding	43	GC08M078689	10.86	https://www.genecards.org/cgi-bin/carddisp.pl?gene=IL7
CALCR	Calcitonin Receptor	Protein Coding	48	GC07M093424	10.86	https://www.genecards.org/cgi-bin/carddisp.pl?gene=CALCR
KRT20	Keratin 20	Protein Coding	42	GC17M040875	10.85	https://www.genecards.org/cgi-bin/carddisp.pl?gene=KRT20
PAX2	Paired Box 2	Protein Coding	48	GC10P100735	10.85	https://www.genecards.org/cgi-bin/carddisp.pl?gene=PAX2
HAVCR2	Hepatitis A Virus Cellular Receptor 2	Protein Coding	45	GC05M157063	10.85	https://www.genecards.org/cgi-bin/carddisp.pl?gene=HAVCR2
CTBP1	C-Terminal Binding Protein 1	Protein Coding	49	GC04M001211	10.84	https://www.genecards.org/cgi-bin/carddisp.pl?gene=CTBP1
BIN1	Bridging Integrator 1	Protein Coding	48	GC02M127048	10.84	https://www.genecards.org/cgi-bin/carddisp.pl?gene=BIN1
NRG1	Neuregulin 1	Protein Coding	48	GC08P031639	10.83	https://www.genecards.org/cgi-bin/carddisp.pl?gene=NRG1
FCGR2A	Fc Fragment Of IgG Receptor IIa	Protein Coding	46	GC01P161505	10.83	https://www.genecards.org/cgi-bin/carddisp.pl?gene=FCGR2A
BCL10	BCL10 Immune Signaling Adaptor	Protein Coding	46	GC01M085265	10.83	https://www.genecards.org/cgi-bin/carddisp.pl?gene=BCL10
CSF3R	Colony Stimulating Factor 3 Receptor	Protein Coding	48	GC01M036466	10.82	https://www.genecards.org/cgi-bin/carddisp.pl?gene=CSF3R
NPHS2	NPHS2 Stomatin Family Member, Podocin	Protein Coding	42	GC01M179519	10.82	https://www.genecards.org/cgi-bin/carddisp.pl?gene=NPHS2
CA8	Carbonic Anhydrase 8	Protein Coding	46	GC08M060187	10.81	https://www.genecards.org/cgi-bin/carddisp.pl?gene=CA8
KAT6B	Lysine Acetyltransferase 6B	Protein Coding	43	GC10P074827	10.81	https://www.genecards.org/cgi-bin/carddisp.pl?gene=KAT6B
CCDC8	Coiled-Coil Domain Containing 8	Protein Coding	37	GC19M046410	10.81	https://www.genecards.org/cgi-bin/carddisp.pl?gene=CCDC8
SMCHD1	Structural Maintenance Of Chromosomes Flexible Hinge Domain Containing 1	Protein Coding	41	GC18P002649	10.8	https://www.genecards.org/cgi-bin/carddisp.pl?gene=SMCHD1
AXIN1	Axin 1	Protein Coding	48	GC16M000287	10.8	https://www.genecards.org/cgi-bin/carddisp.pl?gene=AXIN1
HBA2	Hemoglobin Subunit Alpha 2	Protein Coding	43	GC16P001073	10.8	https://www.genecards.org/cgi-bin/carddisp.pl?gene=HBA2
MIRLET7D	MicroRNA Let-7d	RNA Gene	20	GC09P094178	10.8	https://www.genecards.org/cgi-bin/carddisp.pl?gene=MIRLET7D
CCNA2	Cyclin A2	Protein Coding	46	GC04M121816	10.8	https://www.genecards.org/cgi-bin/carddisp.pl?gene=CCNA2
SGCD	Sarcoglycan Delta	Protein Coding	46	GC05P155870	10.79	https://www.genecards.org/cgi-bin/carddisp.pl?gene=SGCD
GPD1	Glycerol-3-Phosphate Dehydrogenase 1	Protein Coding	46	GC12P050105	10.79	https://www.genecards.org/cgi-bin/carddisp.pl?gene=GPD1
PDZD7	PDZ Domain Containing 7	Protein Coding	40	GC10M101007	10.79	https://www.genecards.org/cgi-bin/carddisp.pl?gene=PDZD7
UBQLN2	Ubiquilin 2	Protein Coding	44	GC0XP056563	10.78	https://www.genecards.org/cgi-bin/carddisp.pl?gene=UBQLN2
RHOA	Ras Homolog Family Member A	Protein Coding	47	GC03M049359	10.78	https://www.genecards.org/cgi-bin/carddisp.pl?gene=RHOA
MIRLET7C	MicroRNA Let-7c	RNA Gene	20	GC21P016555	10.77	https://www.genecards.org/cgi-bin/carddisp.pl?gene=MIRLET7C
FGF3	Fibroblast Growth Factor 3	Protein Coding	46	GC11M069811	10.76	https://www.genecards.org/cgi-bin/carddisp.pl?gene=FGF3
LETM1	Leucine Zipper And EF-Hand Containing Transmembrane Protein 1	Protein Coding	42	GC04M001781	10.76	https://www.genecards.org/cgi-bin/carddisp.pl?gene=LETM1
FIG4	FIG4 Phosphoinositide 5-Phosphatase	Protein Coding	45	GC06P109691	10.76	https://www.genecards.org/cgi-bin/carddisp.pl?gene=FIG4
DHCR7	7-Dehydrocholesterol Reductase	Protein Coding	47	GC11M071428	10.76	https://www.genecards.org/cgi-bin/carddisp.pl?gene=DHCR7
POLG2	DNA Polymerase Gamma 2, Accessory Subunit	Protein Coding	43	GC17M064477	10.75	https://www.genecards.org/cgi-bin/carddisp.pl?gene=POLG2
PRKCSH	Protein Kinase C Substrate 80K-H	Protein Coding	45	GC19P011435	10.75	https://www.genecards.org/cgi-bin/carddisp.pl?gene=PRKCSH
SIX6	SIX Homeobox 6	Protein Coding	45	GC14P060508	10.75	https://www.genecards.org/cgi-bin/carddisp.pl?gene=SIX6
SELL	Selectin L	Protein Coding	44	GC01M169690	10.75	https://www.genecards.org/cgi-bin/carddisp.pl?gene=SELL
MIR18A	MicroRNA 18a	RNA Gene	17	GC13P091408	10.75	https://www.genecards.org/cgi-bin/carddisp.pl?gene=MIR18A
MUC2	Mucin 2, Oligomeric Mucus/Gel-Forming	Protein Coding	41	GC11P001074	10.74	https://www.genecards.org/cgi-bin/carddisp.pl?gene=MUC2
SCN10A	Sodium Voltage-Gated Channel Alpha Subunit 10	Protein Coding	48	GC03M038713	10.73	https://www.genecards.org/cgi-bin/carddisp.pl?gene=SCN10A
TLR9	Toll Like Receptor 9	Protein Coding	47	GC03M052222	10.72	https://www.genecards.org/cgi-bin/carddisp.pl?gene=TLR9
GRIA1	Glutamate Ionotropic Receptor AMPA Type Subunit 1	Protein Coding	49	GC05P153467	10.72	https://www.genecards.org/cgi-bin/carddisp.pl?gene=GRIA1
SNAP25	Synaptosome Associated Protein 25	Protein Coding	50	GC20P010218	10.72	https://www.genecards.org/cgi-bin/carddisp.pl?gene=SNAP25
NES	Nestin	Protein Coding	41	GC01M156668	10.72	https://www.genecards.org/cgi-bin/carddisp.pl?gene=NES
MAPKAPK3	MAPK Activated Protein Kinase 3	Protein Coding	51	GC03P050648	10.71	https://www.genecards.org/cgi-bin/carddisp.pl?gene=MAPKAPK3
PRF1	Perforin 1	Protein Coding	47	GC10M070597	10.71	https://www.genecards.org/cgi-bin/carddisp.pl?gene=PRF1
PIGN	Phosphatidylinositol Glycan Anchor Biosynthesis Class N	Protein Coding	41	GC18M061905	10.71	https://www.genecards.org/cgi-bin/carddisp.pl?gene=PIGN
ANO5	Anoctamin 5	Protein Coding	40	GC11P021799	10.7	https://www.genecards.org/cgi-bin/carddisp.pl?gene=ANO5
SETBP1	SET Binding Protein 1	Protein Coding	41	GC18P044680	10.69	https://www.genecards.org/cgi-bin/carddisp.pl?gene=SETBP1
PREPL	Prolyl Endopeptidase Like	Protein Coding	40	GC02M044281	10.69	https://www.genecards.org/cgi-bin/carddisp.pl?gene=PREPL
GPX1	Glutathione Peroxidase 1	Protein Coding	49	GC03M049372	10.68	https://www.genecards.org/cgi-bin/carddisp.pl?gene=GPX1
GAP43	Growth Associated Protein 43	Protein Coding	43	GC03P115623	10.68	https://www.genecards.org/cgi-bin/carddisp.pl?gene=GAP43
PLA2G2A	Phospholipase A2 Group IIA	Protein Coding	47	GC01M019975	10.68	https://www.genecards.org/cgi-bin/carddisp.pl?gene=PLA2G2A
THBS1	Thrombospondin 1	Protein Coding	46	GC15P039581	10.68	https://www.genecards.org/cgi-bin/carddisp.pl?gene=THBS1
MCL1	MCL1 Apoptosis Regulator, BCL2 Family Member	Protein Coding	49	GC01M150643	10.68	https://www.genecards.org/cgi-bin/carddisp.pl?gene=MCL1
EARS2	Glutamyl-TRNA Synthetase 2, Mitochondrial	Protein Coding	43	GC16M023524	10.67	https://www.genecards.org/cgi-bin/carddisp.pl?gene=EARS2
RBM8A	RNA Binding Motif Protein 8A	Protein Coding	42	GC01M145921	10.65	https://www.genecards.org/cgi-bin/carddisp.pl?gene=RBM8A
BCS1L	BCS1 Homolog, Ubiquinol-Cytochrome C Reductase Complex Chaperone	Protein Coding	44	GC02P218658	10.65	https://www.genecards.org/cgi-bin/carddisp.pl?gene=BCS1L
HFM1	Helicase For Meiosis 1	Protein Coding	41	GC01M091260	10.65	https://www.genecards.org/cgi-bin/carddisp.pl?gene=HFM1
ITPA	Inosine Triphosphatase	Protein Coding	48	GC20P003189	10.65	https://www.genecards.org/cgi-bin/carddisp.pl?gene=ITPA
MIR23B	MicroRNA 23b	RNA Gene	20	GC09P095085	10.65	https://www.genecards.org/cgi-bin/carddisp.pl?gene=MIR23B
AVP	Arginine Vasopressin	Protein Coding	46	GC20M003082	10.65	https://www.genecards.org/cgi-bin/carddisp.pl?gene=AVP
GPC4	Glypican 4	Protein Coding	46	GC0XM133300	10.64	https://www.genecards.org/cgi-bin/carddisp.pl?gene=GPC4
ALG13	ALG13 UDP-N-Acetylglucosaminyltransferase Subunit	Protein Coding	38	GC0XP111665	10.63	https://www.genecards.org/cgi-bin/carddisp.pl?gene=ALG13
GATA3	GATA Binding Protein 3	Protein Coding	50	GC10P008045	10.62	https://www.genecards.org/cgi-bin/carddisp.pl?gene=GATA3
LIPA	Lipase A, Lysosomal Acid Type	Protein Coding	48	GC10M089213	10.62	https://www.genecards.org/cgi-bin/carddisp.pl?gene=LIPA
WDR81	WD Repeat Domain 81	Protein Coding	37	GC17P001716	10.61	https://www.genecards.org/cgi-bin/carddisp.pl?gene=WDR81
TMEM38B	Transmembrane Protein 38B	Protein Coding	42	GC09P105694	10.61	https://www.genecards.org/cgi-bin/carddisp.pl?gene=TMEM38B
CLIP2	CAP-Gly Domain Containing Linker Protein 2	Protein Coding	39	GC07P074289	10.6	https://www.genecards.org/cgi-bin/carddisp.pl?gene=CLIP2
PDE3A	Phosphodiesterase 3A	Protein Coding	49	GC12P020294	10.59	https://www.genecards.org/cgi-bin/carddisp.pl?gene=PDE3A
PEX10	Peroxisomal Biogenesis Factor 10	Protein Coding	42	GC01M002403	10.59	https://www.genecards.org/cgi-bin/carddisp.pl?gene=PEX10
SUOX	Sulfite Oxidase	Protein Coding	46	GC12P055997	10.59	https://www.genecards.org/cgi-bin/carddisp.pl?gene=SUOX
MIR204	MicroRNA 204	RNA Gene	21	GC09M070809	10.58	https://www.genecards.org/cgi-bin/carddisp.pl?gene=MIR204
DPP4	Dipeptidyl Peptidase 4	Protein Coding	51	GC02M161992	10.57	https://www.genecards.org/cgi-bin/carddisp.pl?gene=DPP4
AXL	AXL Receptor Tyrosine Kinase	Protein Coding	52	GC19P041219	10.57	https://www.genecards.org/cgi-bin/carddisp.pl?gene=AXL
NTRK3	Neurotrophic Receptor Tyrosine Kinase 3	Protein Coding	52	GC15M087859	10.56	https://www.genecards.org/cgi-bin/carddisp.pl?gene=NTRK3
NOX4	NADPH Oxidase 4	Protein Coding	44	GC11M089324	10.56	https://www.genecards.org/cgi-bin/carddisp.pl?gene=NOX4
ANKLE2	Ankyrin Repeat And LEM Domain Containing 2	Protein Coding	40	GC12M132725	10.56	https://www.genecards.org/cgi-bin/carddisp.pl?gene=ANKLE2
COQ7	Coenzyme Q7, Hydroxylase	Protein Coding	43	GC16P019067	10.55	https://www.genecards.org/cgi-bin/carddisp.pl?gene=COQ7
PML	Promyelocytic Leukemia	Protein Coding	47	GC15P073994	10.55	https://www.genecards.org/cgi-bin/carddisp.pl?gene=PML
HCN4	Hyperpolarization Activated Cyclic Nucleotide Gated Potassium Channel 4	Protein Coding	49	GC15M073319	10.55	https://www.genecards.org/cgi-bin/carddisp.pl?gene=HCN4
PCSK1	Proprotein Convertase Subtilisin/Kexin Type 1	Protein Coding	48	GC05M096391	10.54	https://www.genecards.org/cgi-bin/carddisp.pl?gene=PCSK1
POLB	DNA Polymerase Beta	Protein Coding	48	GC08P042338	10.54	https://www.genecards.org/cgi-bin/carddisp.pl?gene=POLB
AMBP	Alpha-1-Microglobulin/Bikunin Precursor	Protein Coding	42	GC09M114060	10.54	https://www.genecards.org/cgi-bin/carddisp.pl?gene=AMBP
PON2	Paraoxonase 2	Protein Coding	44	GC07M095404	10.53	https://www.genecards.org/cgi-bin/carddisp.pl?gene=PON2
KLF11	Kruppel Like Factor 11	Protein Coding	40	GC02P010044	10.53	https://www.genecards.org/cgi-bin/carddisp.pl?gene=KLF11
LAMB2	Laminin Subunit Beta 2	Protein Coding	45	GC03M049121	10.52	https://www.genecards.org/cgi-bin/carddisp.pl?gene=LAMB2
CD24	CD24 Molecule	Protein Coding	32	GC06M106969	10.52	https://www.genecards.org/cgi-bin/carddisp.pl?gene=CD24
FGFRL1	Fibroblast Growth Factor Receptor Like 1	Protein Coding	44	GC04P001011	10.52	https://www.genecards.org/cgi-bin/carddisp.pl?gene=FGFRL1
PAPPA	Pappalysin 1	Protein Coding	42	GC09P116163	10.51	https://www.genecards.org/cgi-bin/carddisp.pl?gene=PAPPA
TBXT	T-Box Transcription Factor T	Protein Coding	34	GC06M166158	10.51	https://www.genecards.org/cgi-bin/carddisp.pl?gene=TBXT
SLC6A2	Solute Carrier Family 6 Member 2	Protein Coding	49	GC16P055656	10.51	https://www.genecards.org/cgi-bin/carddisp.pl?gene=SLC6A2
SLC6A9	Solute Carrier Family 6 Member 9	Protein Coding	49	GC01M043991	10.51	https://www.genecards.org/cgi-bin/carddisp.pl?gene=SLC6A9
SELENON	Selenoprotein N	Protein Coding	34	GC01P025800	10.51	https://www.genecards.org/cgi-bin/carddisp.pl?gene=SELENON
SOHLH1	Spermatogenesis And Oogenesis Specific Basic Helix-Loop-Helix 1	Protein Coding	37	GC09M135693	10.5	https://www.genecards.org/cgi-bin/carddisp.pl?gene=SOHLH1
AMACR	Alpha-Methylacyl-CoA Racemase	Protein Coding	46	GC05M033986	10.5	https://www.genecards.org/cgi-bin/carddisp.pl?gene=AMACR
DICER1	Dicer 1, Ribonuclease III	Protein Coding	49	GC14M095086	10.5	https://www.genecards.org/cgi-bin/carddisp.pl?gene=DICER1
IKZF1	IKAROS Family Zinc Finger 1	Protein Coding	48	GC07P050343	10.5	https://www.genecards.org/cgi-bin/carddisp.pl?gene=IKZF1
GABBR2	Gamma-Aminobutyric Acid Type B Receptor Subunit 2	Protein Coding	48	GC09M098288	10.5	https://www.genecards.org/cgi-bin/carddisp.pl?gene=GABBR2
MUC5AC	Mucin 5AC, Oligomeric Mucus/Gel-Forming	Protein Coding	41	GC11P001151	10.49	https://www.genecards.org/cgi-bin/carddisp.pl?gene=MUC5AC
ACTG1	Actin Gamma 1	Protein Coding	51	GC17M081509	10.49	https://www.genecards.org/cgi-bin/carddisp.pl?gene=ACTG1
ADH1B	Alcohol Dehydrogenase 1B (Class I), Beta Polypeptide	Protein Coding	44	GC04M099304	10.49	https://www.genecards.org/cgi-bin/carddisp.pl?gene=ADH1B
DIS3L2	DIS3 Like 3'-5' Exoribonuclease 2	Protein Coding	43	GC02P231961	10.48	https://www.genecards.org/cgi-bin/carddisp.pl?gene=DIS3L2
TAF13	TATA-Box Binding Protein Associated Factor 13	Protein Coding	42	GC01M109062	10.48	https://www.genecards.org/cgi-bin/carddisp.pl?gene=TAF13
PIGT	Phosphatidylinositol Glycan Anchor Biosynthesis Class T	Protein Coding	42	GC20P045416	10.48	https://www.genecards.org/cgi-bin/carddisp.pl?gene=PIGT
APOC1	Apolipoprotein C1	Protein Coding	41	GC19P044914	10.47	https://www.genecards.org/cgi-bin/carddisp.pl?gene=APOC1
MIRLET7I	MicroRNA Let-7i	RNA Gene	19	GC12P062606	10.47	https://www.genecards.org/cgi-bin/carddisp.pl?gene=MIRLET7I
MIR182	MicroRNA 182	RNA Gene	18	GC07M129770	10.46	https://www.genecards.org/cgi-bin/carddisp.pl?gene=MIR182
SRY	Sex Determining Region Y	Protein Coding	37	GC0YM002698	10.46	https://www.genecards.org/cgi-bin/carddisp.pl?gene=SRY
IL2RB	Interleukin 2 Receptor Subunit Beta	Protein Coding	49	GC22M037125	10.46	https://www.genecards.org/cgi-bin/carddisp.pl?gene=IL2RB
CHST6	Carbohydrate Sulfotransferase 6	Protein Coding	45	GC16M075472	10.45	https://www.genecards.org/cgi-bin/carddisp.pl?gene=CHST6
GNS	Glucosamine (N-Acetyl)-6-Sulfatase	Protein Coding	45	GC12M064713	10.45	https://www.genecards.org/cgi-bin/carddisp.pl?gene=GNS
TP73	Tumor Protein P73	Protein Coding	47	GC01P003652	10.45	https://www.genecards.org/cgi-bin/carddisp.pl?gene=TP73
HHEX	Hematopoietically Expressed Homeobox	Protein Coding	44	GC10P092689	10.44	https://www.genecards.org/cgi-bin/carddisp.pl?gene=HHEX
IL11	Interleukin 11	Protein Coding	42	GC19M055364	10.44	https://www.genecards.org/cgi-bin/carddisp.pl?gene=IL11
CBS	Cystathionine Beta-Synthase	Protein Coding	49	GC21M043053	10.42	https://www.genecards.org/cgi-bin/carddisp.pl?gene=CBS
RNF135	Ring Finger Protein 135	Protein Coding	41	GC17P030958	10.41	https://www.genecards.org/cgi-bin/carddisp.pl?gene=RNF135
GOSR2	Golgi SNAP Receptor Complex Member 2	Protein Coding	45	GC17P046924	10.41	https://www.genecards.org/cgi-bin/carddisp.pl?gene=GOSR2
MUC16	Mucin 16, Cell Surface Associated	Protein Coding	37	GC19M008848	10.39	https://www.genecards.org/cgi-bin/carddisp.pl?gene=MUC16
FOXC2	Forkhead Box C2	Protein Coding	44	GC16P086567	10.38	https://www.genecards.org/cgi-bin/carddisp.pl?gene=FOXC2
ORC6	Origin Recognition Complex Subunit 6	Protein Coding	42	GC16P046689	10.38	https://www.genecards.org/cgi-bin/carddisp.pl?gene=ORC6
TNFRSF10A	TNF Receptor Superfamily Member 10a	Protein Coding	46	GC08M023190	10.38	https://www.genecards.org/cgi-bin/carddisp.pl?gene=TNFRSF10A
PLEKHG5	Pleckstrin Homology And RhoGEF Domain Containing G5	Protein Coding	42	GC01M006466	10.37	https://www.genecards.org/cgi-bin/carddisp.pl?gene=PLEKHG5
HTR2C	5-Hydroxytryptamine Receptor 2C	Protein Coding	48	GC0XP114584	10.36	https://www.genecards.org/cgi-bin/carddisp.pl?gene=HTR2C
SLC19A3	Solute Carrier Family 19 Member 3	Protein Coding	46	GC02M227685	10.35	https://www.genecards.org/cgi-bin/carddisp.pl?gene=SLC19A3
TMEM70	Transmembrane Protein 70	Protein Coding	40	GC08P073972	10.35	https://www.genecards.org/cgi-bin/carddisp.pl?gene=TMEM70
FGFR4	Fibroblast Growth Factor Receptor 4	Protein Coding	53	GC05P177086	10.35	https://www.genecards.org/cgi-bin/carddisp.pl?gene=FGFR4
AIMP2	Aminoacyl TRNA Synthetase Complex Interacting Multifunctional Protein 2	Protein Coding	42	GC07P006016	10.34	https://www.genecards.org/cgi-bin/carddisp.pl?gene=AIMP2
AQP4	Aquaporin 4	Protein Coding	45	GC18M026852	10.34	https://www.genecards.org/cgi-bin/carddisp.pl?gene=AQP4
FOXA1	Forkhead Box A1	Protein Coding	44	GC14M037589	10.34	https://www.genecards.org/cgi-bin/carddisp.pl?gene=FOXA1
MIR181A1	MicroRNA 181a-1	RNA Gene	18	GC01M198860	10.33	https://www.genecards.org/cgi-bin/carddisp.pl?gene=MIR181A1
CLCNKB	Chloride Voltage-Gated Channel Kb	Protein Coding	45	GC01P016043	10.32	https://www.genecards.org/cgi-bin/carddisp.pl?gene=CLCNKB
NPR2	Natriuretic Peptide Receptor 2	Protein Coding	49	GC09P035755	10.32	https://www.genecards.org/cgi-bin/carddisp.pl?gene=NPR2
TMCO1	Transmembrane And Coiled-Coil Domains 1	Protein Coding	41	GC01M165724	10.31	https://www.genecards.org/cgi-bin/carddisp.pl?gene=TMCO1
SLC2A4	Solute Carrier Family 2 Member 4	Protein Coding	47	GC17P007282	10.31	https://www.genecards.org/cgi-bin/carddisp.pl?gene=SLC2A4
ITGAL	Integrin Subunit Alpha L	Protein Coding	47	GC16P030472	10.31	https://www.genecards.org/cgi-bin/carddisp.pl?gene=ITGAL
CHD8	Chromodomain Helicase DNA Binding Protein 8	Protein Coding	43	GC14M021385	10.3	https://www.genecards.org/cgi-bin/carddisp.pl?gene=CHD8
ADAMTS13	ADAM Metallopeptidase With Thrombospondin Type 1 Motif 13	Protein Coding	48	GC09P133414	10.3	https://www.genecards.org/cgi-bin/carddisp.pl?gene=ADAMTS13
APOA5	Apolipoprotein A5	Protein Coding	45	GC11M116789	10.3	https://www.genecards.org/cgi-bin/carddisp.pl?gene=APOA5
RNASEL	Ribonuclease L	Protein Coding	45	GC01M182542	10.3	https://www.genecards.org/cgi-bin/carddisp.pl?gene=RNASEL
RAD54L	RAD54 Like	Protein Coding	48	GC01P046248	10.3	https://www.genecards.org/cgi-bin/carddisp.pl?gene=RAD54L
ETV6	ETS Variant Transcription Factor 6	Protein Coding	47	GC12P011649	10.3	https://www.genecards.org/cgi-bin/carddisp.pl?gene=ETV6
DKC1	Dyskerin Pseudouridine Synthase 1	Protein Coding	48	GC0XP154762	10.29	https://www.genecards.org/cgi-bin/carddisp.pl?gene=DKC1
RAD50	RAD50 Double Strand Break Repair Protein	Protein Coding	50	GC05P132556	10.29	https://www.genecards.org/cgi-bin/carddisp.pl?gene=RAD50
TNFSF13B	TNF Superfamily Member 13b	Protein Coding	46	GC13P108251	10.28	https://www.genecards.org/cgi-bin/carddisp.pl?gene=TNFSF13B
CCN6	Cellular Communication Network Factor 6	Protein Coding	34	GC06P112053	10.28	https://www.genecards.org/cgi-bin/carddisp.pl?gene=CCN6
EXO1	Exonuclease 1	Protein Coding	44	GC01P241847	10.28	https://www.genecards.org/cgi-bin/carddisp.pl?gene=EXO1
CACNA1G	Calcium Voltage-Gated Channel Subunit Alpha1 G	Protein Coding	49	GC17P050561	10.27	https://www.genecards.org/cgi-bin/carddisp.pl?gene=CACNA1G
ADRB1	Adrenoceptor Beta 1	Protein Coding	49	GC10P114044	10.26	https://www.genecards.org/cgi-bin/carddisp.pl?gene=ADRB1
CTSK	Cathepsin K	Protein Coding	50	GC01M150796	10.26	https://www.genecards.org/cgi-bin/carddisp.pl?gene=CTSK
TLR3	Toll Like Receptor 3	Protein Coding	53	GC04P186059	10.26	https://www.genecards.org/cgi-bin/carddisp.pl?gene=TLR3
EIF2B4	Eukaryotic Translation Initiation Factor 2B Subunit Delta	Protein Coding	45	GC02M027364	10.26	https://www.genecards.org/cgi-bin/carddisp.pl?gene=EIF2B4
CACNB2	Calcium Voltage-Gated Channel Auxiliary Subunit Beta 2	Protein Coding	48	GC10P018165	10.25	https://www.genecards.org/cgi-bin/carddisp.pl?gene=CACNB2
PADI4	Peptidyl Arginine Deiminase 4	Protein Coding	45	GC01P017308	10.25	https://www.genecards.org/cgi-bin/carddisp.pl?gene=PADI4
CHIT1	Chitinase 1	Protein Coding	45	GC01M203181	10.24	https://www.genecards.org/cgi-bin/carddisp.pl?gene=CHIT1
EEF2	Eukaryotic Translation Elongation Factor 2	Protein Coding	50	GC19M003976	10.24	https://www.genecards.org/cgi-bin/carddisp.pl?gene=EEF2
SYCE1	Synaptonemal Complex Central Element Protein 1	Protein Coding	38	GC10M133553	10.23	https://www.genecards.org/cgi-bin/carddisp.pl?gene=SYCE1
TCF3	Transcription Factor 3	Protein Coding	47	GC19M001609	10.23	https://www.genecards.org/cgi-bin/carddisp.pl?gene=TCF3
CNTF	Ciliary Neurotrophic Factor	Protein Coding	44	GC11P058622	10.23	https://www.genecards.org/cgi-bin/carddisp.pl?gene=CNTF
ARFGEF2	ADP Ribosylation Factor Guanine Nucleotide Exchange Factor 2	Protein Coding	44	GC20P048921	10.22	https://www.genecards.org/cgi-bin/carddisp.pl?gene=ARFGEF2
MIR152	MicroRNA 152	RNA Gene	19	GC17M048037	10.21	https://www.genecards.org/cgi-bin/carddisp.pl?gene=MIR152
IMPDH1	Inosine Monophosphate Dehydrogenase 1	Protein Coding	50	GC07M128392	10.21	https://www.genecards.org/cgi-bin/carddisp.pl?gene=IMPDH1
SCN2B	Sodium Voltage-Gated Channel Beta Subunit 2	Protein Coding	45	GC11M118163	10.21	https://www.genecards.org/cgi-bin/carddisp.pl?gene=SCN2B
IL23A	Interleukin 23 Subunit Alpha	Protein Coding	41	GC12P056335	10.21	https://www.genecards.org/cgi-bin/carddisp.pl?gene=IL23A
PEX19	Peroxisomal Biogenesis Factor 19	Protein Coding	44	GC01M160276	10.2	https://www.genecards.org/cgi-bin/carddisp.pl?gene=PEX19
SCT	Secretin	Protein Coding	37	GC11M000626	10.2	https://www.genecards.org/cgi-bin/carddisp.pl?gene=SCT
SCGB1A1	Secretoglobin Family 1A Member 1	Protein Coding	41	GC11P062405	10.2	https://www.genecards.org/cgi-bin/carddisp.pl?gene=SCGB1A1
IDE	Insulin Degrading Enzyme	Protein Coding	49	GC10M092451	10.19	https://www.genecards.org/cgi-bin/carddisp.pl?gene=IDE
GFPT1	Glutamine--Fructose-6-Phosphate Transaminase 1	Protein Coding	47	GC02M069283	10.18	https://www.genecards.org/cgi-bin/carddisp.pl?gene=GFPT1
IL1RAPL2	Interleukin 1 Receptor Accessory Protein Like 2	Protein Coding	38	GC0XP104566	10.18	https://www.genecards.org/cgi-bin/carddisp.pl?gene=IL1RAPL2
IFNB1	Interferon Beta 1	Protein Coding	42	GC09M021077	10.18	https://www.genecards.org/cgi-bin/carddisp.pl?gene=IFNB1
GLO1	Glyoxalase I	Protein Coding	46	GC06M039976	10.17	https://www.genecards.org/cgi-bin/carddisp.pl?gene=GLO1
FOXE1	Forkhead Box E1	Protein Coding	44	GC09P097853	10.16	https://www.genecards.org/cgi-bin/carddisp.pl?gene=FOXE1
AP3B2	Adaptor Related Protein Complex 3 Subunit Beta 2	Protein Coding	42	GC15M082682	10.16	https://www.genecards.org/cgi-bin/carddisp.pl?gene=AP3B2
CYBA	Cytochrome B-245 Alpha Chain	Protein Coding	47	GC16M088643	10.16	https://www.genecards.org/cgi-bin/carddisp.pl?gene=CYBA
VPS13C	Vacuolar Protein Sorting 13 Homolog C	Protein Coding	38	GC15M061852	10.14	https://www.genecards.org/cgi-bin/carddisp.pl?gene=VPS13C
LRP2	LDL Receptor Related Protein 2	Protein Coding	47	GC02M169127	10.14	https://www.genecards.org/cgi-bin/carddisp.pl?gene=LRP2
TPH2	Tryptophan Hydroxylase 2	Protein Coding	49	GC12P071938	10.14	https://www.genecards.org/cgi-bin/carddisp.pl?gene=TPH2
PHKG2	Phosphorylase Kinase Catalytic Subunit Gamma 2	Protein Coding	46	GC16P030749	10.14	https://www.genecards.org/cgi-bin/carddisp.pl?gene=PHKG2
TRIM32	Tripartite Motif Containing 32	Protein Coding	44	GC09P116687	10.14	https://www.genecards.org/cgi-bin/carddisp.pl?gene=TRIM32
IARS2	Isoleucyl-TRNA Synthetase 2, Mitochondrial	Protein Coding	42	GC01P220094	10.13	https://www.genecards.org/cgi-bin/carddisp.pl?gene=IARS2
AIF1	Allograft Inflammatory Factor 1	Protein Coding	41	GC06P032603	10.13	https://www.genecards.org/cgi-bin/carddisp.pl?gene=AIF1
ADD1	Adducin 1	Protein Coding	45	GC04P002857	10.13	https://www.genecards.org/cgi-bin/carddisp.pl?gene=ADD1
SEPSECS	Sep (O-Phosphoserine) TRNA:Sec (Selenocysteine) TRNA Synthase	Protein Coding	45	GC04M025121	10.12	https://www.genecards.org/cgi-bin/carddisp.pl?gene=SEPSECS
GAL	Galanin And GMAP Prepropeptide	Protein Coding	45	GC11P068701	10.12	https://www.genecards.org/cgi-bin/carddisp.pl?gene=GAL
DVL1	Dishevelled Segment Polarity Protein 1	Protein Coding	48	GC01M001335	10.12	https://www.genecards.org/cgi-bin/carddisp.pl?gene=DVL1
WRAP53	WD Repeat Containing Antisense To TP53	Protein Coding	42	GC17P007877	10.12	https://www.genecards.org/cgi-bin/carddisp.pl?gene=WRAP53
PTK2B	Protein Tyrosine Kinase 2 Beta	Protein Coding	50	GC08P027311	10.12	https://www.genecards.org/cgi-bin/carddisp.pl?gene=PTK2B
TCAP	Titin-Cap	Protein Coding	42	GC17P039664	10.1	https://www.genecards.org/cgi-bin/carddisp.pl?gene=TCAP
NEK1	NIMA Related Kinase 1	Protein Coding	44	GC04M169393	10.1	https://www.genecards.org/cgi-bin/carddisp.pl?gene=NEK1
LYST	Lysosomal Trafficking Regulator	Protein Coding	41	GC01M235661	10.09	https://www.genecards.org/cgi-bin/carddisp.pl?gene=LYST
EDAR	Ectodysplasin A Receptor	Protein Coding	44	GC02M108894	10.09	https://www.genecards.org/cgi-bin/carddisp.pl?gene=EDAR
IL4R	Interleukin 4 Receptor	Protein Coding	49	GC16P027325	10.09	https://www.genecards.org/cgi-bin/carddisp.pl?gene=IL4R
EPM2A	EPM2A Glucan Phosphatase, Laforin	Protein Coding	42	GC06M145382	10.08	https://www.genecards.org/cgi-bin/carddisp.pl?gene=EPM2A
SMC3	Structural Maintenance Of Chromosomes 3	Protein Coding	47	GC10P110567	10.08	https://www.genecards.org/cgi-bin/carddisp.pl?gene=SMC3
MIR23A	MicroRNA 23a	RNA Gene	20	GC19M013966	10.08	https://www.genecards.org/cgi-bin/carddisp.pl?gene=MIR23A
BUB1	BUB1 Mitotic Checkpoint Serine/Threonine Kinase	Protein Coding	50	GC02M110637	10.08	https://www.genecards.org/cgi-bin/carddisp.pl?gene=BUB1
GRM1	Glutamate Metabotropic Receptor 1	Protein Coding	52	GC06P145973	10.07	https://www.genecards.org/cgi-bin/carddisp.pl?gene=GRM1
MIR181A2	MicroRNA 181a-2	RNA Gene	18	GC09P124692	10.07	https://www.genecards.org/cgi-bin/carddisp.pl?gene=MIR181A2
CPOX	Coproporphyrinogen Oxidase	Protein Coding	44	GC03M098576	10.07	https://www.genecards.org/cgi-bin/carddisp.pl?gene=CPOX
PDP1	Pyruvate Dehyrogenase Phosphatase Catalytic Subunit 1	Protein Coding	46	GC08P093857	10.06	https://www.genecards.org/cgi-bin/carddisp.pl?gene=PDP1
POLR1C	RNA Polymerase I And III Subunit C	Protein Coding	44	GC06P044087	10.06	https://www.genecards.org/cgi-bin/carddisp.pl?gene=POLR1C
GAS5	Growth Arrest Specific 5	RNA Gene	22	GC01M174067	10.05	https://www.genecards.org/cgi-bin/carddisp.pl?gene=GAS5
OCRL	OCRL Inositol Polyphosphate-5-Phosphatase	Protein Coding	45	GC0XP129539	10.05	https://www.genecards.org/cgi-bin/carddisp.pl?gene=OCRL
LTBP2	Latent Transforming Growth Factor Beta Binding Protein 2	Protein Coding	45	GC14M074498	10.05	https://www.genecards.org/cgi-bin/carddisp.pl?gene=LTBP2
BCL6	BCL6 Transcription Repressor	Protein Coding	46	GC03M187721	10.05	https://www.genecards.org/cgi-bin/carddisp.pl?gene=BCL6
MSMO1	Methylsterol Monooxygenase 1	Protein Coding	44	GC04P165327	10.04	https://www.genecards.org/cgi-bin/carddisp.pl?gene=MSMO1
POLR3B	RNA Polymerase III Subunit B	Protein Coding	44	GC12P106357	10.04	https://www.genecards.org/cgi-bin/carddisp.pl?gene=POLR3B
JUP	Junction Plakoglobin	Protein Coding	48	GC17M041754	10.04	https://www.genecards.org/cgi-bin/carddisp.pl?gene=JUP
IL7R	Interleukin 7 Receptor	Protein Coding	48	GC05P035852	10.04	https://www.genecards.org/cgi-bin/carddisp.pl?gene=IL7R
GPR101	G Protein-Coupled Receptor 101	Protein Coding	39	GC0XM137030	10.04	https://www.genecards.org/cgi-bin/carddisp.pl?gene=GPR101
CS	Citrate Synthase	Protein Coding	45	GC12M056271	10.04	https://www.genecards.org/cgi-bin/carddisp.pl?gene=CS
LAMA3	Laminin Subunit Alpha 3	Protein Coding	46	GC18P023689	10.03	https://www.genecards.org/cgi-bin/carddisp.pl?gene=LAMA3
AGTR2	Angiotensin II Receptor Type 2	Protein Coding	45	GC0XP116170	10.03	https://www.genecards.org/cgi-bin/carddisp.pl?gene=AGTR2
RPS6KB1	Ribosomal Protein S6 Kinase B1	Protein Coding	50	GC17P059893	10.03	https://www.genecards.org/cgi-bin/carddisp.pl?gene=RPS6KB1
MALT1	MALT1 Paracaspase	Protein Coding	48	GC18P058671	10.02	https://www.genecards.org/cgi-bin/carddisp.pl?gene=MALT1
UBR1	Ubiquitin Protein Ligase E3 Component N-Recognin 1	Protein Coding	44	GC15M042942	10.02	https://www.genecards.org/cgi-bin/carddisp.pl?gene=UBR1
ABCA3	ATP Binding Cassette Subfamily A Member 3	Protein Coding	49	GC16M002275	10.01	https://www.genecards.org/cgi-bin/carddisp.pl?gene=ABCA3
SNX3	Sorting Nexin 3	Protein Coding	44	GC06M108211	10.01	https://www.genecards.org/cgi-bin/carddisp.pl?gene=SNX3
MIR15B	MicroRNA 15b	RNA Gene	17	GC03P160404	10.01	https://www.genecards.org/cgi-bin/carddisp.pl?gene=MIR15B
MSH3	MutS Homolog 3	Protein Coding	44	GC05P080654	10.01	https://www.genecards.org/cgi-bin/carddisp.pl?gene=MSH3
COL5A1	Collagen Type V Alpha 1 Chain	Protein Coding	46	GC09P134641	10.01	https://www.genecards.org/cgi-bin/carddisp.pl?gene=COL5A1
PAK1	P21 (RAC1) Activated Kinase 1	Protein Coding	49	GC11M077321	10	https://www.genecards.org/cgi-bin/carddisp.pl?gene=PAK1
EFHC1	EF-Hand Domain Containing 1	Protein Coding	41	GC06P052362	10	https://www.genecards.org/cgi-bin/carddisp.pl?gene=EFHC1
NLGN3	Neuroligin 3	Protein Coding	43	GC0XP071144	9.99	https://www.genecards.org/cgi-bin/carddisp.pl?gene=NLGN3
CFHR5	Complement Factor H Related 5	Protein Coding	40	GC01P196977	9.99	https://www.genecards.org/cgi-bin/carddisp.pl?gene=CFHR5
RXRA	Retinoid X Receptor Alpha	Protein Coding	50	GC09P134317	9.98	https://www.genecards.org/cgi-bin/carddisp.pl?gene=RXRA
DNA2	DNA Replication Helicase/Nuclease 2	Protein Coding	42	GC10M068414	9.97	https://www.genecards.org/cgi-bin/carddisp.pl?gene=DNA2
F2R	Coagulation Factor II Thrombin Receptor	Protein Coding	48	GC05P076716	9.97	https://www.genecards.org/cgi-bin/carddisp.pl?gene=F2R
NAGS	N-Acetylglutamate Synthase	Protein Coding	44	GC17P044004	9.96	https://www.genecards.org/cgi-bin/carddisp.pl?gene=NAGS
FIGLA	Folliculogenesis Specific BHLH Transcription Factor	Protein Coding	38	GC02M070741	9.96	https://www.genecards.org/cgi-bin/carddisp.pl?gene=FIGLA
MAF	MAF BZIP Transcription Factor	Protein Coding	47	GC16M079212	9.96	https://www.genecards.org/cgi-bin/carddisp.pl?gene=MAF
PITX3	Paired Like Homeodomain 3	Protein Coding	41	GC10M102230	9.95	https://www.genecards.org/cgi-bin/carddisp.pl?gene=PITX3
KDM5B	Lysine Demethylase 5B	Protein Coding	45	GC01M202696	9.95	https://www.genecards.org/cgi-bin/carddisp.pl?gene=KDM5B
MT-TS1	Mitochondrially Encoded TRNA-Ser (UCN) 1	RNA Gene	14	GCMTM007447	9.95	https://www.genecards.org/cgi-bin/carddisp.pl?gene=MT-TS1
S100A6	S100 Calcium Binding Protein A6	Protein Coding	44	GC01M153535	9.95	https://www.genecards.org/cgi-bin/carddisp.pl?gene=S100A6
HDAC9	Histone Deacetylase 9	Protein Coding	48	GC07P018086	9.95	https://www.genecards.org/cgi-bin/carddisp.pl?gene=HDAC9
ADORA2A	Adenosine A2a Receptor	Protein Coding	46	GC22P024417	9.95	https://www.genecards.org/cgi-bin/carddisp.pl?gene=ADORA2A
COL4A4	Collagen Type IV Alpha 4 Chain	Protein Coding	45	GC02M226967	9.94	https://www.genecards.org/cgi-bin/carddisp.pl?gene=COL4A4
KCNC3	Potassium Voltage-Gated Channel Subfamily C Member 3	Protein Coding	45	GC19M050314	9.94	https://www.genecards.org/cgi-bin/carddisp.pl?gene=KCNC3
RPSA	Ribosomal Protein SA	Protein Coding	46	GC03P039406	9.94	https://www.genecards.org/cgi-bin/carddisp.pl?gene=RPSA
PTGDS	Prostaglandin D2 Synthase	Protein Coding	46	GC09P136977	9.94	https://www.genecards.org/cgi-bin/carddisp.pl?gene=PTGDS
ANGPT1	Angiopoietin 1	Protein Coding	47	GC08M107246	9.94	https://www.genecards.org/cgi-bin/carddisp.pl?gene=ANGPT1
YAP1	Yes Associated Protein 1	Protein Coding	49	GC11P102110	9.92	https://www.genecards.org/cgi-bin/carddisp.pl?gene=YAP1
GM2A	GM2 Ganglioside Activator	Protein Coding	44	GC05P151229	9.92	https://www.genecards.org/cgi-bin/carddisp.pl?gene=GM2A
MST1R	Macrophage Stimulating 1 Receptor	Protein Coding	49	GC03M049888	9.92	https://www.genecards.org/cgi-bin/carddisp.pl?gene=MST1R
CDH2	Cadherin 2	Protein Coding	51	GC18M027950	9.92	https://www.genecards.org/cgi-bin/carddisp.pl?gene=CDH2
NFKB2	Nuclear Factor Kappa B Subunit 2	Protein Coding	53	GC10P102394	9.91	https://www.genecards.org/cgi-bin/carddisp.pl?gene=NFKB2
PTDSS1	Phosphatidylserine Synthase 1	Protein Coding	45	GC08P096261	9.91	https://www.genecards.org/cgi-bin/carddisp.pl?gene=PTDSS1
RFC1	Replication Factor C Subunit 1	Protein Coding	46	GC04M039291	9.91	https://www.genecards.org/cgi-bin/carddisp.pl?gene=RFC1
FGB	Fibrinogen Beta Chain	Protein Coding	47	GC04P154564	9.9	https://www.genecards.org/cgi-bin/carddisp.pl?gene=FGB
APOA4	Apolipoprotein A4	Protein Coding	43	GC11M116820	9.9	https://www.genecards.org/cgi-bin/carddisp.pl?gene=APOA4
RRM2B	Ribonucleotide Reductase Regulatory TP53 Inducible Subunit M2B	Protein Coding	50	GC08M102204	9.9	https://www.genecards.org/cgi-bin/carddisp.pl?gene=RRM2B
FLRT3	Fibronectin Leucine Rich Transmembrane Protein 3	Protein Coding	45	GC20M014322	9.89	https://www.genecards.org/cgi-bin/carddisp.pl?gene=FLRT3
GNPTAB	N-Acetylglucosamine-1-Phosphate Transferase Subunits Alpha And Beta	Protein Coding	42	GC12M101745	9.89	https://www.genecards.org/cgi-bin/carddisp.pl?gene=GNPTAB
PTK2	Protein Tyrosine Kinase 2	Protein Coding	49	GC08M140657	9.89	https://www.genecards.org/cgi-bin/carddisp.pl?gene=PTK2
NBAS	NBAS Subunit Of NRZ Tethering Complex	Protein Coding	40	GC02M015166	9.89	https://www.genecards.org/cgi-bin/carddisp.pl?gene=NBAS
AQP1	Aquaporin 1 (Colton Blood Group)	Protein Coding	47	GC07P030911	9.86	https://www.genecards.org/cgi-bin/carddisp.pl?gene=AQP1
HSPA5	Heat Shock Protein Family A (Hsp70) Member 5	Protein Coding	48	GC09M125234	9.86	https://www.genecards.org/cgi-bin/carddisp.pl?gene=HSPA5
CLCN2	Chloride Voltage-Gated Channel 2	Protein Coding	46	GC03M184346	9.86	https://www.genecards.org/cgi-bin/carddisp.pl?gene=CLCN2
MIR205	MicroRNA 205	RNA Gene	19	GC01P209432	9.85	https://www.genecards.org/cgi-bin/carddisp.pl?gene=MIR205
CASP1	Caspase 1	Protein Coding	51	GC11M105025	9.85	https://www.genecards.org/cgi-bin/carddisp.pl?gene=CASP1
CACNA1S	Calcium Voltage-Gated Channel Subunit Alpha1 S	Protein Coding	48	GC01M201008	9.84	https://www.genecards.org/cgi-bin/carddisp.pl?gene=CACNA1S
ADRA2B	Adrenoceptor Alpha 2B	Protein Coding	48	GC02M096112	9.84	https://www.genecards.org/cgi-bin/carddisp.pl?gene=ADRA2B
VPS13D	Vacuolar Protein Sorting 13 Homolog D	Protein Coding	36	GC01P012231	9.84	https://www.genecards.org/cgi-bin/carddisp.pl?gene=VPS13D
SHOC2	SHOC2 Leucine Rich Repeat Scaffold Protein	Protein Coding	42	GC10P110919	9.84	https://www.genecards.org/cgi-bin/carddisp.pl?gene=SHOC2
THPO	Thrombopoietin	Protein Coding	44	GC03M184371	9.84	https://www.genecards.org/cgi-bin/carddisp.pl?gene=THPO
CEP57	Centrosomal Protein 57	Protein Coding	42	GC11P095789	9.83	https://www.genecards.org/cgi-bin/carddisp.pl?gene=CEP57
SURF1	SURF1 Cytochrome C Oxidase Assembly Factor	Protein Coding	44	GC09M133351	9.82	https://www.genecards.org/cgi-bin/carddisp.pl?gene=SURF1
MYBPC3	Myosin Binding Protein C, Cardiac	Protein Coding	48	GC11M056175	9.81	https://www.genecards.org/cgi-bin/carddisp.pl?gene=MYBPC3
EYA1	EYA Transcriptional Coactivator And Phosphatase 1	Protein Coding	45	GC08M071210	9.81	https://www.genecards.org/cgi-bin/carddisp.pl?gene=EYA1
COPB2	Coatomer Protein Complex Subunit Beta 2	Protein Coding	45	GC03M139355	9.81	https://www.genecards.org/cgi-bin/carddisp.pl?gene=COPB2
MIR181C	MicroRNA 181c	RNA Gene	20	GC19P013876	9.81	https://www.genecards.org/cgi-bin/carddisp.pl?gene=MIR181C
ALDH1A1	Aldehyde Dehydrogenase 1 Family Member A1	Protein Coding	48	GC09M072900	9.81	https://www.genecards.org/cgi-bin/carddisp.pl?gene=ALDH1A1
SNCG	Synuclein Gamma	Protein Coding	44	GC10P086957	9.79	https://www.genecards.org/cgi-bin/carddisp.pl?gene=SNCG
TMPO	Thymopoietin	Protein Coding	45	GC12P098515	9.79	https://www.genecards.org/cgi-bin/carddisp.pl?gene=TMPO
PRDX1	Peroxiredoxin 1	Protein Coding	50	GC01M045511	9.79	https://www.genecards.org/cgi-bin/carddisp.pl?gene=PRDX1
TOP1	DNA Topoisomerase I	Protein Coding	48	GC20P041028	9.79	https://www.genecards.org/cgi-bin/carddisp.pl?gene=TOP1
GNA11	G Protein Subunit Alpha 11	Protein Coding	48	GC19P003094	9.79	https://www.genecards.org/cgi-bin/carddisp.pl?gene=GNA11
IL1RAPL1	Interleukin 1 Receptor Accessory Protein Like 1	Protein Coding	42	GC0XP028605	9.78	https://www.genecards.org/cgi-bin/carddisp.pl?gene=IL1RAPL1
MIR30A	MicroRNA 30a	RNA Gene	19	GC06M071403	9.77	https://www.genecards.org/cgi-bin/carddisp.pl?gene=MIR30A
PER2	Period Circadian Regulator 2	Protein Coding	45	GC02M238244	9.77	https://www.genecards.org/cgi-bin/carddisp.pl?gene=PER2
HOXB13	Homeobox B13	Protein Coding	45	GC17M048725	9.77	https://www.genecards.org/cgi-bin/carddisp.pl?gene=HOXB13
SLC34A2	Solute Carrier Family 34 Member 2	Protein Coding	46	GC04P025657	9.77	https://www.genecards.org/cgi-bin/carddisp.pl?gene=SLC34A2
MT-ATP8	Mitochondrially Encoded ATP Synthase Membrane Subunit 8	Protein Coding	29	GCMTP008368	9.76	https://www.genecards.org/cgi-bin/carddisp.pl?gene=MT-ATP8
MPLKIP	M-Phase Specific PLK1 Interacting Protein	Protein Coding	38	GC07M040126	9.76	https://www.genecards.org/cgi-bin/carddisp.pl?gene=MPLKIP
KIF1A	Kinesin Family Member 1A	Protein Coding	44	GC02M240713	9.76	https://www.genecards.org/cgi-bin/carddisp.pl?gene=KIF1A
IFT57	Intraflagellar Transport 57	Protein Coding	40	GC03M108160	9.75	https://www.genecards.org/cgi-bin/carddisp.pl?gene=IFT57
FEZF1	FEZ Family Zinc Finger 1	Protein Coding	38	GC07M122301	9.75	https://www.genecards.org/cgi-bin/carddisp.pl?gene=FEZF1
CHUK	Component Of Inhibitor Of Nuclear Factor Kappa B Kinase Complex	Protein Coding	53	GC10M100188	9.74	https://www.genecards.org/cgi-bin/carddisp.pl?gene=CHUK
ITGB1	Integrin Subunit Beta 1	Protein Coding	51	GC10M032900	9.73	https://www.genecards.org/cgi-bin/carddisp.pl?gene=ITGB1
WNT4	Wnt Family Member 4	Protein Coding	48	GC01M022190	9.73	https://www.genecards.org/cgi-bin/carddisp.pl?gene=WNT4
ZAP70	Zeta Chain Of T Cell Receptor Associated Protein Kinase 70	Protein Coding	53	GC02P097696	9.73	https://www.genecards.org/cgi-bin/carddisp.pl?gene=ZAP70
GAN	Gigaxonin	Protein Coding	40	GC16P081317	9.73	https://www.genecards.org/cgi-bin/carddisp.pl?gene=GAN
MIR451A	MicroRNA 451a	RNA Gene	16	GC17M028861	9.73	https://www.genecards.org/cgi-bin/carddisp.pl?gene=MIR451A
NCAPD2	Non-SMC Condensin I Complex Subunit D2	Protein Coding	41	GC12P006493	9.72	https://www.genecards.org/cgi-bin/carddisp.pl?gene=NCAPD2
SIM1	SIM BHLH Transcription Factor 1	Protein Coding	42	GC06M100386	9.72	https://www.genecards.org/cgi-bin/carddisp.pl?gene=SIM1
ORC4	Origin Recognition Complex Subunit 4	Protein Coding	41	GC02M147930	9.72	https://www.genecards.org/cgi-bin/carddisp.pl?gene=ORC4
DLG4	Discs Large MAGUK Scaffold Protein 4	Protein Coding	48	GC17M007189	9.72	https://www.genecards.org/cgi-bin/carddisp.pl?gene=DLG4
FGF17	Fibroblast Growth Factor 17	Protein Coding	47	GC08P022042	9.72	https://www.genecards.org/cgi-bin/carddisp.pl?gene=FGF17
MVK	Mevalonate Kinase	Protein Coding	50	GC12P109573	9.72	https://www.genecards.org/cgi-bin/carddisp.pl?gene=MVK
GFER	Growth Factor, Augmenter Of Liver Regeneration	Protein Coding	46	GC16P001984	9.71	https://www.genecards.org/cgi-bin/carddisp.pl?gene=GFER
ASS1	Argininosuccinate Synthase 1	Protein Coding	49	GC09P130444	9.71	https://www.genecards.org/cgi-bin/carddisp.pl?gene=ASS1
IFI27	Interferon Alpha Inducible Protein 27	Protein Coding	39	GC14P094104	9.7	https://www.genecards.org/cgi-bin/carddisp.pl?gene=IFI27
CRPPA	CDP-L-Ribitol Pyrophosphorylase A	Protein Coding	31	GC07M015917	9.7	https://www.genecards.org/cgi-bin/carddisp.pl?gene=CRPPA
ERAP1	Endoplasmic Reticulum Aminopeptidase 1	Protein Coding	45	GC05M096760	9.7	https://www.genecards.org/cgi-bin/carddisp.pl?gene=ERAP1
PLCG1	Phospholipase C Gamma 1	Protein Coding	49	GC20P041136	9.69	https://www.genecards.org/cgi-bin/carddisp.pl?gene=PLCG1
DNM1	Dynamin 1	Protein Coding	52	GC09P128191	9.69	https://www.genecards.org/cgi-bin/carddisp.pl?gene=DNM1
ACO2	Aconitase 2	Protein Coding	48	GC22P041469	9.69	https://www.genecards.org/cgi-bin/carddisp.pl?gene=ACO2
TSPO	Translocator Protein	Protein Coding	44	GC22P043151	9.69	https://www.genecards.org/cgi-bin/carddisp.pl?gene=TSPO
LCAT	Lecithin-Cholesterol Acyltransferase	Protein Coding	48	GC16M067939	9.69	https://www.genecards.org/cgi-bin/carddisp.pl?gene=LCAT
IREB2	Iron Responsive Element Binding Protein 2	Protein Coding	44	GC15P078437	9.69	https://www.genecards.org/cgi-bin/carddisp.pl?gene=IREB2
ITGA4	Integrin Subunit Alpha 4	Protein Coding	49	GC02P181456	9.67	https://www.genecards.org/cgi-bin/carddisp.pl?gene=ITGA4
CCL4	C-C Motif Chemokine Ligand 4	Protein Coding	42	GC17P036103	9.66	https://www.genecards.org/cgi-bin/carddisp.pl?gene=CCL4
PKP2	Plakophilin 2	Protein Coding	46	GC12M032790	9.66	https://www.genecards.org/cgi-bin/carddisp.pl?gene=PKP2
TGM2	Transglutaminase 2	Protein Coding	49	GC20M038127	9.66	https://www.genecards.org/cgi-bin/carddisp.pl?gene=TGM2
ABCD1	ATP Binding Cassette Subfamily D Member 1	Protein Coding	46	GC0XP153724	9.66	https://www.genecards.org/cgi-bin/carddisp.pl?gene=ABCD1
POSTN	Periostin	Protein Coding	45	GC13M037562	9.65	https://www.genecards.org/cgi-bin/carddisp.pl?gene=POSTN
NR1I2	Nuclear Receptor Subfamily 1 Group I Member 2	Protein Coding	46	GC03P119780	9.65	https://www.genecards.org/cgi-bin/carddisp.pl?gene=NR1I2
TPM2	Tropomyosin 2	Protein Coding	46	GC09M035672	9.65	https://www.genecards.org/cgi-bin/carddisp.pl?gene=TPM2
BMI1	BMI1 Proto-Oncogene, Polycomb Ring Finger	Protein Coding	45	GC10P022326	9.65	https://www.genecards.org/cgi-bin/carddisp.pl?gene=BMI1
GSS	Glutathione Synthetase	Protein Coding	48	GC20M034928	9.64	https://www.genecards.org/cgi-bin/carddisp.pl?gene=GSS
ABCB4	ATP Binding Cassette Subfamily B Member 4	Protein Coding	47	GC07M087401	9.64	https://www.genecards.org/cgi-bin/carddisp.pl?gene=ABCB4
KIF11	Kinesin Family Member 11	Protein Coding	49	GC10P092593	9.64	https://www.genecards.org/cgi-bin/carddisp.pl?gene=KIF11
NEAT1	Nuclear Paraspeckle Assembly Transcript 1	RNA Gene	22	GC11P065417	9.63	https://www.genecards.org/cgi-bin/carddisp.pl?gene=NEAT1
SCN3A	Sodium Voltage-Gated Channel Alpha Subunit 3	Protein Coding	49	GC02M165087	9.63	https://www.genecards.org/cgi-bin/carddisp.pl?gene=SCN3A
MICA	MHC Class I Polypeptide-Related Sequence A	Protein Coding	40	GC06P031399	9.63	https://www.genecards.org/cgi-bin/carddisp.pl?gene=MICA
DHCR24	24-Dehydrocholesterol Reductase	Protein Coding	46	GC01M054849	9.63	https://www.genecards.org/cgi-bin/carddisp.pl?gene=DHCR24
FANCI	FA Complementation Group I	Protein Coding	44	GC15P089243	9.63	https://www.genecards.org/cgi-bin/carddisp.pl?gene=FANCI
KANSL1	KAT8 Regulatory NSL Complex Subunit 1	Protein Coding	40	GC17M046031	9.63	https://www.genecards.org/cgi-bin/carddisp.pl?gene=KANSL1
CRHR1	Corticotropin Releasing Hormone Receptor 1	Protein Coding	46	GC17P045784	9.62	https://www.genecards.org/cgi-bin/carddisp.pl?gene=CRHR1
ACER3	Alkaline Ceramidase 3	Protein Coding	40	GC11P076860	9.62	https://www.genecards.org/cgi-bin/carddisp.pl?gene=ACER3
S100A1	S100 Calcium Binding Protein A1	Protein Coding	43	GC01P153627	9.62	https://www.genecards.org/cgi-bin/carddisp.pl?gene=S100A1
MIR19A	MicroRNA 19a	RNA Gene	18	GC13P091415	9.62	https://www.genecards.org/cgi-bin/carddisp.pl?gene=MIR19A
FASN	Fatty Acid Synthase	Protein Coding	50	GC17M082078	9.62	https://www.genecards.org/cgi-bin/carddisp.pl?gene=FASN
RGN	Regucalcin	Protein Coding	41	GC0XP047080	9.62	https://www.genecards.org/cgi-bin/carddisp.pl?gene=RGN
PPP3CA	Protein Phosphatase 3 Catalytic Subunit Alpha	Protein Coding	54	GC04M101024	9.62	https://www.genecards.org/cgi-bin/carddisp.pl?gene=PPP3CA
PRKRA	Protein Activator Of Interferon Induced Protein Kinase EIF2AK2	Protein Coding	43	GC02M178431	9.61	https://www.genecards.org/cgi-bin/carddisp.pl?gene=PRKRA
RIT1	Ras Like Without CAAX 1	Protein Coding	47	GC01M155897	9.61	https://www.genecards.org/cgi-bin/carddisp.pl?gene=RIT1
PYY	Peptide YY	Protein Coding	44	GC17M043952	9.61	https://www.genecards.org/cgi-bin/carddisp.pl?gene=PYY
CD19	CD19 Molecule	Protein Coding	50	GC16P028943	9.61	https://www.genecards.org/cgi-bin/carddisp.pl?gene=CD19
SERPINB5	Serpin Family B Member 5	Protein Coding	45	GC18P063476	9.61	https://www.genecards.org/cgi-bin/carddisp.pl?gene=SERPINB5
CFHR2	Complement Factor H Related 2	Protein Coding	37	GC01P196943	9.6	https://www.genecards.org/cgi-bin/carddisp.pl?gene=CFHR2
RBP3	Retinol Binding Protein 3	Protein Coding	41	GC10P047348	9.6	https://www.genecards.org/cgi-bin/carddisp.pl?gene=RBP3
COL25A1	Collagen Type XXV Alpha 1 Chain	Protein Coding	41	GC04M108810	9.6	https://www.genecards.org/cgi-bin/carddisp.pl?gene=COL25A1
SLC9A9	Solute Carrier Family 9 Member A9	Protein Coding	39	GC03M143265	9.6	https://www.genecards.org/cgi-bin/carddisp.pl?gene=SLC9A9
CDSN	Corneodesmosin	Protein Coding	41	GC06M031115	9.59	https://www.genecards.org/cgi-bin/carddisp.pl?gene=CDSN
SGPL1	Sphingosine-1-Phosphate Lyase 1	Protein Coding	45	GC10P070815	9.59	https://www.genecards.org/cgi-bin/carddisp.pl?gene=SGPL1
PRKG1	Protein Kinase CGMP-Dependent 1	Protein Coding	52	GC10P050991	9.58	https://www.genecards.org/cgi-bin/carddisp.pl?gene=PRKG1
ALAD	Aminolevulinate Dehydratase	Protein Coding	47	GC09M113386	9.58	https://www.genecards.org/cgi-bin/carddisp.pl?gene=ALAD
EYA4	EYA Transcriptional Coactivator And Phosphatase 4	Protein Coding	44	GC06P133240	9.58	https://www.genecards.org/cgi-bin/carddisp.pl?gene=EYA4
NTNG1	Netrin G1	Protein Coding	42	GC01P107140	9.58	https://www.genecards.org/cgi-bin/carddisp.pl?gene=NTNG1
CASP7	Caspase 7	Protein Coding	51	GC10P113679	9.58	https://www.genecards.org/cgi-bin/carddisp.pl?gene=CASP7
FOXM1	Forkhead Box M1	Protein Coding	45	GC12M002857	9.58	https://www.genecards.org/cgi-bin/carddisp.pl?gene=FOXM1
RDX	Radixin	Protein Coding	50	GC11M109864	9.57	https://www.genecards.org/cgi-bin/carddisp.pl?gene=RDX
PRDM16	PR/SET Domain 16	Protein Coding	46	GC01P003068	9.57	https://www.genecards.org/cgi-bin/carddisp.pl?gene=PRDM16
TRAPPC2	Trafficking Protein Particle Complex 2	Protein Coding	40	GC0XM013712	9.57	https://www.genecards.org/cgi-bin/carddisp.pl?gene=TRAPPC2
B3GALNT2	Beta-1,3-N-Acetylgalactosaminyltransferase 2	Protein Coding	42	GC01M235440	9.57	https://www.genecards.org/cgi-bin/carddisp.pl?gene=B3GALNT2
SASS6	SAS-6 Centriolar Assembly Protein	Protein Coding	38	GC01M100083	9.56	https://www.genecards.org/cgi-bin/carddisp.pl?gene=SASS6
RECK	Reversion Inducing Cysteine Rich Protein With Kazal Motifs	Protein Coding	42	GC09P036036	9.56	https://www.genecards.org/cgi-bin/carddisp.pl?gene=RECK
CGB3	Chorionic Gonadotropin Subunit Beta 3	Protein Coding	32	GC19M049024	9.55	https://www.genecards.org/cgi-bin/carddisp.pl?gene=CGB3
VPS13A	Vacuolar Protein Sorting 13 Homolog A	Protein Coding	42	GC09P077177	9.54	https://www.genecards.org/cgi-bin/carddisp.pl?gene=VPS13A
CHRNE	Cholinergic Receptor Nicotinic Epsilon Subunit	Protein Coding	45	GC17M004897	9.54	https://www.genecards.org/cgi-bin/carddisp.pl?gene=CHRNE
PVT1	Pvt1 Oncogene	RNA Gene	25	GC08P127806	9.53	https://www.genecards.org/cgi-bin/carddisp.pl?gene=PVT1
ITGA2B	Integrin Subunit Alpha 2b	Protein Coding	52	GC17M044374	9.53	https://www.genecards.org/cgi-bin/carddisp.pl?gene=ITGA2B
QDPR	Quinoid Dihydropteridine Reductase	Protein Coding	49	GC04M017460	9.52	https://www.genecards.org/cgi-bin/carddisp.pl?gene=QDPR
GRIK2	Glutamate Ionotropic Receptor Kainate Type Subunit 2	Protein Coding	48	GC06P101181	9.52	https://www.genecards.org/cgi-bin/carddisp.pl?gene=GRIK2
NIPBL	NIPBL Cohesin Loading Factor	Protein Coding	41	GC05P036876	9.51	https://www.genecards.org/cgi-bin/carddisp.pl?gene=NIPBL
P2RX7	Purinergic Receptor P2X 7	Protein Coding	46	GC12P122433	9.51	https://www.genecards.org/cgi-bin/carddisp.pl?gene=P2RX7
FADS1	Fatty Acid Desaturase 1	Protein Coding	44	GC11M061799	9.5	https://www.genecards.org/cgi-bin/carddisp.pl?gene=FADS1
LTF	Lactotransferrin	Protein Coding	45	GC03M046435	9.5	https://www.genecards.org/cgi-bin/carddisp.pl?gene=LTF
SEC23B	SEC23 Homolog B, Coat Complex II Component	Protein Coding	43	GC20P018507	9.5	https://www.genecards.org/cgi-bin/carddisp.pl?gene=SEC23B
CRLF1	Cytokine Receptor Like Factor 1	Protein Coding	42	GC19M018568	9.5	https://www.genecards.org/cgi-bin/carddisp.pl?gene=CRLF1
FZD4	Frizzled Class Receptor 4	Protein Coding	52	GC11M086945	9.5	https://www.genecards.org/cgi-bin/carddisp.pl?gene=FZD4
SGSH	N-Sulfoglucosamine Sulfohydrolase	Protein Coding	45	GC17M080206	9.5	https://www.genecards.org/cgi-bin/carddisp.pl?gene=SGSH
BMP1	Bone Morphogenetic Protein 1	Protein Coding	47	GC08P022164	9.5	https://www.genecards.org/cgi-bin/carddisp.pl?gene=BMP1
CTRCT28	Cataract 28	Genetic Locus	3	GC06U902550	9.49	https://www.genecards.org/cgi-bin/carddisp.pl?gene=CTRCT28
TIA1	TIA1 Cytotoxic Granule Associated RNA Binding Protein	Protein Coding	44	GC02M070209	9.49	https://www.genecards.org/cgi-bin/carddisp.pl?gene=TIA1
CAPN2	Calpain 2	Protein Coding	48	GC01P223701	9.49	https://www.genecards.org/cgi-bin/carddisp.pl?gene=CAPN2
ABCC6	ATP Binding Cassette Subfamily C Member 6	Protein Coding	46	GC16M016148	9.49	https://www.genecards.org/cgi-bin/carddisp.pl?gene=ABCC6
WARS1	Tryptophanyl-TRNA Synthetase 1	Protein Coding	38	GC14M100334	9.48	https://www.genecards.org/cgi-bin/carddisp.pl?gene=WARS1
MIR196A2	MicroRNA 196a-2	RNA Gene	20	GC12P054113	9.48	https://www.genecards.org/cgi-bin/carddisp.pl?gene=MIR196A2
GATA2	GATA Binding Protein 2	Protein Coding	49	GC03M128479	9.48	https://www.genecards.org/cgi-bin/carddisp.pl?gene=GATA2
HDAC1	Histone Deacetylase 1	Protein Coding	50	GC01P032292	9.48	https://www.genecards.org/cgi-bin/carddisp.pl?gene=HDAC1
LEMD3	LEM Domain Containing 3	Protein Coding	42	GC12P065169	9.48	https://www.genecards.org/cgi-bin/carddisp.pl?gene=LEMD3
SEPTIN9	Septin 9	Protein Coding	34	GC17P077282	9.48	https://www.genecards.org/cgi-bin/carddisp.pl?gene=SEPTIN9
IFT140	Intraflagellar Transport 140	Protein Coding	40	GC16M001524	9.48	https://www.genecards.org/cgi-bin/carddisp.pl?gene=IFT140
NR0B1	Nuclear Receptor Subfamily 0 Group B Member 1	Protein Coding	47	GC0XM030304	9.47	https://www.genecards.org/cgi-bin/carddisp.pl?gene=NR0B1
NTN1	Netrin 1	Protein Coding	46	GC17P009021	9.47	https://www.genecards.org/cgi-bin/carddisp.pl?gene=NTN1
XK	X-Linked Kx Blood Group	Protein Coding	41	GC0XP037685	9.47	https://www.genecards.org/cgi-bin/carddisp.pl?gene=XK
RETREG1	Reticulophagy Regulator 1	Protein Coding	32	GC05M016472	9.47	https://www.genecards.org/cgi-bin/carddisp.pl?gene=RETREG1
RTN4	Reticulon 4	Protein Coding	46	GC02M054934	9.46	https://www.genecards.org/cgi-bin/carddisp.pl?gene=RTN4
HTR1B	5-Hydroxytryptamine Receptor 1B	Protein Coding	45	GC06M077484	9.46	https://www.genecards.org/cgi-bin/carddisp.pl?gene=HTR1B
PTPN1	Protein Tyrosine Phosphatase Non-Receptor Type 1	Protein Coding	51	GC20P050510	9.46	https://www.genecards.org/cgi-bin/carddisp.pl?gene=PTPN1
OPTC	Opticin	Protein Coding	40	GC01P203464	9.46	https://www.genecards.org/cgi-bin/carddisp.pl?gene=OPTC
LAMC2	Laminin Subunit Gamma 2	Protein Coding	46	GC01P183155	9.45	https://www.genecards.org/cgi-bin/carddisp.pl?gene=LAMC2
BAG3	BCL2 Associated Athanogene 3	Protein Coding	45	GC10P119651	9.45	https://www.genecards.org/cgi-bin/carddisp.pl?gene=BAG3
RORA	RAR Related Orphan Receptor A	Protein Coding	49	GC15M060488	9.45	https://www.genecards.org/cgi-bin/carddisp.pl?gene=RORA
PHKA2	Phosphorylase Kinase Regulatory Subunit Alpha 2	Protein Coding	47	GC0XM018892	9.44	https://www.genecards.org/cgi-bin/carddisp.pl?gene=PHKA2
MIR148B	MicroRNA 148b	RNA Gene	19	GC12P054337	9.43	https://www.genecards.org/cgi-bin/carddisp.pl?gene=MIR148B
MIR433	MicroRNA 433	RNA Gene	21	GC14P103826	9.42	https://www.genecards.org/cgi-bin/carddisp.pl?gene=MIR433
RPA1	Replication Protein A1	Protein Coding	46	GC17P001829	9.42	https://www.genecards.org/cgi-bin/carddisp.pl?gene=RPA1
BTNL2	Butyrophilin Like 2	Protein Coding	39	GC06M032393	9.42	https://www.genecards.org/cgi-bin/carddisp.pl?gene=BTNL2
TRH	Thyrotropin Releasing Hormone	Protein Coding	43	GC03P129974	9.41	https://www.genecards.org/cgi-bin/carddisp.pl?gene=TRH
HUWE1	HECT, UBA And WWE Domain Containing E3 Ubiquitin Protein Ligase 1	Protein Coding	46	GC0XM053532	9.41	https://www.genecards.org/cgi-bin/carddisp.pl?gene=HUWE1
PPP1CB	Protein Phosphatase 1 Catalytic Subunit Beta	Protein Coding	46	GC02P028752	9.4	https://www.genecards.org/cgi-bin/carddisp.pl?gene=PPP1CB
SMAD9	SMAD Family Member 9	Protein Coding	46	GC13M036844	9.39	https://www.genecards.org/cgi-bin/carddisp.pl?gene=SMAD9
CAST	Calpastatin	Protein Coding	46	GC05P096525	9.39	https://www.genecards.org/cgi-bin/carddisp.pl?gene=CAST
EPHB2	EPH Receptor B2	Protein Coding	52	GC01P022710	9.39	https://www.genecards.org/cgi-bin/carddisp.pl?gene=EPHB2
CD38	CD38 Molecule	Protein Coding	46	GC04P015779	9.39	https://www.genecards.org/cgi-bin/carddisp.pl?gene=CD38
HCFC1	Host Cell Factor C1	Protein Coding	48	GC0XM153947	9.39	https://www.genecards.org/cgi-bin/carddisp.pl?gene=HCFC1
MIR100	MicroRNA 100	RNA Gene	19	GC11M122152	9.39	https://www.genecards.org/cgi-bin/carddisp.pl?gene=MIR100
SNAI2	Snail Family Transcriptional Repressor 2	Protein Coding	46	GC08M048854	9.38	https://www.genecards.org/cgi-bin/carddisp.pl?gene=SNAI2
ARSG	Arylsulfatase G	Protein Coding	44	GC17P068290	9.37	https://www.genecards.org/cgi-bin/carddisp.pl?gene=ARSG
MIR376A1	MicroRNA 376a-1	RNA Gene	14	GC14P104106	9.37	https://www.genecards.org/cgi-bin/carddisp.pl?gene=MIR376A1
CHD2	Chromodomain Helicase DNA Binding Protein 2	Protein Coding	45	GC15P092900	9.37	https://www.genecards.org/cgi-bin/carddisp.pl?gene=CHD2
MIR34B	MicroRNA 34b	RNA Gene	20	GC11P111570	9.36	https://www.genecards.org/cgi-bin/carddisp.pl?gene=MIR34B
MIR191	MicroRNA 191	RNA Gene	19	GC03M049162	9.36	https://www.genecards.org/cgi-bin/carddisp.pl?gene=MIR191
A2ML1	Alpha-2-Macroglobulin Like 1	Protein Coding	40	GC12P008822	9.35	https://www.genecards.org/cgi-bin/carddisp.pl?gene=A2ML1
FOXP2	Forkhead Box P2	Protein Coding	45	GC07P114086	9.35	https://www.genecards.org/cgi-bin/carddisp.pl?gene=FOXP2
NDUFV2	NADH:Ubiquinone Oxidoreductase Core Subunit V2	Protein Coding	46	GC18P009092	9.35	https://www.genecards.org/cgi-bin/carddisp.pl?gene=NDUFV2
RPGRIP1L	RPGRIP1 Like	Protein Coding	41	GC16M053597	9.35	https://www.genecards.org/cgi-bin/carddisp.pl?gene=RPGRIP1L
DNAJC13	DnaJ Heat Shock Protein Family (Hsp40) Member C13	Protein Coding	40	GC03P132417	9.35	https://www.genecards.org/cgi-bin/carddisp.pl?gene=DNAJC13
ITGB4	Integrin Subunit Beta 4	Protein Coding	49	GC17P075721	9.34	https://www.genecards.org/cgi-bin/carddisp.pl?gene=ITGB4
ALOX5	Arachidonate 5-Lipoxygenase	Protein Coding	49	GC10P045374	9.34	https://www.genecards.org/cgi-bin/carddisp.pl?gene=ALOX5
NCAPD3	Non-SMC Condensin II Complex Subunit D3	Protein Coding	41	GC11M134150	9.33	https://www.genecards.org/cgi-bin/carddisp.pl?gene=NCAPD3
CCKBR	Cholecystokinin B Receptor	Protein Coding	46	GC11P006259	9.32	https://www.genecards.org/cgi-bin/carddisp.pl?gene=CCKBR
SFTPD	Surfactant Protein D	Protein Coding	45	GC10M079937	9.32	https://www.genecards.org/cgi-bin/carddisp.pl?gene=SFTPD
EMG1	EMG1 N1-Specific Pseudouridine Methyltransferase	Protein Coding	42	GC12P006970	9.32	https://www.genecards.org/cgi-bin/carddisp.pl?gene=EMG1
PEX14	Peroxisomal Biogenesis Factor 14	Protein Coding	44	GC01P010472	9.31	https://www.genecards.org/cgi-bin/carddisp.pl?gene=PEX14
NCF1	Neutrophil Cytosolic Factor 1	Protein Coding	48	GC07P074773	9.31	https://www.genecards.org/cgi-bin/carddisp.pl?gene=NCF1
IQSEC2	IQ Motif And Sec7 Domain 2	Protein Coding	40	GC0XM053225	9.3	https://www.genecards.org/cgi-bin/carddisp.pl?gene=IQSEC2
HIC1	HIC ZBTB Transcriptional Repressor 1	Protein Coding	42	GC17P002054	9.3	https://www.genecards.org/cgi-bin/carddisp.pl?gene=HIC1
NGLY1	N-Glycanase 1	Protein Coding	44	GC03M025718	9.29	https://www.genecards.org/cgi-bin/carddisp.pl?gene=NGLY1
GNAQ	G Protein Subunit Alpha Q	Protein Coding	50	GC09M077716	9.29	https://www.genecards.org/cgi-bin/carddisp.pl?gene=GNAQ
CCN1	Cellular Communication Network Factor 1	Protein Coding	33	GC01P085581	9.29	https://www.genecards.org/cgi-bin/carddisp.pl?gene=CCN1
GLS	Glutaminase	Protein Coding	48	GC02P190880	9.29	https://www.genecards.org/cgi-bin/carddisp.pl?gene=GLS
SSTR2	Somatostatin Receptor 2	Protein Coding	49	GC17P073165	9.29	https://www.genecards.org/cgi-bin/carddisp.pl?gene=SSTR2
EXOSC2	Exosome Component 2	Protein Coding	41	GC09P130693	9.29	https://www.genecards.org/cgi-bin/carddisp.pl?gene=EXOSC2
MIR16-1	MicroRNA 16-1	RNA Gene	20	GC13M050048	9.28	https://www.genecards.org/cgi-bin/carddisp.pl?gene=MIR16-1
POGZ	Pogo Transposable Element Derived With ZNF Domain	Protein Coding	41	GC01M151375	9.28	https://www.genecards.org/cgi-bin/carddisp.pl?gene=POGZ
NR1H3	Nuclear Receptor Subfamily 1 Group H Member 3	Protein Coding	48	GC11P047248	9.27	https://www.genecards.org/cgi-bin/carddisp.pl?gene=NR1H3
C1QBP	Complement C1q Binding Protein	Protein Coding	47	GC17M005432	9.27	https://www.genecards.org/cgi-bin/carddisp.pl?gene=C1QBP
SLC11A2	Solute Carrier Family 11 Member 2	Protein Coding	48	GC12M050979	9.27	https://www.genecards.org/cgi-bin/carddisp.pl?gene=SLC11A2
TNFAIP3	TNF Alpha Induced Protein 3	Protein Coding	49	GC06P137866	9.26	https://www.genecards.org/cgi-bin/carddisp.pl?gene=TNFAIP3
SLC37A4	Solute Carrier Family 37 Member 4	Protein Coding	44	GC11M119024	9.26	https://www.genecards.org/cgi-bin/carddisp.pl?gene=SLC37A4
RUNX3	RUNX Family Transcription Factor 3	Protein Coding	44	GC01M024899	9.26	https://www.genecards.org/cgi-bin/carddisp.pl?gene=RUNX3
VSX2	Visual System Homeobox 2	Protein Coding	41	GC14P074239	9.26	https://www.genecards.org/cgi-bin/carddisp.pl?gene=VSX2
FAM126A	Family With Sequence Similarity 126 Member A	Protein Coding	38	GC07M022889	9.25	https://www.genecards.org/cgi-bin/carddisp.pl?gene=FAM126A
L1CAM	L1 Cell Adhesion Molecule	Protein Coding	48	GC0XM153864	9.25	https://www.genecards.org/cgi-bin/carddisp.pl?gene=L1CAM
RAPSN	Receptor Associated Protein Of The Synapse	Protein Coding	42	GC11M056181	9.25	https://www.genecards.org/cgi-bin/carddisp.pl?gene=RAPSN
MMP8	Matrix Metallopeptidase 8	Protein Coding	48	GC11M102617	9.25	https://www.genecards.org/cgi-bin/carddisp.pl?gene=MMP8
LZTR1	Leucine Zipper Like Transcription Regulator 1	Protein Coding	44	GC22P020979	9.25	https://www.genecards.org/cgi-bin/carddisp.pl?gene=LZTR1
KCNE3	Potassium Voltage-Gated Channel Subfamily E Regulatory Subunit 3	Protein Coding	45	GC11M074454	9.24	https://www.genecards.org/cgi-bin/carddisp.pl?gene=KCNE3
FCGR3B	Fc Fragment Of IgG Receptor IIIb	Protein Coding	44	GC01M161623	9.24	https://www.genecards.org/cgi-bin/carddisp.pl?gene=FCGR3B
MOG	Myelin Oligodendrocyte Glycoprotein	Protein Coding	47	GC06P032481	9.24	https://www.genecards.org/cgi-bin/carddisp.pl?gene=MOG
MMP12	Matrix Metallopeptidase 12	Protein Coding	45	GC11M102862	9.23	https://www.genecards.org/cgi-bin/carddisp.pl?gene=MMP12
POMK	Protein O-Mannose Kinase	Protein Coding	38	GC08P043093	9.22	https://www.genecards.org/cgi-bin/carddisp.pl?gene=POMK
SLCO1B1	Solute Carrier Organic Anion Transporter Family Member 1B1	Protein Coding	48	GC12P021132	9.22	https://www.genecards.org/cgi-bin/carddisp.pl?gene=SLCO1B1
TPMT	Thiopurine S-Methyltransferase	Protein Coding	49	GC06M018128	9.22	https://www.genecards.org/cgi-bin/carddisp.pl?gene=TPMT
TFF1	Trefoil Factor 1	Protein Coding	46	GC21M042362	9.21	https://www.genecards.org/cgi-bin/carddisp.pl?gene=TFF1
CYP2A6	Cytochrome P450 Family 2 Subfamily A Member 6	Protein Coding	48	GC19M040843	9.21	https://www.genecards.org/cgi-bin/carddisp.pl?gene=CYP2A6
CTC1	CST Telomere Replication Complex Component 1	Protein Coding	36	GC17M008686	9.21	https://www.genecards.org/cgi-bin/carddisp.pl?gene=CTC1
WDR73	WD Repeat Domain 73	Protein Coding	38	GC15M084639	9.21	https://www.genecards.org/cgi-bin/carddisp.pl?gene=WDR73
MIR326	MicroRNA 326	RNA Gene	20	GC11M075335	9.2	https://www.genecards.org/cgi-bin/carddisp.pl?gene=MIR326
NDUFS1	NADH:Ubiquinone Oxidoreductase Core Subunit S1	Protein Coding	46	GC02M206114	9.2	https://www.genecards.org/cgi-bin/carddisp.pl?gene=NDUFS1
NEK8	NIMA Related Kinase 8	Protein Coding	42	GC17P028725	9.19	https://www.genecards.org/cgi-bin/carddisp.pl?gene=NEK8
BECN1	Beclin 1	Protein Coding	48	GC17M042810	9.19	https://www.genecards.org/cgi-bin/carddisp.pl?gene=BECN1
CD55	CD55 Molecule (Cromer Blood Group)	Protein Coding	48	GC01P207321	9.19	https://www.genecards.org/cgi-bin/carddisp.pl?gene=CD55
PROP1	PROP Paired-Like Homeobox 1	Protein Coding	40	GC05M177992	9.19	https://www.genecards.org/cgi-bin/carddisp.pl?gene=PROP1
RASA2	RAS P21 Protein Activator 2	Protein Coding	42	GC03P141487	9.19	https://www.genecards.org/cgi-bin/carddisp.pl?gene=RASA2
COL8A1	Collagen Type VIII Alpha 1 Chain	Protein Coding	40	GC03P099638	9.18	https://www.genecards.org/cgi-bin/carddisp.pl?gene=COL8A1
NLRP1	NLR Family Pyrin Domain Containing 1	Protein Coding	45	GC17M005499	9.17	https://www.genecards.org/cgi-bin/carddisp.pl?gene=NLRP1
SMAD7	SMAD Family Member 7	Protein Coding	44	GC18M048919	9.17	https://www.genecards.org/cgi-bin/carddisp.pl?gene=SMAD7
TMEM173	Transmembrane Protein 173	Protein Coding	44	GC05M139475	9.17	https://www.genecards.org/cgi-bin/carddisp.pl?gene=TMEM173
KLHL7	Kelch Like Family Member 7	Protein Coding	41	GC07P023105	9.16	https://www.genecards.org/cgi-bin/carddisp.pl?gene=KLHL7
CXCL9	C-X-C Motif Chemokine Ligand 9	Protein Coding	40	GC04M076001	9.16	https://www.genecards.org/cgi-bin/carddisp.pl?gene=CXCL9
JMJD1C	Jumonji Domain Containing 1C	Protein Coding	42	GC10M063167	9.16	https://www.genecards.org/cgi-bin/carddisp.pl?gene=JMJD1C
IRAK4	Interleukin 1 Receptor Associated Kinase 4	Protein Coding	49	GC12P043758	9.16	https://www.genecards.org/cgi-bin/carddisp.pl?gene=IRAK4
MAN2B1	Mannosidase Alpha Class 2B Member 1	Protein Coding	46	GC19M012653	9.16	https://www.genecards.org/cgi-bin/carddisp.pl?gene=MAN2B1
HSPA1A	Heat Shock Protein Family A (Hsp70) Member 1A	Protein Coding	45	GC06P032625	9.15	https://www.genecards.org/cgi-bin/carddisp.pl?gene=HSPA1A
DLD	Dihydrolipoamide Dehydrogenase	Protein Coding	51	GC07P107890	9.15	https://www.genecards.org/cgi-bin/carddisp.pl?gene=DLD
MBTPS2	Membrane Bound Transcription Factor Peptidase, Site 2	Protein Coding	44	GC0XP021839	9.14	https://www.genecards.org/cgi-bin/carddisp.pl?gene=MBTPS2
SFTPC	Surfactant Protein C	Protein Coding	44	GC08P022156	9.14	https://www.genecards.org/cgi-bin/carddisp.pl?gene=SFTPC
VCL	Vinculin	Protein Coding	49	GC10P073995	9.13	https://www.genecards.org/cgi-bin/carddisp.pl?gene=VCL
PARK16	Parkinson Disease 16 (Susceptibility)	Genetic Locus	6	GC01U902505	9.13	https://www.genecards.org/cgi-bin/carddisp.pl?gene=PARK16
ADAMTSL2	ADAMTS Like 2	Protein Coding	41	GC09P133533	9.13	https://www.genecards.org/cgi-bin/carddisp.pl?gene=ADAMTSL2
ATP2C1	ATPase Secretory Pathway Ca2+ Transporting 1	Protein Coding	46	GC03P130850	9.12	https://www.genecards.org/cgi-bin/carddisp.pl?gene=ATP2C1
PRICKLE1	Prickle Planar Cell Polarity Protein 1	Protein Coding	43	GC12M042456	9.12	https://www.genecards.org/cgi-bin/carddisp.pl?gene=PRICKLE1
HDAC4	Histone Deacetylase 4	Protein Coding	52	GC02M239048	9.12	https://www.genecards.org/cgi-bin/carddisp.pl?gene=HDAC4
TNFRSF13C	TNF Receptor Superfamily Member 13C	Protein Coding	46	GC22M042960	9.11	https://www.genecards.org/cgi-bin/carddisp.pl?gene=TNFRSF13C
SLC11A1	Solute Carrier Family 11 Member 1	Protein Coding	48	GC02P218382	9.11	https://www.genecards.org/cgi-bin/carddisp.pl?gene=SLC11A1
MIR376C	MicroRNA 376c	RNA Gene	17	GC14P104109	9.1	https://www.genecards.org/cgi-bin/carddisp.pl?gene=MIR376C
ATF4	Activating Transcription Factor 4	Protein Coding	48	GC22P039519	9.1	https://www.genecards.org/cgi-bin/carddisp.pl?gene=ATF4
SOD3	Superoxide Dismutase 3	Protein Coding	40	GC04P024798	9.1	https://www.genecards.org/cgi-bin/carddisp.pl?gene=SOD3
MT-TW	Mitochondrially Encoded TRNA-Trp (UGA/G)	RNA Gene	13	GCMTP005514	9.1	https://www.genecards.org/cgi-bin/carddisp.pl?gene=MT-TW
UCP1	Uncoupling Protein 1	Protein Coding	45	GC04M140559	9.09	https://www.genecards.org/cgi-bin/carddisp.pl?gene=UCP1
KERA	Keratocan	Protein Coding	42	GC12M091050	9.09	https://www.genecards.org/cgi-bin/carddisp.pl?gene=KERA
HEPH	Hephaestin	Protein Coding	41	GC0XP066162	9.09	https://www.genecards.org/cgi-bin/carddisp.pl?gene=HEPH
FEN1	Flap Structure-Specific Endonuclease 1	Protein Coding	48	GC11P061811	9.09	https://www.genecards.org/cgi-bin/carddisp.pl?gene=FEN1
SLC18A3	Solute Carrier Family 18 Member A3	Protein Coding	45	GC10P049610	9.09	https://www.genecards.org/cgi-bin/carddisp.pl?gene=SLC18A3
MUC5B	Mucin 5B, Oligomeric Mucus/Gel-Forming	Protein Coding	42	GC11P001244	9.08	https://www.genecards.org/cgi-bin/carddisp.pl?gene=MUC5B
CYP46A1	Cytochrome P450 Family 46 Subfamily A Member 1	Protein Coding	42	GC14P099684	9.07	https://www.genecards.org/cgi-bin/carddisp.pl?gene=CYP46A1
EIF2B3	Eukaryotic Translation Initiation Factor 2B Subunit Gamma	Protein Coding	44	GC01M044850	9.07	https://www.genecards.org/cgi-bin/carddisp.pl?gene=EIF2B3
WDFY3	WD Repeat And FYVE Domain Containing 3	Protein Coding	41	GC04M084669	9.07	https://www.genecards.org/cgi-bin/carddisp.pl?gene=WDFY3
TRIP13	Thyroid Hormone Receptor Interactor 13	Protein Coding	41	GC05P000892	9.07	https://www.genecards.org/cgi-bin/carddisp.pl?gene=TRIP13
IL17RD	Interleukin 17 Receptor D	Protein Coding	44	GC03M057089	9.06	https://www.genecards.org/cgi-bin/carddisp.pl?gene=IL17RD
HNRNPA2B1	Heterogeneous Nuclear Ribonucleoprotein A2/B1	Protein Coding	47	GC07M026174	9.06	https://www.genecards.org/cgi-bin/carddisp.pl?gene=HNRNPA2B1
TCHH	Trichohyalin	Protein Coding	36	GC01M152106	9.05	https://www.genecards.org/cgi-bin/carddisp.pl?gene=TCHH
SREBF1	Sterol Regulatory Element Binding Transcription Factor 1	Protein Coding	45	GC17M017810	9.05	https://www.genecards.org/cgi-bin/carddisp.pl?gene=SREBF1
CRTAP	Cartilage Associated Protein	Protein Coding	41	GC03P033113	9.05	https://www.genecards.org/cgi-bin/carddisp.pl?gene=CRTAP
PIK3CB	Phosphatidylinositol-4,5-Bisphosphate 3-Kinase Catalytic Subunit Beta	Protein Coding	48	GC03M138652	9.05	https://www.genecards.org/cgi-bin/carddisp.pl?gene=PIK3CB
INPP5K	Inositol Polyphosphate-5-Phosphatase K	Protein Coding	44	GC17M001494	9.05	https://www.genecards.org/cgi-bin/carddisp.pl?gene=INPP5K
PEX7	Peroxisomal Biogenesis Factor 7	Protein Coding	44	GC06P136822	9.05	https://www.genecards.org/cgi-bin/carddisp.pl?gene=PEX7
POU5F1	POU Class 5 Homeobox 1	Protein Coding	48	GC06M031171	9.05	https://www.genecards.org/cgi-bin/carddisp.pl?gene=POU5F1
PDCD10	Programmed Cell Death 10	Protein Coding	44	GC03M167683	9.04	https://www.genecards.org/cgi-bin/carddisp.pl?gene=PDCD10
NPAP1	Nuclear Pore Associated Protein 1	Protein Coding	29	GC15P024675	9.04	https://www.genecards.org/cgi-bin/carddisp.pl?gene=NPAP1
PKM	Pyruvate Kinase M1/2	Protein Coding	47	GC15M072199	9.04	https://www.genecards.org/cgi-bin/carddisp.pl?gene=PKM
DTNA	Dystrobrevin Alpha	Protein Coding	44	GC18P034493	9.04	https://www.genecards.org/cgi-bin/carddisp.pl?gene=DTNA
PF4	Platelet Factor 4	Protein Coding	44	GC04M073980	9.03	https://www.genecards.org/cgi-bin/carddisp.pl?gene=PF4
CGB5	Chorionic Gonadotropin Subunit Beta 5	Protein Coding	33	GC19P049043	9.02	https://www.genecards.org/cgi-bin/carddisp.pl?gene=CGB5
CTCF	CCCTC-Binding Factor	Protein Coding	47	GC16P067563	9.02	https://www.genecards.org/cgi-bin/carddisp.pl?gene=CTCF
IGFBP4	Insulin Like Growth Factor Binding Protein 4	Protein Coding	44	GC17P040443	9	https://www.genecards.org/cgi-bin/carddisp.pl?gene=IGFBP4
DISC1	DISC1 Scaffold Protein	Protein Coding	44	GC01P231626	8.99	https://www.genecards.org/cgi-bin/carddisp.pl?gene=DISC1
COQ2	Coenzyme Q2, Polyprenyltransferase	Protein Coding	43	GC04M083138	8.99	https://www.genecards.org/cgi-bin/carddisp.pl?gene=COQ2
DMXL2	Dmx Like 2	Protein Coding	38	GC15M051447	8.99	https://www.genecards.org/cgi-bin/carddisp.pl?gene=DMXL2
GDF15	Growth Differentiation Factor 15	Protein Coding	43	GC19P020745	8.99	https://www.genecards.org/cgi-bin/carddisp.pl?gene=GDF15
LHB	Luteinizing Hormone Subunit Beta	Protein Coding	40	GC19M049015	8.98	https://www.genecards.org/cgi-bin/carddisp.pl?gene=LHB
MAPK9	Mitogen-Activated Protein Kinase 9	Protein Coding	49	GC05M180234	8.98	https://www.genecards.org/cgi-bin/carddisp.pl?gene=MAPK9
[truncated: 21,444 more rows]

## Sheet: Targets of aging in NCBI
tax_id	Org_name	GeneID	CurrentID	Status	Gene Symbol	Aliases	description	other_designations	map_location	chromosome	genomic_nucleotide_accession.version	start_position_on_the_genomic_accession	end_position_on_the_genomic_accession	orientation	exon_count	https://www.ncbi.nlm.nih.gov/gene/?term=(Aging)+AND+"Mus+musculus"%5Bporgn%3A__txid10090%5D
10090	Mus musculus	22059	0	live	Trp53	Tp53, bbl, bfy, bhy, p44, p53	transformation related protein 53	cellular tumor antigen p53|ME-delta123p53|mutant p53|p53 cellular tumor antigen|tumor suppressor p53|tumor supressor p53	11 42.83 cM	11	NC_000077.6	69580348	69591873	plus	12	https://www.ncbi.nlm.nih.gov/gene/?term=(Aging)+AND+"Mus+musculus"%5Bporgn%3A__txid10090%6D
10090	Mus musculus	11816	0	live	Apoe	AI255918, Apo-E	apolipoprotein E	apolipoprotein E	7 9.94 cM	7	NC_000073.6	19696244	19701310	minus	7	https://www.ncbi.nlm.nih.gov/gene/?term=(Aging)+AND+"Mus+musculus"%5Bporgn%3A__txid10090%7D
10090	Mus musculus	12578	0	live	Cdkn2a	ARF-INK4a, Arf, INK4a-ARF, Ink4a/Arf, MTS1, Pctr1, p16, p16(INK4a), p16INK4a, p19<ARF>, p19ARF	cyclin dependent kinase inhibitor 2A	cyclin-dependent kinase inhibitor 2A|CDK4I|alternative reading frame|cdkn2a|cyclin-dependent kinase 4 inhibitor A|cyclin-dependent kinase inhibitor 2A (p16, inhibits CDK4)|cyclin-dependent kinase inhibitor 2A, isoforms 1/2|cyclin-dependent kinase inhibitor protein|mitochondrial smARF|p16-INK4|p16-INK4a	4 42.15 cM	4	NC_000070.6	89274473	89294619	minus	4	https://www.ncbi.nlm.nih.gov/gene/?term=(Aging)+AND+"Mus+musculus"%5Bporgn%3A__txid10090%8D
10090	Mus musculus	11651	0	live	Akt1	Akt, LTR-akt, PKB, PKB/Akt, PKBalpha, Rac	thymoma viral proto-oncogene 1	RAC-alpha serine/threonine-protein kinase|AKT1 kinase|Akt1m protein|PKB alpha|RAC-PK-alpha|protein kinase B-alpha|proto-oncogene c-AKT|related to A and C kinases|tumor rejection antigen peptide pRLib	12 61.2 cM	12	NC_000078.6	112653821	112674884	minus	16	https://www.ncbi.nlm.nih.gov/gene/?term=(Aging)+AND+"Mus+musculus"%5Bporgn%3A__txid10090%9D
10090	Mus musculus	20655	0	live	Sod1	B430204E11Rik, Cu/Zn-SOD, CuZnSOD, Ipo-1, Ipo1, SODC, Sod-1	superoxide dismutase 1, soluble	superoxide dismutase [Cu-Zn]|Cu(2+)-Zn2+ superoxide dismutase	16 51.56 cM	16	NC_000082.6	90220762	90226333	plus	5	https://www.ncbi.nlm.nih.gov/gene/?term=(Aging)+AND+"Mus+musculus"%5Bporgn%3A__txid10090%10D
10090	Mus musculus	18024	0	live	Nfe2l2	Nrf2	nuclear factor, erythroid derived 2, like 2	nuclear factor erythroid 2-related factor 2|NF-E2-related factor 2|NFE2-related factor 2	2 44.75 cM	2	NC_000068.7	75675513	75704663	minus	6	https://www.ncbi.nlm.nih.gov/gene/?term=(Aging)+AND+"Mus+musculus"%5Bporgn%3A__txid10090%11D
10090	Mus musculus	21926	0	live	Tnf	DIF, TNF-a, TNF-alpha, TNFSF2, TNFalphaa, Tnfsf1a, Tnlg1f, Tnf	tumor necrosis factor	tumor necrosis factor|cachectin|tumor necrosis factor ligand 1f|tumor necrosis factor ligand superfamily member 2|tumor necrosis factor-alpha	17 18.59 cM	17	NC_000083.6	35199367	35202007	minus	4	https://www.ncbi.nlm.nih.gov/gene/?term=(Aging)+AND+"Mus+musculus"%5Bporgn%3A__txid10090%12D
10090	Mus musculus	21898	0	live	Tlr4	Lps, Ly87, Ran/M1, Rasl2-8	toll-like receptor 4	toll-like receptor 4|Toll like receptor 4|lipopolysaccharide response	4 34.66 cM	4	NC_000070.6	66827551	66846581	plus	3	https://www.ncbi.nlm.nih.gov/gene/?term=(Aging)+AND+"Mus+musculus"%5Bporgn%3A__txid10090%13D
10090	Mus musculus	17395	0	live	Mmp9	AW743869, B/MMP9, Clg4b, Gel B, MMP-9, pro-MMP-9	matrix metallopeptidase 9	matrix metalloproteinase-9|92 kDa gelatinase|92 kDa type IV collagenase|92kD gelatinase|92kD type IV collagenase|collagenase type IVB|gelatinase B	2 85.27 cM	2	NC_000068.7	164940326	164955850	plus	14	https://www.ncbi.nlm.nih.gov/gene/?term=(Aging)+AND+"Mus+musculus"%5Bporgn%3A__txid10090%14D
10090	Mus musculus	16000	0	live	Igf1	C730016P09Rik, Igf-1, Igf-I	insulin-like growth factor 1	insulin-like growth factor I|somatomedin	10 43.7 cM	10	NC_000076.6	87858265	87937047	plus	13	https://www.ncbi.nlm.nih.gov/gene/?term=(Aging)+AND+"Mus+musculus"%5Bporgn%3A__txid10090%15D
10090	Mus musculus	56717	0	live	Mtor	2610315D21Rik, AI327068, FRAP, FRAP2, Frap1, RAFT1, RAPT1, flat	mechanistic target of rapamycin kinase	serine/threonine-protein kinase mTOR|FK506 binding protein 12-rapamycin associated protein 1|FK506-binding protein 12-rapamycin complex-associated protein 1|FKBP-rapamycin associated protein (FRAP)|FKBP12-rapamycin complex-associated protein|angiopoietin-like factor CDT6|mammalian target of rapamycin|mechanistic target of rapamycin (serine/threonine kinase)|rapamycin target protein 1	4 78.76 cM	4	NC_000070.6	148448582	148557685	plus	58	https://www.ncbi.nlm.nih.gov/gene/?term=(Aging)+AND+"Mus+musculus"%5Bporgn%3A__txid10090%16D
10090	Mus musculus	93759	0	live	Sirt1	AA673258, SIR2L1, Sir2, Sir2a, Sir2alpha	sirtuin 1	NAD-dependent protein deacetylase sirtuin-1|NAD-dependent protein deacylase sirtuin-1|SIR2-like protein 1|regulatory protein SIR2 homolog 1|sirtuin 1 ((silent mating type information regulation 2, homolog) 1	10 B4	10	NC_000076.6	63319005	63339035	minus	9	https://www.ncbi.nlm.nih.gov/gene/?term=(Aging)+AND+"Mus+musculus"%5Bporgn%3A__txid10090%17D
10090	Mus musculus	18033	0	live	Nfkb1	NF-KB1, NF-kappaB, NF-kappaB1, p105, p50, p50/p105	nuclear factor of kappa light polypeptide gene enhancer in B cells 1, p105	nuclear factor NF-kappa-B p105 subunit|DNA-binding factor KBF1|EBP-1|NF kappaB1|NF-kappa-B1 p84/NF-kappa-B1 p98|NF-kappaB p50|nuclear factor kappaB p50|nuclear factor of kappa light chain gene enhancer in B-cells 1, p105|p50 subunit of NF kappaB	3 62.82 cM	3	NC_000069.6	135584655	135691969	minus	26	https://www.ncbi.nlm.nih.gov/gene/?term=(Aging)+AND+"Mus+musculus"%5Bporgn%3A__txid10090%18D
10090	Mus musculus	15978	0	live	Ifng	IFN-g, Ifg	interferon gamma	interferon gamma|IFN-gamma|gamma interferon	10 66.75 cM	10	NC_000076.6	118441046	118445894	plus	4	https://www.ncbi.nlm.nih.gov/gene/?term=(Aging)+AND+"Mus+musculus"%5Bporgn%3A__txid10090%19D
10090	Mus musculus	19211	0	live	Pten	2310035O07Rik, A130070J02Rik, AI463227, B430203M17Rik, MMAC1, PTENbeta, TEP1	phosphatase and tensin homolog	phosphatidylinositol 3,4,5-trisphosphate 3-phosphatase and dual-specificity protein phosphatase PTEN|PTENepsilon|mitochondrial PTENalpha|mutated in multiple advanced cancers 1	19 28.14 cM	19	NC_000085.6	32757577	32826160	plus	10	https://www.ncbi.nlm.nih.gov/gene/?term=(Aging)+AND+"Mus+musculus"%5Bporgn%3A__txid10090%20D
10090	Mus musculus	16193	0	live	Il6	Il-6	interleukin 6	interleukin-6|B-cell hybridoma growth factor|interleukin HP-1	5 15.7 cM	5	NC_000071.6	30013114	30019975	plus	5	https://www.ncbi.nlm.nih.gov/gene/?term=(Aging)+AND+"Mus+musculus"%5Bporgn%3A__txid10090%21D
10090	Mus musculus	19016	0	live	Pparg	Nr1c3, PPAR-gamma, PPAR-gamma2, PPARgamma, PPARgamma2	peroxisome proliferator activated receptor gamma	peroxisome proliferator-activated receptor gamma|nuclear receptor subfamily 1 group C member 3|peroxisome proliferator activated receptor gamma 2|peroxisome proliferator activated receptor gamma 4	6 53.41 cM	6	NC_000072.6	115360879	115490404	plus	15	https://www.ncbi.nlm.nih.gov/gene/?term=(Aging)+AND+"Mus+musculus"%5Bporgn%3A__txid10090%22D
10090	Mus musculus	16153	0	live	Il10	CSIF, Il-10	interleukin 10	interleukin-10|cytokine synthesis inhibitory factor	1 56.89 cM	1	NC_000067.6	131019845	131024970	plus	5	https://www.ncbi.nlm.nih.gov/gene/?term=(Aging)+AND+"Mus+musculus"%5Bporgn%3A__txid10090%23D
10090	Mus musculus	16591	0	live	Kl	alpha-kl	klotho	klotho|secreted form of Klotho protein	5 G3	5	NC_000071.6	150952607	150993817	plus	6	https://www.ncbi.nlm.nih.gov/gene/?term=(Aging)+AND+"Mus+musculus"%5Bporgn%3A__txid10090%24D
10090	Mus musculus	21803	0	live	Tgfb1	TGF-beta1, TGFbeta1, Tgfb, Tgfb-1	transforming growth factor, beta 1	transforming growth factor beta-1 proprotein	7 13.98 cM	7	NC_000073.6	25687002	25705077	plus	7	https://www.ncbi.nlm.nih.gov/gene/?term=(Aging)+AND+"Mus+musculus"%5Bporgn%3A__txid10090%25D
10090	Mus musculus	22061	0	live	Trp63	AI462811, Ket, P51/P63, P63, P73l, Tp63, Trp53rp1	transformation related protein 63	tumor protein 63	16 17.37 cM	16	NC_000082.6	25683763	25892088	plus	17	https://www.ncbi.nlm.nih.gov/gene/?term=(Aging)+AND+"Mus+musculus"%5Bporgn%3A__txid10090%26D
10090	Mus musculus	11820	0	live	App	Abeta, Abpp, Adap, Ag, Cvap, E030013M08Rik, betaApp	amyloid beta (A4) precursor protein	amyloid-beta A4 protein|alzheimer disease amyloid A4 protein homolog|amyloid beta A4 protein|amyloid precursor protein|amyloid-beta precursor protein|amyloidogenic glycoprotein|appican|beta-amyloid precursor protein|protease nexin II	16 46.92 cM	16	NC_000082.6	84952666	85175255	minus	19	https://www.ncbi.nlm.nih.gov/gene/?term=(Aging)+AND+"Mus+musculus"%5Bporgn%3A__txid10090%27D
10090	Mus musculus	18127	0	live	Nos3	2310065A03Rik, Nos-3, eNOS, ecNOS	nitric oxide synthase 3, endothelial cell	nitric oxide synthase, endothelial|EC-NOS|NOS type III|NOSIII|cNOS|constitutive NOS|endothelial NOS|endothelial nitric oxide synthase	5 11.32 cM	5	NC_000071.6	24364816	24384474	plus	26	https://www.ncbi.nlm.nih.gov/gene/?term=(Aging)+AND+"Mus+musculus"%5Bporgn%3A__txid10090%28D
10090	Mus musculus	12801	0	live	Cnr1	CB-R, CB1, CB1A, CB1B, CB1R	cannabinoid receptor 1 (brain)	cannabinoid receptor 1|brain-type cannabinoid receptor|striatal cannabinoid receptor type 1 protein	4 16.28 cM	4	NC_000070.6	33923171	33948831	plus	11	https://www.ncbi.nlm.nih.gov/gene/?term=(Aging)+AND+"Mus+musculus"%5Bporgn%3A__txid10090%29D
10090	Mus musculus	216799	0	live	Nlrp3	AGTAVPRL, AII/AVP, Cias1, FCAS, FCU, MWS, Mmig1, NALP3, Pypaf1	NLR family, pyrin domain containing 3	NACHT, LRR and PYD domains-containing protein 3|NACHT/LRR/pyrin domain-containing protein 3|PYRIN-containing APAF1-like protein 1|cold autoinflammatory syndrome 1 protein homolog|cryopyrin|mast cell maturation-associated-inducible protein 1	11 B1.3	11	NC_000077.6	59541569	59566955	plus	13	https://www.ncbi.nlm.nih.gov/gene/?term=(Aging)+AND+"Mus+musculus"%5Bporgn%3A__txid10090%30D
10090	Mus musculus	26416	0	live	Mapk14	CSBP2, Crk1, Csbp1, Mxi2, PRKM14, PRKM15, p38, p38-alpha, p38MAPK, p38a, p38alpha	mitogen-activated protein kinase 14	mitogen-activated protein kinase 14|MAP kinase 14|MAP kinase p38 alpha|MAPK 14|mitogen-activated protein kinase p38 alpha|p38 MAP kinase alpha|p38 MAPK	17 14.85 cM	17	NC_000083.6	28691342	28748405	plus	15	https://www.ncbi.nlm.nih.gov/gene/?term=(Aging)+AND+"Mus+musculus"%5Bporgn%3A__txid10090%31D
10090	Mus musculus	26413	0	live	Mapk1	9030612K14Rik, AA407128, AU018647, C78273, ERK, Erk2, MAPK2, PRKM2, Prkm1, p41mapk, p42mapk	mitogen-activated protein kinase 1	mitogen-activated protein kinase 1|ERK-2|ERT1|MAP kinase 1|MAP kinase 2|MAP kinase isoform p42|MAPK 1|MAPK 2|extracellular signal-regulated kinase 2|mitogen-activated protein kinase 2|p42-MAPK	16 10.53 cM	16	NC_000082.6	16983382	17047453	plus	9	https://www.ncbi.nlm.nih.gov/gene/?term=(Aging)+AND+"Mus+musculus"%5Bporgn%3A__txid10090%32D
10090	Mus musculus	13982	0	live	Esr1	ER, ER-alpha, ERa, ERalpha, ESR, Estr, Estra, Nr3a1	estrogen receptor 1 (alpha)	estrogen receptor|C-terminally-truncated estrogen receptor alpha product-4|C-terminally-truncated estrogen receptor alpha product-5|C-terminally-truncated estrogen receptor alpha product-6|C-terminally-truncated estrogen receptor alpha product-7|estradiol receptor|nuclear receptor subfamily 3 group A member 1	10 2.03 cM	10	NC_000076.6	4611989	5005633	plus	21	https://www.ncbi.nlm.nih.gov/gene/?term=(Aging)+AND+"Mus+musculus"%5Bporgn%3A__txid10090%33D
10090	Mus musculus	12064	0	live	Bdnf		brain derived neurotrophic factor	brain-derived neurotrophic factor	2 56.63 cM	2	NC_000068.7	109674700	109727043	plus	9	https://www.ncbi.nlm.nih.gov/gene/?term=(Aging)+AND+"Mus+musculus"%5Bporgn%3A__txid10090%34D
10090	Mus musculus	16847	0	live	Lepr	LEPROTb, Modb1, OB-RGRP, Obr, db, diabetes, obese-like, obl, Lepr	leptin receptor	leptin receptor|B219|LEP-R|OB receptor|leptin receptor gene-related protein	4 46.96 cM	4	NC_000070.6	101717137	101815352	plus	21	https://www.ncbi.nlm.nih.gov/gene/?term=(Aging)+AND+"Mus+musculus"%5Bporgn%3A__txid10090%35D
10090	Mus musculus	20848	0	live	Stat3	1110034C02Rik, AW109958, Aprf	signal transducer and activator of transcription 3	signal transducer and activator of transcription 3|acute phase response factor	11 63.82 cM	11	NC_000077.6	100886806	100939594	minus	24	https://www.ncbi.nlm.nih.gov/gene/?term=(Aging)+AND+"Mus+musculus"%5Bporgn%3A__txid10090%36D
10090	Mus musculus	15194	0	live	Htt	AI256365, C430023I11Rik, Hd, Hdh, IT15	huntingtin	huntingtin|HD protein homolog|Huntington disease gene homolog|huntington disease protein homolog	5 17.92 cM	5	NC_000071.6	34761721	34912534	plus	67	https://www.ncbi.nlm.nih.gov/gene/?term=(Aging)+AND+"Mus+musculus"%5Bporgn%3A__txid10090%37D
10090	Mus musculus	24088	0	live	Tlr2	Ly105	toll-like receptor 2	toll-like receptor 2	3 E3	3	NC_000069.6	83836272	83841824	minus	3	https://www.ncbi.nlm.nih.gov/gene/?term=(Aging)+AND+"Mus+musculus"%5Bporgn%3A__txid10090%38D
10090	Mus musculus	56484	0	live	Foxo3	1110048B16Rik, 2010203A17Rik, C76856, FKHRL1, Fkhr2a, Foxo3	forkhead box O3	forkhead box protein O3|forkhead box O3a|forkhead protein FKHR2	10 22.79 cM	10	NC_000076.6	42181845	42276839	minus	4	https://www.ncbi.nlm.nih.gov/gene/?term=(Aging)+AND+"Mus+musculus"%5Bporgn%3A__txid10090%39D
10090	Mus musculus	26417	0	live	Mapk3	Erk-1, Erk1, Ert2, Esrk1, Mnk1, Mtap2k, Prkm3, p44, p44erk1, p44mapk	mitogen-activated protein kinase 3	mitogen-activated protein kinase 3|MAP kinase 3|extracellular signal-regulated kinase 1|insulin-stimulated MAP2 kinase|microtubule-associated protein 2 kinase|p44 MAP kinase|pp42/MAP kinase	7 69.25 cM	7	NC_000073.6	126759626	126765816	plus	9	https://www.ncbi.nlm.nih.gov/gene/?term=(Aging)+AND+"Mus+musculus"%5Bporgn%3A__txid10090%40D
10090	Mus musculus	17762	0	live	Mapt	AI413597, AW045860, Mtapt, Tau	microtubule-associated protein tau	microtubule-associated protein tau|PHF-tau|neurofibrillary tangle protein|paired helical filament-tau	11 E1	11	NC_000077.6	104229409	104332090	plus	13	https://www.ncbi.nlm.nih.gov/gene/?term=(Aging)+AND+"Mus+musculus"%5Bporgn%3A__txid10090%41D
10090	Mus musculus	12387	0	live	Ctnnb1	Bfc, Catnb, Mesc	catenin (cadherin associated protein), beta 1	catenin beta-1|beta-catenin	9 72.19 cM	9	NC_000075.6	120933400	120960507	plus	15	https://www.ncbi.nlm.nih.gov/gene/?term=(Aging)+AND+"Mus+musculus"%5Bporgn%3A__txid10090%42D
10090	Mus musculus	19017	0	live	Ppargc1a	A830037N07Rik, Gm11133, PGC-1, PPARGC-1-alpha, Pgc-1alpha, Pgc1, Pgco1, Ppargc1	peroxisome proliferative activated receptor, gamma, coactivator 1 alpha	peroxisome proliferator-activated receptor gamma coactivator 1-alpha|PPAR-gamma coactivator 1-alpha	5 C1	5	NC_000071.6	51454249	52115853	minus	20	https://www.ncbi.nlm.nih.gov/gene/?term=(Aging)+AND+"Mus+musculus"%5Bporgn%3A__txid10090%43D
10090	Mus musculus	20423	0	live	Shh	9530036O11Rik, Dsh, Hhg1, Hx, Hxl3, M100081NC, Shh	sonic hedgehog	sonic hedgehog protein|HHG-1|hemimelic extra toes|shh unprocessed N-terminal signaling and C-terminal autoprocessing domains|short digits	5 14.39 cM	5	NC_000071.6	28456840	28467101	minus	5	https://www.ncbi.nlm.nih.gov/gene/?term=(Aging)+AND+"Mus+musculus"%5Bporgn%3A__txid10090%44D
10090	Mus musculus	19122	0	live	Prnp	AA960666, AI325101, CD230, PrP, PrP<C>, PrPC, PrPSc, Prn-i, Prn-p, Sinc, prP27-30, prP33-35C	prion protein	major prion protein	2 64.07 cM	2	NC_000068.7	131909928	131938436	plus	4	https://www.ncbi.nlm.nih.gov/gene/?term=(Aging)+AND+"Mus+musculus"%5Bporgn%3A__txid10090%45D
10090	Mus musculus	19225	0	live	Ptgs2	COX2, Cox-2, PES-2, PGHS-2, PHS II, PHS-2, Pghs2, TIS10, gripghs	prostaglandin-endoperoxide synthase 2	prostaglandin G/H synthase 2|PGH synthase 2|cyclooxygenase-2|glucocorticoid-regulated inflammatory cyclooxygenase|macrophage activation-associated marker protein P71/73|prostaglandin H2 synthase 2	1 63.84 cM	1	NC_000067.6	150100031	150108234	plus	10	https://www.ncbi.nlm.nih.gov/gene/?term=(Aging)+AND+"Mus+musculus"%5Bporgn%3A__txid10090%46D
10090	Mus musculus	22339	0	live	Vegfa	Vegf, Vpf	vascular endothelial growth factor A	vascular endothelial growth factor A|vascular permeability factor	17 22.79 cM	17	NC_000083.6	46016993	46032377	minus	8	https://www.ncbi.nlm.nih.gov/gene/?term=(Aging)+AND+"Mus+musculus"%5Bporgn%3A__txid10090%47D
10090	Mus musculus	17967	0	live	Ncam1	CD56, E-NCAM, NCAM-1, Ncam	neural cell adhesion molecule 1	neural cell adhesion molecule 1|N-CAM-1	9 26.83 cM	9	NC_000075.6	49502129	49799393	minus	27	https://www.ncbi.nlm.nih.gov/gene/?term=(Aging)+AND+"Mus+musculus"%5Bporgn%3A__txid10090%48D
10090	Mus musculus	18126	0	live	Nos2	MAC-NOS, NOS-II, Nos-2a, i-NOS, iNOS, Nos2	nitric oxide synthase 2, inducible	nitric oxide synthase, inducible|NOS type II|inducible NO synthase|inducible NOS|inducible nitric oxide synthase|macrophage NOS|nitric oxide synthase 2, inducible, macrophage|peptidyl-cysteine S-nitrosylase NOS2	11 46.74 cM	11	NC_000077.6	78920787	78960226	plus	29	https://www.ncbi.nlm.nih.gov/gene/?term=(Aging)+AND+"Mus+musculus"%5Bporgn%3A__txid10090%49D
10090	Mus musculus	16590	0	live	Kit	Bs, CD117, Fdc, Gsfsco1, Gsfsco5, Gsfsow3, SCO1, SCO5, SOW3, Ssm, Tr-kit, W, c-KIT	KIT proto-oncogene receptor tyrosine kinase	mast/stem cell growth factor receptor Kit|Dominant white spotting|SCFR|Steel Factor Receptor|belly-spot|c-kit proto-oncogene protein|dominant spotting|kit oncogene|proto-oncogene c-Kit|proto-oncogene tyrosine-protein kinase Kit|spotted sterile male|tyrosine-protein kinase Kit	5 39.55 cM	5	NC_000071.6	75574987	75656722	plus	22	https://www.ncbi.nlm.nih.gov/gene/?term=(Aging)+AND+"Mus+musculus"%5Bporgn%3A__txid10090%50D
10090	Mus musculus	17319	0	live	Mif	DER6, GIF, Glif	macrophage migration inhibitory factor (glycosylation-inhibiting factor)	macrophage migration inhibitory factor|L-dopachrome isomerase|L-dopachrome tautomerase|delayed early response protein 6|phenylpyruvate tautomerase	10 C1	10	NC_000076.6	75859353	75860277	minus	3	https://www.ncbi.nlm.nih.gov/gene/?term=(Aging)+AND+"Mus+musculus"%5Bporgn%3A__txid10090%51D
10090	Mus musculus	19373	0	live	Rag1	Rag-1	recombination activating 1	V(D)J recombination-activating protein 1|recombinase activating gene 1|recombination activating gene 1|recombination activating protein 1	2 53.88 cM	2	NC_000068.7	101638252	101649532	minus	2	https://www.ncbi.nlm.nih.gov/gene/?term=(Aging)+AND+"Mus+musculus"%5Bporgn%3A__txid10090%52D
10090	Mus musculus	18128	0	live	Notch1	9930111A19Rik, Mis6, N1, Tan1, lin-12	notch 1	neurogenic locus notch homolog protein 1|Motch A|Notch gene homolog 1|mT14|major type A protein|p300|transmembrane receptor Notch1	2 18.91 cM	2	NC_000068.7	26457902	26503822	minus	34	https://www.ncbi.nlm.nih.gov/gene/?term=(Aging)+AND+"Mus+musculus"%5Bporgn%3A__txid10090%53D
10090	Mus musculus	20371	0	live	Foxp3	JM2, scurfin, sf	forkhead box P3	forkhead box protein P3|scurfy	X 3.41 cM	X	NC_000086.7	7579676	7595243	plus	15	https://www.ncbi.nlm.nih.gov/gene/?term=(Aging)+AND+"Mus+musculus"%5Bporgn%3A__txid10090%54D
10090	Mus musculus	19013	0	live	Ppara	4933429D07Rik, AW742785, Nr1c1, PPAR-alpha, PPARalpha, Ppar	peroxisome proliferator activated receptor alpha	peroxisome proliferator-activated receptor alpha|nuclear receptor subfamily 1 group C member 1	15 40.42 cM	15	NC_000081.6	85734910	85806851	plus	14	https://www.ncbi.nlm.nih.gov/gene/?term=(Aging)+AND+"Mus+musculus"%5Bporgn%3A__txid10090%55D
10090	Mus musculus	18508	0	live	Pax6	1500038E17Rik, AEY11, Dey, Gsfaey11, Pax-6, Sey	paired box 6	paired box protein Pax-6|Dickie's small eye|oculorhombin|paired box gene 6	2 55.31 cM	2	NC_000068.7	105668896	105698410	plus	16	https://www.ncbi.nlm.nih.gov/gene/?term=(Aging)+AND+"Mus+musculus"%5Bporgn%3A__txid10090%56D
10090	Mus musculus	15251	0	live	Hif1a	AA959795, HIF-1-alpha, HIF1-alpha, HIF1alpha, MOP1, bHLHe78	hypoxia inducible factor 1, alpha subunit	hypoxia-inducible factor 1-alpha|ARNT-interacting protein	12 31.99 cM	12	NC_000078.6	73901324	73947554	plus	16	https://www.ncbi.nlm.nih.gov/gene/?term=(Aging)+AND+"Mus+musculus"%5Bporgn%3A__txid10090%57D
10090	Mus musculus	12043	0	live	Bcl2	AW986256, Bcl-2, C430015F12Rik, D630044D05Rik, D830018M01Rik	B cell leukemia/lymphoma 2	apoptosis regulator Bcl-2	1 49.76 cM	1	NC_000067.6	106538176	106714290	minus	2	https://www.ncbi.nlm.nih.gov/gene/?term=(Aging)+AND+"Mus+musculus"%5Bporgn%3A__txid10090%58D
10090	Mus musculus	20750	0	live	Spp1	2AR, Apl-1, BNSP, BSPI, Bsp, ETA-1, Eta, OP, Opn, Opnl, Ric, Spp-1	secreted phosphoprotein 1	osteopontin|44 kDa bone phosphoprotein|bone sialoprotein 1|calcium oxalate crystal growth inhibitor protein|early T-lymphocyte activation 1 protein|minopontin|osteopontin-like protein	5 50.68 cM	5	NC_000071.6	104435111	104441053	plus	8	https://www.ncbi.nlm.nih.gov/gene/?term=(Aging)+AND+"Mus+musculus"%5Bporgn%3A__txid10090%59D
10090	Mus musculus	17390	0	live	Mmp2	Clg4a, GelA, MMP-2	matrix metallopeptidase 2	72 kDa type IV collagenase|72 kDa gelatinase|72kD gelatinase|72kD type IV collagenase|72kDa gelatinase|72kDa type IV collagenase|gelatinase A|matrix metalloproteinase 2	8 44.99 cM	8	NC_000074.6	92827290	92853421	plus	14	https://www.ncbi.nlm.nih.gov/gene/?term=(Aging)+AND+"Mus+musculus"%5Bporgn%3A__txid10090%60D
10090	Mus musculus	20296	0	live	Ccl2	AI323594, HC11, JE, MCAF, MCP-1, MCP1, SMC-CF, Scya2, Sigje	chemokine (C-C motif) ligand 2	C-C motif chemokine 2|monocyte chemoattractant protein 1|monocyte chemotactic protein 1|platelet-derived growth factor-inducible protein JE|small-inducible cytokine A2	11 49.82 cM	11	NC_000077.6	82035577	82037452	plus	3	https://www.ncbi.nlm.nih.gov/gene/?term=(Aging)+AND+"Mus+musculus"%5Bporgn%3A__txid10090%61D
10090	Mus musculus	21937	0	live	Tnfrsf1a	CD120a, FPF, TNF-R, TNF-R-I, TNF-R1, TNF-R55, TNF-alphaR1, TNFAR, TNFR60, TNFRI, TNFRp55, TNFalpha-R1, Tnfr-2, Tnfr1, p55, p55-R	tumor necrosis factor receptor superfamily, member 1a	tumor necrosis factor receptor superfamily member 1A|TNF receptor alpha chain|TNF-RI|TNF-alpha-R1|TNFR-I|p60|tumor necrosis factor receptor 1|tumor necrosis factor receptor type I	6 59.32 cM	6	NC_000072.6	125349723	125362483	plus	10	https://www.ncbi.nlm.nih.gov/gene/?term=(Aging)+AND+"Mus+musculus"%5Bporgn%3A__txid10090%62D
10090	Mus musculus	13649	0	live	Egfr	9030024J15Rik, AI552599, Erbb, Errb1, Errp, Wa5, wa-2, wa2	epidermal growth factor receptor	epidermal growth factor receptor|avian erythroblastic leukemia viral (v-erb-b) oncogene homolog|waved 2	11 9.41 cM	11	NC_000077.6	16752203	16913907	plus	28	https://www.ncbi.nlm.nih.gov/gene/?term=(Aging)+AND+"Mus+musculus"%5Bporgn%3A__txid10090%63D
10090	Mus musculus	14609	0	live	Gja1	AU042049, AW546267, Cnx43, Cx43, Cx43alpha1, Cxnk1, Gja-1, Npm1, connexin43	gap junction protein, alpha 1	gap junction alpha-1 protein|alpha 1 connexin|connexin k1|connexin-43|gap junction 43 kDa heart protein|gap junction membrane channel protein alpha 1	10 28.64 cM	10	NC_000076.6	56377300	56390419	plus	2	https://www.ncbi.nlm.nih.gov/gene/?term=(Aging)+AND+"Mus+musculus"%5Bporgn%3A__txid10090%64D
10090	Mus musculus	16176	0	live	Il1b	IL-1beta, Il-1b	interleukin 1 beta	interleukin-1 beta|IL-1 beta	2 62.97 cM	2	NC_000068.7	129364569	129371164	minus	7	https://www.ncbi.nlm.nih.gov/gene/?term=(Aging)+AND+"Mus+musculus"%5Bporgn%3A__txid10090%65D
10090	Mus musculus	15368	0	live	Hmox1	D8Wsu38e, HO-1, HO1, Hemox, Hmox, Hsp32	heme oxygenase 1	heme oxygenase 1|P32 protein|heme oxygenase (decycling) 1|hemoxygenase	8 C1	8	NC_000074.6	75093618	75100593	plus	5	https://www.ncbi.nlm.nih.gov/gene/?term=(Aging)+AND+"Mus+musculus"%5Bporgn%3A__txid10090%66D
10090	Mus musculus	20656	0	live	Sod2	MnSOD, Sod-2	superoxide dismutase 2, mitochondrial	superoxide dismutase [Mn], mitochondrial|manganese SOD|manganese superoxide dismutase	17 8.75 cM	17	NC_000083.6	13007839	13018119	plus	5	https://www.ncbi.nlm.nih.gov/gene/?term=(Aging)+AND+"Mus+musculus"%5Bporgn%3A__txid10090%67D
10090	Mus musculus	19164	0	live	Psen1	Ad3h, PS-1, PS1, S182	presenilin 1	presenilin-1	12 38.84 cM	12	NC_000078.6	83688152	83735095	plus	12	https://www.ncbi.nlm.nih.gov/gene/?term=(Aging)+AND+"Mus+musculus"%5Bporgn%3A__txid10090%68D
10090	Mus musculus	20617	0	live	Snca	NACP, alpha-Syn, alphaSYN	synuclein, alpha	alpha-synuclein|non-A beta component of AD amyloid|non-A4 component of amyloid	6 29.15 cM	6	NC_000072.6	60731573	60829855	minus	7	https://www.ncbi.nlm.nih.gov/gene/?term=(Aging)+AND+"Mus+musculus"%5Bporgn%3A__txid10090%69D
10090	Mus musculus	11545	0	live	Parp1	5830444G22Rik, AI893648, ARTD1, Adprp, Adprt1, C80510, PARP, PPOL, msPARP, parp-1, sPARP-1	poly (ADP-ribose) polymerase family, member 1	poly [ADP-ribose] polymerase 1|ADP-ribosyltransferase (NAD+, poly (ADP-ribose) polymerase) 1|ADP-ribosyltransferase diphtheria toxin-like 1|ADPRT 1|DNA ADP-ribosyltransferase PARP1|NAD(+) ADP-ribosyltransferase 1|poly(ADP-ribose) polymerase|poly[ADP-ribose] synthase 1|poly[ADP-ribose] synthetase 1|protein poly-ADP-ribosyltransferase PARP1	1 84.44 cM	1	NC_000067.6	180568891	180600999	plus	23	https://www.ncbi.nlm.nih.gov/gene/?term=(Aging)+AND+"Mus+musculus"%5Bporgn%3A__txid10090%70D
10090	Mus musculus	19090	0	live	Prkdc	AI326420, AU019811, DNA-PKcs, DNAPDcs, DNAPK, DNPK1, DOXNPH, HYRC1, XRCC7, dxnph, p460, scid, slip	protein kinase, DNA activated, catalytic polypeptide	DNA-dependent protein kinase catalytic subunit|DNA-PK catalytic subunit|doxorubicin nephropathy|severe combined immunodeficiency	16 A2	16	NC_000082.6	15637444	15842239	plus	88	https://www.ncbi.nlm.nih.gov/gene/?term=(Aging)+AND+"Mus+musculus"%5Bporgn%3A__txid10090%71D
10090	Mus musculus	17869	0	live	Myc	AU0167572, Niard, Nird, bHLHe39, Myc	myelocytomatosis oncogene	myc proto-oncogene protein|c-myc proto-oncogene|transcription factor p64	15 26.19 cM	15	NC_000081.6	61985341	61990361	plus	3	https://www.ncbi.nlm.nih.gov/gene/?term=(Aging)+AND+"Mus+musculus"%5Bporgn%3A__txid10090%72D
10090	Mus musculus	20416	0	live	Shc1	Shc, ShcA, p66, p66shc	src homology 2 domain-containing transforming protein C1	SHC-transforming protein 1|SH2 domain protein C1|SHC-transforming protein A|Src homology 2 domain-containing transforming protein 1 isoform p66	3 39.11 cM	3	NC_000069.6	89418551	89430029	plus	14	https://www.ncbi.nlm.nih.gov/gene/?term=(Aging)+AND+"Mus+musculus"%5Bporgn%3A__txid10090%73D
10090	Mus musculus	13058	0	live	Cybb	C88302, CGD91-phox, Cgd, Cyd, Nox2, gp91-1, gp91phox	cytochrome b-245, beta polypeptide	cytochrome b-245 heavy chain|NADPH oxidase 2|cytochrome b558 subunit beta|heme-binding membrane glycoprotein gp91phox|neutrophil cytochrome b 91 kDa polypeptide|p22 phagocyte B-cytochrome	X A1.1	X	NC_000086.7	9435252	9487766	minus	14	https://www.ncbi.nlm.nih.gov/gene/?term=(Aging)+AND+"Mus+musculus"%5Bporgn%3A__txid10090%74D
10090	Mus musculus	12575	0	live	Cdkn1a	CAP20, CDKI, CIP1, Cdkn1, P21, SDI1, Waf1, mda6, p21Cip1, p21WAF	cyclin-dependent kinase inhibitor 1A (P21)	cyclin-dependent kinase inhibitor 1|CDK-interacting protein 1|melanoma differentiation-associated protein	17 15.12 cM	17	NC_000083.6	29090979	29100722	plus	4	https://www.ncbi.nlm.nih.gov/gene/?term=(Aging)+AND+"Mus+musculus"%5Bporgn%3A__txid10090%75D
10090	Mus musculus	18125	0	live	Nos1	2310005C01Rik, N-NOS, NC-NOS, NO, NOS, NOS-I, Nos-1, bNOS, nNOS	nitric oxide synthase 1, neuronal	nitric oxide synthase, brain|NOS type I|constitutive NOS|neuronal NOS|neuronal nitric oxide synthase|peptidyl-cysteine S-nitrosylase NOS1	5 57.29 cM	5	NC_000071.6	117866839	117958840	plus	28	https://www.ncbi.nlm.nih.gov/gene/?term=(Aging)+AND+"Mus+musculus"%5Bporgn%3A__txid10090%76D
10090	Mus musculus	16001	0	live	Igf1r	A330103N21Rik, CD221, D930020L01, IGF-1R, hyft	insulin-like growth factor I receptor	insulin-like growth factor 1 receptor|IGF-I receptor|line 186	7 37.27 cM	7	NC_000073.6	67952257	68233668	plus	24	https://www.ncbi.nlm.nih.gov/gene/?term=(Aging)+AND+"Mus+musculus"%5Bporgn%3A__txid10090%77D
10090	Mus musculus	19697	0	live	Rela	p65, p65 NF-kappa B, p65 NFkB	v-rel reticuloendotheliosis viral oncogene homolog A (avian)	transcription factor p65|avian reticuloendotheliosis viral (v-rel) oncogene homolog A|nuclear factor NF-kappa-B p65 subunit|nuclear factor of kappa light polypeptide gene enhancer in B-cells 3	19 4.34 cM	19	NC_000085.6	5637442	5648134	plus	13	https://www.ncbi.nlm.nih.gov/gene/?term=(Aging)+AND+"Mus+musculus"%5Bporgn%3A__txid10090%78D
10090	Mus musculus	16905	0	live	Lmna	Dhe	lamin A	prelamin-A/C|lamin C|lamin-A/C	3 38.84 cM	3	NC_000069.6	88481148	88509932	minus	15	https://www.ncbi.nlm.nih.gov/gene/?term=(Aging)+AND+"Mus+musculus"%5Bporgn%3A__txid10090%79D
10090	Mus musculus	12389	0	live	Cav1	Cav, Cav-1	caveolin 1, caveolae protein	caveolin-1|caveolin, caveolae protein 1|caveolin, caveolae protein, 22 kDa	6 A2	6	NC_000072.6	17306335	17341328	plus	6	https://www.ncbi.nlm.nih.gov/gene/?term=(Aging)+AND+"Mus+musculus"%5Bporgn%3A__txid10090%80D
10090	Mus musculus	13051	0	live	Cx3cr1		chemokine (C-X3-C motif) receptor 1	CX3C chemokine receptor 1|C-X3-C CKR-1|chemokine (C-X3-C) receptor 1|fractalkine receptor	9 F4	9	NC_000075.6	120048683	120068296	minus	2	https://www.ncbi.nlm.nih.gov/gene/?term=(Aging)+AND+"Mus+musculus"%5Bporgn%3A__txid10090%81D
10090	Mus musculus	12159	0	live	Bmp4	Bmp-4, Bmp2b, Bmp2b-1, Bmp2b1	bone morphogenetic protein 4	bone morphogenetic protein 4|bone morphogenetic protein 2B	14 23.95 cM	14	NC_000080.6	46383525	46390669	minus	4	https://www.ncbi.nlm.nih.gov/gene/?term=(Aging)+AND+"Mus+musculus"%5Bporgn%3A__txid10090%82D
10090	Mus musculus	20674	0	live	Sox2	Sox-2, lcc, ysb	SRY (sex determining region Y)-box 2	transcription factor SOX-2|SRY-box containing gene 2	3 16.93 cM	3	NC_000069.6	34649995	34652461	plus	1	https://www.ncbi.nlm.nih.gov/gene/?term=(Aging)+AND+"Mus+musculus"%5Bporgn%3A__txid10090%83D
10090	Mus musculus	14103	0	live	Fasl	APT1LG1, CD178, CD95-L, CD95L, Fas-Lg, Tnfsf6, Tnlg1a, gld, Fasl	Fas ligand (TNF superfamily, member 6)	tumor necrosis factor ligand superfamily member 6|CD95 ligand|Fas antigen ligand|generalized lymphoproliferative disease|tumor necrosis factor ligand 1a	1 69.95 cM	1	NC_000067.6	161780691	161788495	minus	4	https://www.ncbi.nlm.nih.gov/gene/?term=(Aging)+AND+"Mus+musculus"%5Bporgn%3A__txid10090%84D
10090	Mus musculus	11622	0	live	Ahr	Ah, Ahhe, In, bHLHe76, Ahr	aryl-hydrocarbon receptor	aryl hydrocarbon receptor|ah receptor|dioxin receptor	12 15.78 cM	12	NC_000078.6	35497979	35534989	minus	11	https://www.ncbi.nlm.nih.gov/gene/?term=(Aging)+AND+"Mus+musculus"%5Bporgn%3A__txid10090%85D
10090	Mus musculus	12576	0	live	Cdkn1b	AA408329, AI843786, Kip1, p27, p27Kip1	cyclin-dependent kinase inhibitor 1B	cyclin-dependent kinase inhibitor 1B|cyclin-dependent kinase inhibitor p27	6 65.77 cM	6	NC_000072.6	134920401	134925525	plus	3	https://www.ncbi.nlm.nih.gov/gene/?term=(Aging)+AND+"Mus+musculus"%5Bporgn%3A__txid10090%86D
10090	Mus musculus	12010	0	live	B2m	Ly-m11, beta2-m, beta2m	beta-2 microglobulin	beta-2-microglobulin	2 60.55 cM	2	NC_000068.7	122147687	122153082	plus	4	https://www.ncbi.nlm.nih.gov/gene/?term=(Aging)+AND+"Mus+musculus"%5Bporgn%3A__txid10090%87D
10090	Mus musculus	16183	0	live	Il2	Il-2	interleukin 2	interleukin-2|T-cell growth factor|TCGF	3 18.3 cM	3	NC_000069.6	37120713	37125954	minus	4	https://www.ncbi.nlm.nih.gov/gene/?term=(Aging)+AND+"Mus+musculus"%5Bporgn%3A__txid10090%88D
10090	Mus musculus	13983	0	live	Esr2	ER[b], ERbeta, Estrb	estrogen receptor 2 (beta)	estrogen receptor beta|ER-beta|nuclear receptor subfamily 3 group A member 2|oestrogen receptor beta	12 33.52 cM	12	NC_000078.6	76120419	76177259	minus	10	https://www.ncbi.nlm.nih.gov/gene/?term=(Aging)+AND+"Mus+musculus"%5Bporgn%3A__txid10090%89D
10090	Mus musculus	12912	0	live	Creb1	2310001E10Rik, 3526402H21Rik, AV083133, Creb, Creb-1	cAMP responsive element binding protein 1	cyclic AMP-responsive element-binding protein 1	1 32.74 cM	1	NC_000067.6	64532794	64604548	plus	12	https://www.ncbi.nlm.nih.gov/gene/?term=(Aging)+AND+"Mus+musculus"%5Bporgn%3A__txid10090%90D
10090	Mus musculus	22408	0	live	Wnt1	Int-1, Wnt-1, sw, swaying	wingless-type MMTV integration site family, member 1	proto-oncogene Wnt-1|proto-oncogene Int-1|proto-oncogene protein Wnt-1|wingless-related MMTV integration site 1	15 54.65 cM	15	NC_000081.6	98789857	98793830	plus	4	https://www.ncbi.nlm.nih.gov/gene/?term=(Aging)+AND+"Mus+musculus"%5Bporgn%3A__txid10090%91D
10090	Mus musculus	12842	0	live	Col1a1	Col1a-1, Cola-1, Cola1, Mov-13, Mov13	collagen, type I, alpha 1	collagen alpha-1(I) chain|alpha-1 type 1 collagen|alpha-1 type I collagen|procollagen, type I, alpha 1	11 D	11	NC_000077.6	94936224	94953042	plus	51	https://www.ncbi.nlm.nih.gov/gene/?term=(Aging)+AND+"Mus+musculus"%5Bporgn%3A__txid10090%92D
10090	Mus musculus	16476	0	live	Jun	AP-1c, c-jun, Jun	jun proto-oncogene	transcription factor AP-1|AH119|AP1|Jun oncogene|V-jun avian sarcoma virus 17 oncogene homolog|activator protein 1|immediate early|jun A|proto-oncogene c-jun	4 43.34 cM	4	NC_000070.6	95049036	95052222	minus	1	https://www.ncbi.nlm.nih.gov/gene/?term=(Aging)+AND+"Mus+musculus"%5Bporgn%3A__txid10090%93D
10090	Mus musculus	12772	0	live	Ccr2	Cc-ckr-2a, Ccr2b, Ckr2, Ckr2a, Ckr2b, Cmkbr2, mJe-r, Ccr2	chemokine (C-C motif) receptor 2	C-C chemokine receptor type 2|C-C CHEMOKINE RECEPTOR TYPE 2 (C-C CKR-2) (CC-CKR-2) (CCR-2) (CCR2) (JE/FIC RECEPTOR) (MCP-1 RECEPTOR)|C-C CKR-2|CCR-2|JE/FIC receptor|MCP-1 receptor|MIP-1 alphaR|chemoattractant protein-1 receptor|chemokine (C-C) receptor 2	9 75.05 cM	9	NC_000075.6	124101918	124109140	plus	5	https://www.ncbi.nlm.nih.gov/gene/?term=(Aging)+AND+"Mus+musculus"%5Bporgn%3A__txid10090%94D
10090	Mus musculus	14810	0	live	Grin1	GluN1, GluRdelta1, GluRzeta1, M100174, NMD-R1, NMDAR1, NR1, Nmdar, Rgsc174	glutamate receptor, ionotropic, NMDA1 (zeta 1)	glutamate receptor ionotropic, NMDA 1|N-methyl-D-aspartate receptor subunit NR1|glutamate [NMDA] receptor subunit zeta-1	2 17.14 cM	2	NC_000068.7	25291177	25319253	minus	21	https://www.ncbi.nlm.nih.gov/gene/?term=(Aging)+AND+"Mus+musculus"%5Bporgn%3A__txid10090%95D
10090	Mus musculus	11450	0	live	Adipoq	30kDa, APN, Acdc, Acrp30, Ad, Adid, GBP28, adipo, apM1	adiponectin, C1Q and collagen domain containing	adiponectin|30 kDa adipocyte complement-related protein|adipocyte complement related protein|adipocyte complement-related 30 kDa protein|adipocyte, C1Q and collagen domain containing|adipocyte, C1q and collagen domain-containing protein|adipocyte-specific protein AdipoQ|adiponectin d	16 13.96 cM	16	NC_000082.6	23146536	23157968	plus	3	https://www.ncbi.nlm.nih.gov/gene/?term=(Aging)+AND+"Mus+musculus"%5Bporgn%3A__txid10090%96D
10090	Mus musculus	14265	0	live	Fmr1	FMRP, Fmr-1	FMRP translational regulator 1	synaptic functional regulator FMR1|fragile X mental retardation 1|fragile X mental retardation protein 1 homolog	X 34.83 cM	X	NC_000086.7	68678536	68717963	plus	17	https://www.ncbi.nlm.nih.gov/gene/?term=(Aging)+AND+"Mus+musculus"%5Bporgn%3A__txid10090%97D
10090	Mus musculus	56458	0	live	Foxo1	AI876417, Afxh, FKHR, Fkhr1a, Foxo1	forkhead box O1	forkhead box protein O1|forkhead box O1a|forkhead box protein O1A|forkhead in rhabdomyosarcoma|forkhead protein 1	3 23.19 cM	3	NC_000069.6	52268337	52350109	plus	3	https://www.ncbi.nlm.nih.gov/gene/?term=(Aging)+AND+"Mus+musculus"%5Bporgn%3A__txid10090%98D
10090	Mus musculus	21943	0	live	Tnfsf11	Ly109l, ODF, OPGL, RANKL, Trance	tumor necrosis factor (ligand) superfamily, member 11	tumor necrosis factor ligand superfamily member 11|OPG ligand|TNF-related activation-induced cytokine|osteoclast differentiation factor|osteoprotegerin ligand|receptor activator of NF-kappaB ligand|receptor activator of nuclear factor kappa-B ligand|tumor necrosis factor-related activation-induced cytokine	14 41.26 cM	14	NC_000080.6	78277446	78308043	minus	5	https://www.ncbi.nlm.nih.gov/gene/?term=(Aging)+AND+"Mus+musculus"%5Bporgn%3A__txid10090%99D
10090	Mus musculus	15218	0	live	Foxn1	D11Bhm185e, Fkh19, HFH-11, Hfh11, Whn, nu, nude	forkhead box N1	forkhead box protein N1|HNF-3/forkhead homolog 11|hepatocyte nuclear factor 3 forkhead homolog 11|winged-helix transcription factor nude	11 46.74 cM	11	NC_000077.6	78357577	78386783	minus	12	https://www.ncbi.nlm.nih.gov/gene/?term=(Aging)+AND+"Mus+musculus"%5Bporgn%3A__txid10090%100D
10090	Mus musculus	19645	0	live	Rb1	Rb, Rb-1, p110-RB1, pRb, pp105	RB transcriptional corepressor 1	retinoblastoma-associated protein|retinoblastoma 1	14 D3	14	NC_000080.6	73192858	73325951	minus	28	https://www.ncbi.nlm.nih.gov/gene/?term=(Aging)+AND+"Mus+musculus"%5Bporgn%3A__txid10090%101D
10090	Mus musculus	20846	0	live	Stat1	2010005J02Rik, AA408197	signal transducer and activator of transcription 1	signal transducer and activator of transcription 1	1 26.81 cM	1	NC_000067.6	52119438	52161865	plus	26	https://www.ncbi.nlm.nih.gov/gene/?term=(Aging)+AND+"Mus+musculus"%5Bporgn%3A__txid10090%102D
10090	Mus musculus	11835	0	live	Ar	AW320017, Tfm	androgen receptor	androgen receptor|dihydrotestosterone receptor|nuclear receptor subfamily 3 group C member 4|testicular feminization	X 42.82 cM	X	NC_000086.7	98148757	98323218	plus	8	https://www.ncbi.nlm.nih.gov/gene/?term=(Aging)+AND+"Mus+musculus"%5Bporgn%3A__txid10090%103D
10090	Mus musculus	16392	0	live	Isl1		ISL1 transcription factor, LIM/homeodomain	insulin gene enhancer protein ISL-1|Islet 1|Lim-homeodomain protein Islet1|insulin related protein|islet-1	13 D2.2	13	NC_000079.6	116298270	116309688	minus	6	https://www.ncbi.nlm.nih.gov/gene/?term=(Aging)+AND+"Mus+musculus"%5Bporgn%3A__txid10090%104D
10090	Mus musculus	21823	0	live	Th		tyrosine hydroxylase	tyrosine 3-monooxygenase|tyrosine 3-hydroxylase	7 88.06 cM	7	NC_000073.6	142892779	142899995	minus	13	https://www.ncbi.nlm.nih.gov/gene/?term=(Aging)+AND+"Mus+musculus"%5Bporgn%3A__txid10090%105D
10090	Mus musculus	17257	0	live	Mecp2	1500041B07Rik, D630021H01Rik, Mbd5, WBP10	methyl CpG binding protein 2	methyl-CpG-binding protein 2|meCp-2 protein	X 37.63 cM	X	NC_000086.7	74026592	74085690	minus	5	https://www.ncbi.nlm.nih.gov/gene/?term=(Aging)+AND+"Mus+musculus"%5Bporgn%3A__txid10090%106D
10090	Mus musculus	12028	0	live	Bax		BCL2-associated X protein	apoptosis regulator BAX	7 29.32 cM	7	NC_000073.6	45461695	45466903	minus	7	https://www.ncbi.nlm.nih.gov/gene/?term=(Aging)+AND+"Mus+musculus"%5Bporgn%3A__txid10090%107D
10090	Mus musculus	16334	0	live	Ins2	AA986540, Ins-2, InsII, Mody, Mody4	insulin II	insulin-2|proinsulin	7 88.0 cM	7	NC_000073.6	142678656	142679726	minus	3	https://www.ncbi.nlm.nih.gov/gene/?term=(Aging)+AND+"Mus+musculus"%5Bporgn%3A__txid10090%108D
10090	Mus musculus	105787	0	live	Prkaa1	AI194361, AI450832, AL024255, AMPKalpha1, C130083N04Rik	protein kinase, AMP-activated, alpha 1 catalytic subunit	5'-AMP-activated protein kinase catalytic subunit alpha-1|ACACA kinase|AMP-activated protein kinase, alpha 1 catalytic subunit|AMPK subunit alpha-1|HMGCR kinase|acetyl-CoA carboxylase kinase|hydroxymethylglutaryl-CoA reductase kinase|tau-protein kinase PRKAA1	15 A1	15	NC_000081.6	5143861	5181899	plus	10	https://www.ncbi.nlm.nih.gov/gene/?term=(Aging)+AND+"Mus+musculus"%5Bporgn%3A__txid10090%109D
10090	Mus musculus	11865	0	live	Arntl	Arnt3, BMAL1b, Bmal1, MOP3, bHLHe5, bmal1b'	aryl hydrocarbon receptor nuclear translocator-like	aryl hydrocarbon receptor nuclear translocator-like protein 1|brain and muscle ARNT-like 1	7 59.17 cM	7	NC_000073.6	113178471	113314126	plus	25	https://www.ncbi.nlm.nih.gov/gene/?term=(Aging)+AND+"Mus+musculus"%5Bporgn%3A__txid10090%110D
10090	Mus musculus	11920	0	live	Atm	AI256621, C030026E19Rik	ataxia telangiectasia mutated	serine-protein kinase ATM|A-T mutated homolog|ataxia telangiectasia gene mutated in human beings|ataxia telangiectasia mutated homolog	9 29.12 cM	9	NC_000075.6	53437122	53536828	minus	63	https://www.ncbi.nlm.nih.gov/gene/?term=(Aging)+AND+"Mus+musculus"%5Bporgn%3A__txid10090%111D
10090	Mus musculus	19353	0	live	Rac1	AL023026, D5Ertd559e	Rac family small GTPase 1	ras-related C3 botulinum toxin substrate 1|RAS-related C3 botulinum substrate 1|p21-Rac1	5 82.22 cM	5	NC_000071.6	143505481	143528031	minus	7	https://www.ncbi.nlm.nih.gov/gene/?term=(Aging)+AND+"Mus+musculus"%5Bporgn%3A__txid10090%112D
10090	Mus musculus	50490	0	live	Nox4	AI648021	NADPH oxidase 4	NADPH oxidase 4|KOX-1|kidney oxidase-1|kidney superoxide-producing NADPH oxidase|renal NAD(P)H-oxidase|superoxide-generating NADPH oxidase 4	7 D3	7	NC_000073.6	87244430	87398710	plus	22	https://www.ncbi.nlm.nih.gov/gene/?term=(Aging)+AND+"Mus+musculus"%5Bporgn%3A__txid10090%113D
10090	Mus musculus	12259	0	live	C1qa	AI255395, Adic, C1q	complement component 1, q subcomponent, alpha polypeptide	complement C1q subcomponent subunit A|adiponectin c	4 69.05 cM	4	NC_000070.6	136895916	136898844	minus	3	https://www.ncbi.nlm.nih.gov/gene/?term=(Aging)+AND+"Mus+musculus"%5Bporgn%3A__txid10090%114D
10090	Mus musculus	16664	0	live	Krt14	AI626930, CK-14, K14, Krt-1.14, Krt1-14	keratin 14	keratin, type I cytoskeletal 14|cytokeratin 14|keratin complex 1, acidic, gene 14	11 D	11	NC_000077.6	100203162	100207510	minus	9	https://www.ncbi.nlm.nih.gov/gene/?term=(Aging)+AND+"Mus+musculus"%5Bporgn%3A__txid10090%115D
10090	Mus musculus	12307	0	live	Calb1	Brain-2, CB, Calb, Calb-1	calbindin 1	calbindin|CalbindinD28K|D-28K|PCD-29|calbindin 1, 28kDa|calbindin D28|calbindin-28K|calbindin-D (28k)|spot 35 protein|vitamin D-dependent calcium-binding protein, avian-type	4 6.66 cM	4	NC_000070.6	15881264	15906709	plus	11	https://www.ncbi.nlm.nih.gov/gene/?term=(Aging)+AND+"Mus+musculus"%5Bporgn%3A__txid10090%116D
10090	Mus musculus	17246	0	live	Mdm2	1700007J15Rik, AA415488, Mdm-2	transformed mouse 3T3 cell double minute 2	E3 ubiquitin-protein ligase Mdm2|RING-type E3 ubiquitin transferase Mdm2|double minute 2 protein|oncoprotein Mdm2|p53-binding protein Mdm2	10 66.32 cM	10	NC_000076.6	117688875	117710758	minus	13	https://www.ncbi.nlm.nih.gov/gene/?term=(Aging)+AND+"Mus+musculus"%5Bporgn%3A__txid10090%117D
10090	Mus musculus	18294	0	live	Ogg1	Mmh	8-oxoguanine DNA-glycosylase 1	N-glycosylase/DNA lyase	6 52.75 cM	6	NC_000072.6	113326972	113334877	plus	7	https://www.ncbi.nlm.nih.gov/gene/?term=(Aging)+AND+"Mus+musculus"%5Bporgn%3A__txid10090%118D
10090	Mus musculus	15289	0	live	Hmgb1	HMG-1, Hmg1, SBP-1, p30	high mobility group box 1	high mobility group protein B1|amphoterin|high mobility group protein 1	5 89.18 cM	5	NC_000071.6	149046702	149053057	minus	6	https://www.ncbi.nlm.nih.gov/gene/?term=(Aging)+AND+"Mus+musculus"%5Bporgn%3A__txid10090%119D
10090	Mus musculus	18212	0	live	Ntrk2	GP145-TrkB/GP95-TrkB, Tkrb, trk-B, trkB	neurotrophic tyrosine kinase, receptor, type 2	BDNF/NT-3 growth factors receptor|neurotrophic tyrosine receptor kinase type 2|trkB tyrosine kinase	13 31.2 cM	13	NC_000079.6	58806472	59133970	plus	23	https://www.ncbi.nlm.nih.gov/gene/?term=(Aging)+AND+"Mus+musculus"%5Bporgn%3A__txid10090%120D
10090	Mus musculus	14828	0	live	Hspa5	AL022860, AU019543, Bip, D2Wsu141e, D2Wsu17e, Grp78, Hsce70, SEZ-7, Sez7, baffled, mBiP	heat shock protein 5	endoplasmic reticulum chaperone BiP|78 kDa glucose-regulated protein|GRP-78|HSP70 family protein 5|XAP-1 antigen|binding-immunoglobulin protein|glucose regulated protein, 78 kDa|heat shock 70 kDa protein 5|heat shock 70kD protein 5 (glucose-regulated protein, 78kD)|heat shock protein 70 family protein 5|heat shock protein family A member 5|immunoglobulin heavy chain-binding protein	2 22.94 cM	2	NC_000068.7	34772090	34776529	plus	9	https://www.ncbi.nlm.nih.gov/gene/?term=(Aging)+AND+"Mus+musculus"%5Bporgn%3A__txid10090%121D
10090	Mus musculus	58991	0	live	Ghrl	2210006E23Rik, Ghr, MTLRP, MTLRPAP, m46	ghrelin	appetite-regulating hormone|growth hormone secretagogue|growth hormone-releasing peptide|motilin-related peptide|preproghrelin|proghrelin	6 52.84 cM	6	NC_000072.6	113716119	113719911	minus	6	https://www.ncbi.nlm.nih.gov/gene/?term=(Aging)+AND+"Mus+musculus"%5Bporgn%3A__txid10090%122D
10090	Mus musculus	18627	0	live	Per2	mKIAA0347, mPer2	period circadian clock 2	period circadian protein homolog 2|circadian clock protein PERIOD 2|period 2|period homolog 2	1 D	1	NC_000067.6	91415977	91459351	minus	24	https://www.ncbi.nlm.nih.gov/gene/?term=(Aging)+AND+"Mus+musculus"%5Bporgn%3A__txid10090%123D
10090	Mus musculus	22084	0	live	Tsc2	Nafld, Tcs2	TSC complex subunit 2	tuberin|tuberous sclerosis 2 protein homolog	17 12.41 cM	17	NC_000083.6	24595816	24632676	minus	42	https://www.ncbi.nlm.nih.gov/gene/?term=(Aging)+AND+"Mus+musculus"%5Bporgn%3A__txid10090%124D
10090	Mus musculus	21748	0	live	Terc	mTER, mTR	telomerase RNA component		3 F2.1	3	NC_000069.6	96414437	96414833	minus	1	https://www.ncbi.nlm.nih.gov/gene/?term=(Aging)+AND+"Mus+musculus"%5Bporgn%3A__txid10090%125D
10090	Mus musculus	12505	0	live	Cd44	AU023126, AW121933, AW146109, HERMES, Ly-24, Pgp-1	CD44 antigen	CD44 antigen|ECMR-III|GP90 lymphocyte homing/adhesion receptor|HUTCH-I|PGP-I|extracellular matrix receptor III|hermes antigen|hyaluronate receptor|lymphocyte antigen 24|phagocytic glycoprotein 1|phagocytic glycoprotein I	2 54.13 cM	2	NC_000068.7	102811141	102901669	minus	20	https://www.ncbi.nlm.nih.gov/gene/?term=(Aging)+AND+"Mus+musculus"%5Bporgn%3A__txid10090%126D
10090	Mus musculus	22337	0	live	Vdr	Nr1i1	vitamin D (1,25-dihydroxyvitamin D3) receptor	vitamin D3 receptor|1,25-dihydroxyvitamin D3 receptor|nuclear receptor subfamily 1 group I member 1|vitamin D receptor	15 F1	15	NC_000081.6	97854427	97908296	minus	10	https://www.ncbi.nlm.nih.gov/gene/?term=(Aging)+AND+"Mus+musculus"%5Bporgn%3A__txid10090%127D
10090	Mus musculus	18787	0	live	Serpine1	PAI-1, PAI1, Planh1	serine (or cysteine) peptidase inhibitor, clade E, member 1	plasminogen activator inhibitor 1|PAI|Plasminogen activator inhibitor-1 precursor (PAI-1) (Endothelial plasminogen activator inhibitor) (PAI)|endothelial plasminogen activator inhibitor|nexin, plasminogen activator inhibitor type 1|plasminogen activator inhibitor, type I|serine (or cysteine) proteinase inhibitor, clade E, member 1|serpin E1	5 G2	5	NC_000071.6	137061504	137072272	minus	9	https://www.ncbi.nlm.nih.gov/gene/?term=(Aging)+AND+"Mus+musculus"%5Bporgn%3A__txid10090%128D
10090	Mus musculus	17700	0	live	Mstn	Cmpt, Gdf8	myostatin	growth/differentiation factor 8	1 26.99 cM	1	NC_000067.6	53061640	53068079	plus	3	https://www.ncbi.nlm.nih.gov/gene/?term=(Aging)+AND+"Mus+musculus"%5Bporgn%3A__txid10090%129D
10090	Mus musculus	16173	0	live	Il18	Igif, Il-18	interleukin 18	interleukin-18|IFN-gamma-inducing factor|IL-1 gamma|interferon gamma-inducing factor|interleukin-1 gamma	9 27.75 cM	9	NC_000075.6	50554700	50581841	plus	11	https://www.ncbi.nlm.nih.gov/gene/?term=(Aging)+AND+"Mus+musculus"%5Bporgn%3A__txid10090%130D
10090	Mus musculus	20852	0	live	Stat6		signal transducer and activator of transcription 6	signal transducer and transcription activator 6	10 74.59 cM	10	NC_000076.6	127642955	127660987	plus	22	https://www.ncbi.nlm.nih.gov/gene/?term=(Aging)+AND+"Mus+musculus"%5Bporgn%3A__txid10090%131D
10090	Mus musculus	14173	0	live	Fgf2	Fgf-2, Fgfb, bFGF	fibroblast growth factor 2	fibroblast growth factor 2|HBGF-2|basic fibroblast growth factor|heparin-binding growth factor 2	3 18.41 cM	3	NC_000069.6	37348477	37410106	plus	3	https://www.ncbi.nlm.nih.gov/gene/?term=(Aging)+AND+"Mus+musculus"%5Bporgn%3A__txid10090%132D
10090	Mus musculus	12322	0	live	Camk2a	CaMKII, R74975, mKIAA0968	calcium/calmodulin-dependent protein kinase II alpha	calcium/calmodulin-dependent protein kinase type II subunit alpha|CaMK II|alpha-CaMKII|caM kinase II subunit alpha|caMK-II subunit alpha	18 34.41 cM	18	NC_000084.6	60925307	60988152	plus	19	https://www.ncbi.nlm.nih.gov/gene/?term=(Aging)+AND+"Mus+musculus"%5Bporgn%3A__txid10090%133D
10090	Mus musculus	16168	0	live	Il15	AI503618, IL-15	interleukin 15	interleukin-15	8 39.33 cM	8	NC_000074.6	82331624	82403252	minus	12	https://www.ncbi.nlm.nih.gov/gene/?term=(Aging)+AND+"Mus+musculus"%5Bporgn%3A__txid10090%134D
10090	Mus musculus	12266	0	live	C3	AI255234, ASP, HSE-MSF, Plp	complement component 3	complement C3|acylation stimulating protein|complement component 3d|complement factor 3	17 29.72 cM	17	NC_000083.6	57203967	57228136	minus	42	https://www.ncbi.nlm.nih.gov/gene/?term=(Aging)+AND+"Mus+musculus"%5Bporgn%3A__txid10090%135D
10090	Mus musculus	20850	0	live	Stat5a	AA959963, STAT5	signal transducer and activator of transcription 5A	signal transducer and activator of transcription 5A|mammary gland factor STAT5A	11 63.77 cM	11	NC_000077.6	100859351	100885169	plus	22	https://www.ncbi.nlm.nih.gov/gene/?term=(Aging)+AND+"Mus+musculus"%5Bporgn%3A__txid10090%136D
10090	Mus musculus	12577	0	live	Cdkn1c	AL024410, CDKI, Kip2, p57(kip2), p57Kip2	cyclin-dependent kinase inhibitor 1C (P57)	cyclin-dependent kinase inhibitor 1C|cyclin-dependent kinase inhibitor p57	7 88.22 cM	7	NC_000073.6	143458339	143461059	minus	4	https://www.ncbi.nlm.nih.gov/gene/?term=(Aging)+AND+"Mus+musculus"%5Bporgn%3A__txid10090%137D
10090	Mus musculus	17196	0	live	Mbp	C76307, Hmbpr, R75289, golli-mbp, jve, mld, shi	myelin basic protein	myelin basic protein|Golli-Mbp|myelin A1 protein|myelin basic protein transcript variant X5|myelin deficient|shiverer	18 55.84 cM	18	NC_000084.6	82475091	82585637	plus	11	https://www.ncbi.nlm.nih.gov/gene/?term=(Aging)+AND+"Mus+musculus"%5Bporgn%3A__txid10090%138D
10090	Mus musculus	15376	0	live	Foxa2	HNF3-beta, HNF3beta, Hnf-3b, Hnf3b, Tcf-3b, Tcf3b	forkhead box A2	hepatocyte nuclear factor 3-beta|HNF-3-beta|forkhead box protein A2|hepatocyte nuclear factor 3 beta (winged helix transcription factor)	2 73.38 cM	2	NC_000068.7	148042877	148046969	minus	4	https://www.ncbi.nlm.nih.gov/gene/?term=(Aging)+AND+"Mus+musculus"%5Bporgn%3A__txid10090%139D
10090	Mus musculus	17927	0	live	Myod1	AI503393, MYF3, MyoD, Myod-1, bHLHc1	myogenic differentiation 1	myoblast determination protein 1	7 30.03 cM	7	NC_000073.6	46376474	46379092	plus	3	https://www.ncbi.nlm.nih.gov/gene/?term=(Aging)+AND+"Mus+musculus"%5Bporgn%3A__txid10090%140D
10090	Mus musculus	14415	0	live	Gad1	EP10, Gad-1	glutamate decarboxylase 1	glutamate decarboxylase 1|67 kDa glutamic acid decarboxylase|glutamate decarboxylase 67 kDa isoform|glutamic acid decarboxylase 1	2 41.63 cM	2	NC_000068.7	70561303	70602014	plus	19	https://www.ncbi.nlm.nih.gov/gene/?term=(Aging)+AND+"Mus+musculus"%5Bporgn%3A__txid10090%141D
10090	Mus musculus	12767	0	live	Cxcr4	CD184, CXC-R4, CXCR-4, Cmkar4, LESTR, PB-CKR, PBSF/SDF-1, Sdf1r, b2b220Clo	chemokine (C-X-C motif) receptor 4	C-X-C chemokine receptor type 4|SDF-1 receptor|chemokine (C-X-C) receptor 4|chemokine receptor 4|fusin|leukocyte-derived seven transmembrane domain receptor|leukocyte-expressed seven-transmembrane-domain|pre-B-cell-derived chemokine receptor|stromal cell-derived factor 1 receptor	1 56.43 cM	1	NC_000067.6	128588199	128592299	minus	3	https://www.ncbi.nlm.nih.gov/gene/?term=(Aging)+AND+"Mus+musculus"%5Bporgn%3A__txid10090%142D
10090	Mus musculus	14714	0	live	Gnrh1	Gnrh, Gnrh2, LHRH, Lhrh1, Lnrh, hpg	gonadotropin releasing hormone 1	progonadoliberin-1|gonadotropin releasing hormone 2|luteinizing hormone-releasing hormone I|progonadoliberin I	14 D1	14	NC_000080.6	67745181	67749440	plus	4	https://www.ncbi.nlm.nih.gov/gene/?term=(Aging)+AND+"Mus+musculus"%5Bporgn%3A__txid10090%143D
10090	Mus musculus	15461	0	live	Hras	H-ras, Ha-ras, Harvey-ras-1, Hras1, Kras2, c-H-ras, c-Ha-ras, c-rasHa, ras, Hras	Harvey rat sarcoma virus oncogene	GTPase HRas|H-Ras-1|H-ras 1 protein|Harvey rat sarcoma virus oncogene 1|c-Ha-ras p21 protein|c-Ha-ras transgene|p21ras|transforming protein P21	7 86.48 cM	7	NC_000073.6	141189934	141194019	minus	8	https://www.ncbi.nlm.nih.gov/gene/?term=(Aging)+AND+"Mus+musculus"%5Bporgn%3A__txid10090%144D
10090	Mus musculus	11596	0	live	Ager	RAGE	advanced glycosylation end product-specific receptor	advanced glycosylation end product-specific receptor|advanced glycation end-products receptor|receptor for advanced glycation end-products variant 20|receptor for advanced glycosylation end products	17 B1	17	NC_000083.6	34597460	34600937	plus	10	https://www.ncbi.nlm.nih.gov/gene/?term=(Aging)+AND+"Mus+musculus"%5Bporgn%3A__txid10090%145D
10090	Mus musculus	20779	0	live	Src	AW259666, pp60c-src	Rous sarcoma oncogene	neuronal proto-oncogene tyrosine-protein kinase Src|p60-Src|proto-oncogene c-Src	2 78.35 cM	2	NC_000068.7	157423906	157471838	plus	20	https://www.ncbi.nlm.nih.gov/gene/?term=(Aging)+AND+"Mus+musculus"%5Bporgn%3A__txid10090%146D
10090	Mus musculus	14182	0	live	Fgfr1	AW208770, Eask, FGFR-I, FLG, Fgfr-1, Flt-2, Fr1, Hspy, MFR, bFGF-R-1, c-fgr	fibroblast growth factor receptor 1	fibroblast growth factor receptor 1|basic fibroblast growth factor receptor 1|proto-oncogene c-Fgr	8 14.12 cM	8	NC_000074.6	25518759	25575718	plus	18	https://www.ncbi.nlm.nih.gov/gene/?term=(Aging)+AND+"Mus+musculus"%5Bporgn%3A__txid10090%147D
10090	Mus musculus	12981	0	live	Csf2	CSF, Csfgm, GMCSF, Gm-CSf, MGI-IGM	colony stimulating factor 2 (granulocyte-macrophage)	granulocyte-macrophage colony-stimulating factor|colony-stimulating factor|granulocyte-macrophage colony stimulating factor 2|put. GM-CSF	11 32.13 cM	11	NC_000077.6	54247270	54249899	minus	5	https://www.ncbi.nlm.nih.gov/gene/?term=(Aging)+AND+"Mus+musculus"%5Bporgn%3A__txid10090%148D
10090	Mus musculus	13162	0	live	Slc6a3	DAT, Dat1	solute carrier family 6 (neurotransmitter transporter, dopamine), member 3	sodium-dependent dopamine transporter|DA transporter|dopamine transporter 1	13 40.1 cM	13	NC_000079.6	73536128	73578672	plus	16	https://www.ncbi.nlm.nih.gov/gene/?term=(Aging)+AND+"Mus+musculus"%5Bporgn%3A__txid10090%149D
10090	Mus musculus	19264	0	live	Ptprc	B220, CD45R, Cd45, L-CA, Ly-5, Lyt-4, T200, loc	protein tyrosine phosphatase, receptor type, C	receptor-type tyrosine-protein phosphatase C|leukocyte common antigen|lymphocyte antigen 5|lymphocyte common antigen	1 60.73 cM	1	NC_000067.6	138062859	138175756	minus	34	https://www.ncbi.nlm.nih.gov/gene/?term=(Aging)+AND+"Mus+musculus"%5Bporgn%3A__txid10090%150D
10090	Mus musculus	11607	0	live	Agtr1a	1810074K20Rik, AG2S, AI551199, AT1, AT1a, AT2R1, AT2R1A, Agt1ar, Agtr-1a, Agtr1, Angtr-1a	angiotensin II receptor, type 1a	type-1A angiotensin II receptor|angiotensin II type-1A receptor|angiotensin receptor 1|angiotensin receptor 1a	13 13.19 cM	13	NC_000079.6	30336356	30382867	plus	5	https://www.ncbi.nlm.nih.gov/gene/?term=(Aging)+AND+"Mus+musculus"%5Bporgn%3A__txid10090%151D
10090	Mus musculus	12608	0	live	Cebpb	C/EBPbeta, CRP2, IL-6DBP, LAP, LIP, NF-IL6, NF-M, Nfil6	CCAAT/enhancer binding protein (C/EBP), beta	CCAAT/enhancer-binding protein beta|AGP/EBP|C/EBP BETA|interleukin-6-dependent-binding protein|liver-enriched transcriptional activator|nuclear protein Il6	2 87.58 cM	2	NC_000068.7	167688915	167690432	plus	1	https://www.ncbi.nlm.nih.gov/gene/?term=(Aging)+AND+"Mus+musculus"%5Bporgn%3A__txid10090%152D
10090	Mus musculus	16002	0	live	Igf2	AL033362, Igf-2, Igf-II, M6pr, Mpr, Peg2	insulin-like growth factor 2	insulin-like growth factor II|multiplication-stimulating polypeptide	7 87.99 cM	7	NC_000073.6	142650768	142666816	minus	8	https://www.ncbi.nlm.nih.gov/gene/?term=(Aging)+AND+"Mus+musculus"%5Bporgn%3A__txid10090%153D
10090	Mus musculus	21752	0	live	Tert	EST2, TCS1, TP2, TR, TRT	telomerase reverse transcriptase	telomerase reverse transcriptase|telomerase catalytic subunit|telomerase reverse transcriptase beta	13 40.12 cM	13	NC_000079.6	73626911	73649843	plus	17	https://www.ncbi.nlm.nih.gov/gene/?term=(Aging)+AND+"Mus+musculus"%5Bporgn%3A__txid10090%154D
10090	Mus musculus	13653	0	live	Egr1	A530045N19Rik, ETR103, Egr-1, Krox-1, Krox-24, Krox24, NGF1-A, NGFI-A, NGFIA, TIS8, Zenk, Zfp-6, Zif268, egr	early growth response 1	early growth response protein 1|Krox-24 nuclear protein|nerve growth factor-induced protein A|transcription factor Zif268|zinc finger protein Krox-24	18 18.76 cM	18	NC_000084.6	34861207	34864956	plus	2	https://www.ncbi.nlm.nih.gov/gene/?term=(Aging)+AND+"Mus+musculus"%5Bporgn%3A__txid10090%155D
10090	Mus musculus	12189	0	live	Brca1		breast cancer 1, early onset	breast cancer type 1 susceptibility protein homolog|RING-type E3 ubiquitin transferase BRCA1|breast and ovarian cancer susceptibility protein|breast cancer associated 1	11 D	11	NC_000077.6	101488761	101551955	minus	25	https://www.ncbi.nlm.nih.gov/gene/?term=(Aging)+AND+"Mus+musculus"%5Bporgn%3A__txid10090%156D
10090	Mus musculus	26423	0	live	Nr5a1	Ad4BP, ELP, ELP-3, Ftz-F1, Ftzf1, SF-1, SF1, STF-1	nuclear receptor subfamily 5, group A, member 1	steroidogenic factor 1|adrenal 4-binding protein|embryonal LTR-binding protein|embryonal long terminal repeat-binding protein|fushi tarazu 1 factor homolog|fushi tarazu factor homolog 1|steroid hormone receptor Ad4BP|steroid hydroxylase positive regulator	2 24.42 cM	2	NC_000068.7	38692656	38714542	minus	8	https://www.ncbi.nlm.nih.gov/gene/?term=(Aging)+AND+"Mus+musculus"%5Bporgn%3A__txid10090%157D
10090	Mus musculus	18566	0	live	Pdcd1	Ly101, PD-1, Pdc1	programmed cell death 1	programmed cell death protein 1|mPD-1|programmed cell death 1 protein|protein PD-1	1 D	1	NC_000067.6	94038305	94052553	minus	5	https://www.ncbi.nlm.nih.gov/gene/?term=(Aging)+AND+"Mus+musculus"%5Bporgn%3A__txid10090%158D
10090	Mus musculus	13435	0	live	Dnmt3a	MmuIIIA	DNA methyltransferase 3A	DNA (cytosine-5)-methyltransferase 3A|DNA MTase MmuIIIA|DNA methyltransferase MmuIIIA	12 A1.1	12	NC_000078.6	3801559	3914443	plus	30	https://www.ncbi.nlm.nih.gov/gene/?term=(Aging)+AND+"Mus+musculus"%5Bporgn%3A__txid10090%159D
10090	Mus musculus	64384	0	live	Sirt3	2310003L23Rik, AI848213, Sir2l3	sirtuin 3	NAD-dependent protein deacetylase sirtuin-3|NAD-dependent deacetylase sirtuin-3|SIR2-like protein 3|SIRT3L mitochondrial|mSIR2L3|mitochondrial protein lysine deacetylase|regulatory protein SIR2 homolog 3|silent mating type information regulation 2, (S.cerevisiae, homolog)-like 3	7 F4-F5	7	NC_000073.6	140863663	140882309	minus	8	https://www.ncbi.nlm.nih.gov/gene/?term=(Aging)+AND+"Mus+musculus"%5Bporgn%3A__txid10090%160D
10090	Mus musculus	15452	0	live	Hprt	C81579, HPGRT1, Hprt	hypoxanthine guanine phosphoribosyl transferase	hypoxanthine-guanine phosphoribosyltransferase|HGPRT|HGPRTase|HPRT B|hypoxanthine guanine phosphoribosyl transferase 1	X 29.31 cM	X	NC_000086.7	52988078	53021660	plus	9	https://www.ncbi.nlm.nih.gov/gene/?term=(Aging)+AND+"Mus+musculus"%5Bporgn%3A__txid10090%161D
10090	Mus musculus	12753	0	live	Clock	5330400M04Rik, KAT13D	circadian locomotor output cycles kaput	circadian locomoter output cycles protein kaput	5 40.63 cM	5	NC_000071.6	76209868	76305603	minus	25	https://www.ncbi.nlm.nih.gov/gene/?term=(Aging)+AND+"Mus+musculus"%5Bporgn%3A__txid10090%162D
10090	Mus musculus	13866	0	live	Erbb2	Erbb-2, HER-2, HER2, Neu, c-erbB2, c-neu, l11Jus8, mKIAA3023	erb-b2 receptor tyrosine kinase 2	receptor tyrosine-protein kinase erbB-2|Neu oncogene|avian erythroblastosis oncogene B 2|c-erbB-2|p185erbB2|proto-oncogene NEU|proto-oncogene c-ErbB-2|v-erb-b2 erythroblastic leukemia viral oncogene homolog 2, neuro/glioblastoma derived oncogene homolog	11 D	11	NC_000077.6	98412484	98437716	plus	27	https://www.ncbi.nlm.nih.gov/gene/?term=(Aging)+AND+"Mus+musculus"%5Bporgn%3A__txid10090%163D
10090	Mus musculus	18708	0	live	Pik3r1	PI3K, p50alpha, p55alpha, p85alpha	phosphoinositide-3-kinase regulatory subunit 1	phosphatidylinositol 3-kinase regulatory subunit alpha|PI3-kinase subunit p85-alpha|PI3K regulatory subunit alpha|phosphatidylinositol 3-kinase 85 kDa regulatory subunit alpha|phosphatidylinositol 3-kinase, regulatory subunit, polypeptide 1 (p85 alpha)	13 53.92 cM	13	NC_000079.6	101680761	101768217	minus	18	https://www.ncbi.nlm.nih.gov/gene/?term=(Aging)+AND+"Mus+musculus"%5Bporgn%3A__txid10090%164D
10090	Mus musculus	18975	0	live	Polg	AA409516A, Polg	polymerase (DNA directed), gamma	DNA polymerase subunit gamma-1|DNA polymerase gamma subunit 1 (Mitochondrial DNA polymerase catalytic subunit) (PolG-alpha)|Pol gamma|mitochondrial DNA polymerase catalytic subunit|mitochondrial DNA polymerase gamma|mitochondrial polymerase gamma|polG-alpha|polymerase, gamma	7 D2	7	NC_000073.6	79446231	79467911	minus	24	https://www.ncbi.nlm.nih.gov/gene/?term=(Aging)+AND+"Mus+musculus"%5Bporgn%3A__txid10090%165D
10090	Mus musculus	14130	0	live	Fcgr2b	AI528646, CD32, F630109E10Rik, Fc[g]RII, FcgRII, Fcgr2, Fcgr2a, Fcr-2, Fcr-3, Ly-17, Ly-m20, LyM-1, Lym-1, fcRII	Fc receptor, IgG, low affinity IIb	low affinity immunoglobulin gamma Fc region receptor II-b|Fc gamma RIIB|Fc-gamma-RII|FcgammaRIIB|fc gamma receptor IIB|fc-gamma RII|fc-gamma-RIIB|igG Fc receptor II beta|low affinity immunoglobulin gamma Fc region receptor II|lymphocyte antigen 17	1 78.02 cM	1	NC_000067.6	170960558	170976071	minus	8	https://www.ncbi.nlm.nih.gov/gene/?term=(Aging)+AND+"Mus+musculus"%5Bporgn%3A__txid10090%166D
10090	Mus musculus	16333	0	live	Ins1	Ins-1, Ins2-rs1	insulin I	insulin-1	19 46.76 cM	19	NC_000085.6	52264297	52265015	plus	2	https://www.ncbi.nlm.nih.gov/gene/?term=(Aging)+AND+"Mus+musculus"%5Bporgn%3A__txid10090%167D
10090	Mus musculus	170743	0	live	Tlr7		toll-like receptor 7	toll-like receptor 7|Toll like receptor 7	X F5	X	NC_000086.7	167303380	167330574	minus	5	https://www.ncbi.nlm.nih.gov/gene/?term=(Aging)+AND+"Mus+musculus"%5Bporgn%3A__txid10090%168D
10090	Mus musculus	12647	0	live	Chat	B230380D24Rik, CHOACTase	choline acetyltransferase	choline O-acetyltransferase|choline acetylase	14 19.4 cM	14	NC_000080.6	32408203	32465909	minus	16	https://www.ncbi.nlm.nih.gov/gene/?term=(Aging)+AND+"Mus+musculus"%5Bporgn%3A__txid10090%169D
10090	Mus musculus	14219	0	live	Ccn2	Ctgf, Fisp12, Hcs24, fisp-12	cellular communication network factor 2	CCN family member 2|Connective tissue growth factor precursor (CTGF) (FISP-12 protein) (Hypertrophic chondrocyte-specific protein 24)|cellular communication network factor 1|fibroblast inducible secreated protein|fibroblast inducible secreted protein|hypertrophic chondrocyte-specific gene product 24|hypertrophic chondrocyte-specific protein 24	10 11.84 cM	10	NC_000076.6	24595442	24598683	plus	5	https://www.ncbi.nlm.nih.gov/gene/?term=(Aging)+AND+"Mus+musculus"%5Bporgn%3A__txid10090%170D
10090	Mus musculus	192119	0	live	Dicer1	1110006F08Rik, D12Ertd7e, mKIAA0928	dicer 1, ribonuclease type III	endoribonuclease Dicer|Dicer1, Dcr-1 homolog|double-strand-specific ribonuclease mDCR-1	12 54.83 cM	12	NC_000078.6	104687740	104751968	minus	31	https://www.ncbi.nlm.nih.gov/gene/?term=(Aging)+AND+"Mus+musculus"%5Bporgn%3A__txid10090%171D
10090	Mus musculus	11829	0	live	Aqp4	WCH4	aquaporin 4	aquaporin-4|mercurial-insensitive water channel	18 8.74 cM	18	NC_000084.6	15389394	15410982	minus	10	https://www.ncbi.nlm.nih.gov/gene/?term=(Aging)+AND+"Mus+musculus"%5Bporgn%3A__txid10090%172D
10090	Mus musculus	22416	0	live	Wnt3a	Wnt-3a, vt	wingless-type MMTV integration site family, member 3A	protein Wnt-3a|vestigial tail|wingless-related MMTV integration site 3A	11 37.17 cM	11	NC_000077.6	59248036	59290751	minus	4	https://www.ncbi.nlm.nih.gov/gene/?term=(Aging)+AND+"Mus+musculus"%5Bporgn%3A__txid10090%173D
10090	Mus musculus	14812	0	live	Grin2b	AW490526, GluN2B, GluRepsilon2, NR2B, Nmdar2b	glutamate receptor, ionotropic, NMDA2B (epsilon 2)	glutamate receptor ionotropic, NMDA 2B|N-methyl D-aspartate receptor subtype 2B|glutamate [NMDA] receptor subunit epsilon-2	6 66.38 cM	6	NC_000072.6	135713221	136173615	minus	17	https://www.ncbi.nlm.nih.gov/gene/?term=(Aging)+AND+"Mus+musculus"%5Bporgn%3A__txid10090%174D
10090	Mus musculus	16854	0	live	Lgals3	GBP, L-34, Mac-2, gal3	lectin, galactose binding, soluble 3	galectin-3|35 kDa lectin|CBP 35|L-34 galactoside-binding lectin|carbohydrate-binding protein 35|gal-3|galactose-specific lectin 3|igE-binding protein|laminin-binding protein|lectin L-29|mac-2 antigen	14 C1	14	NC_000080.6	47373860	47386167	plus	6	https://www.ncbi.nlm.nih.gov/gene/?term=(Aging)+AND+"Mus+musculus"%5Bporgn%3A__txid10090%175D
10090	Mus musculus	22228	0	live	Ucp2	Slc25a8, UCP 2, UCPH	uncoupling protein 2 (mitochondrial, proton carrier)	mitochondrial uncoupling protein 2|solute carrier family 25 member 8|uncoupling protein 2, mitochondrial	7 54.36 cM	7	NC_000073.6	100493337	100499629	plus	9	https://www.ncbi.nlm.nih.gov/gene/?term=(Aging)+AND+"Mus+musculus"%5Bporgn%3A__txid10090%176D
10090	Mus musculus	109648	0	live	Npy	0710005A05Rik	neuropeptide Y	pro-neuropeptide Y	6 24.04 cM	6	NC_000072.6	49822710	49829507	plus	4	https://www.ncbi.nlm.nih.gov/gene/?term=(Aging)+AND+"Mus+musculus"%5Bporgn%3A__txid10090%177D
10090	Mus musculus	20186	0	live	Nr1h4	AI957360, Fxr, HRR1, RIP14, Rxrip14	nuclear receptor subfamily 1, group H, member 4	bile acid receptor|RXR-interacting protein 14|farnesoid X activated receptor|farnesol receptor HRR-1|retinoid X receptor-interacting protein 14	10 44.98 cM	10	NC_000076.6	89454234	89533645	minus	12	https://www.ncbi.nlm.nih.gov/gene/?term=(Aging)+AND+"Mus+musculus"%5Bporgn%3A__txid10090%178D
10090	Mus musculus	387173	0	live	Mir155	Mirn155, mir-155, mmu-mir-155	microRNA 155		16 C3.3	16	NC_000082.6	84714140	84714204	plus	1	https://www.ncbi.nlm.nih.gov/gene/?term=(Aging)+AND+"Mus+musculus"%5Bporgn%3A__txid10090%179D
10090	Mus musculus	18507	0	live	Pax5	BSAP, EBB-1, KLP, Pax-5	paired box 5	paired box protein Pax-5|B-cell-specific transcription factor|paired box gene 5	4 23.55 cM	4	NC_000070.6	44524748	44710694	minus	10	https://www.ncbi.nlm.nih.gov/gene/?term=(Aging)+AND+"Mus+musculus"%5Bporgn%3A__txid10090%180D
10090	Mus musculus	16150	0	live	Ikbkb	AI132552, IKK-2, IKK-beta, IKK2, IKK[b], IKKbeta	inhibitor of kappaB kinase beta	inhibitor of nuclear factor kappa-B kinase subunit beta|I-kappa-B kinase 2|I-kappa-B-kinase beta|IKK-B|NFKBIKB|inhibitor of kappa light polypeptide gene enhancer in B-cells, kinase beta|nuclear factor NF-kappa-B inhibitor kinase beta	8 A2	8	NC_000074.6	22659205	22706589	minus	22	https://www.ncbi.nlm.nih.gov/gene/?term=(Aging)+AND+"Mus+musculus"%5Bporgn%3A__txid10090%181D
10090	Mus musculus	14573	0	live	Gdnf	AI385739, ATF	glial cell line derived neurotrophic factor	glial cell line-derived neurotrophic factor|astrocyte-derived trophic factor|neurotrophic factor	15 A1	15	NC_000081.6	7810048	7837580	plus	4	https://www.ncbi.nlm.nih.gov/gene/?term=(Aging)+AND+"Mus+musculus"%5Bporgn%3A__txid10090%182D
10090	Mus musculus	22352	0	live	Vim		vimentin	vimentin	2 10.04 cM	2	NC_000068.7	13574311	13582826	plus	9	https://www.ncbi.nlm.nih.gov/gene/?term=(Aging)+AND+"Mus+musculus"%5Bporgn%3A__txid10090%183D
[truncated: 616 more rows]
