# Supplementary material for: Verification of Resveratrol Inhibits Intestinal Aging by Downregulating ATF4/Chop/Bcl-2/Bax Signaling Pathway: Based on Network Pharmacology and Animal Experiment
Source: Front Pharmacol. 2020 Jul 10;11:1064. doi: 10.3389/fphar.2020.01064 (PMC7366860; doi:10.3389/fphar.2020.01064)
Supplement: Supplementary file 5 [file Table_5.xls]

## Sheet: Sheet1
Supplementary Table 5 PPI network interaction gene connection count
1	AKT1	97
2	IL6	87
3	VEGFA	85
4	CASP3	84
5	JUN	84
6	MAPK3	83
7	MAPK8	83
8	MYC	81
9	STAT3	75
10	MAPK1	72
11	CCND1	68
12	PTGS2	66
13	CXCL8	65
14	BCL2L1	62
15	MMP9	61
16	MTOR	61
17	CCL2	60
18	IL1B	60
19	FOS	57
20	IL10	57
21	CAT	54
22	PPARG	54
23	NOS3	52
24	MMP2	51
25	CASP9	50
26	CTNNB1	50
27	ICAM1	50
28	RELA	50
29	MCL1	47
30	STAT1	47
31	CDKN1A	46
32	HIF1A	44
33	SOD2	44
34	IGF1R	43
35	FOXO1	42
36	VCAM1	42
37	HGF	41
38	BCL2L11	39
39	CRP	39
40	NFKBIA	39
41	PECAM1	38
42	CCNB1	37
43	CFLAR	37
44	BRCA1	36
45	DDIT3	36
46	ITGB1	36
47	NFE2L2	36
48	IRS1	35
49	MPO	35
50	APAF1	34
51	CD28	33
52	JAK1	32
53	CDC42	31
54	SELE	31
55	SOD1	31
56	TNFSF10	30
57	AHR	29
58	BAX	29
59	TNFRSF10B	29
60	BIRC3	28
61	PPARA	28
62	BCL2A1	27
63	CD80	27
64	NQO1	27
65	PLAU	27
66	SLC2A4	27
67	IL1A	26
68	PTPN1	26
69	SREBF1	26
70	TNFRSF10A	26
71	CCR2	25
72	GJA1	25
73	PRKCA	25
74	BCL2	24
75	PMAIP1	24
76	PRKCD	24
77	ABCG2	23
78	F3	22
79	AGTR1	21
80	BIRC5	21
81	CCNE1	21
82	CCND2	20
83	PRKCB	20
84	PLAT	19
85	ABCB1	18
86	ADIPOR1	17
87	NTRK1	17
88	RPS6	17
89	TRAF2	17
90	BBC3	16
91	CYP1A1	15
92	BAK1	14
93	XRCC6	14
94	ADIPOR2	13
95	BSG	13
96	NCOA2	13
97	PRKD1	13
98	PTGS1	13
99	PON1	12
100	PTGES	12
101	SPARC	12
102	BRCA2	11
103	CYP1B1	11
104	DUOX2	11
105	TGFA	11
106	TP63	11
107	CCNE2	9
108	ODC1	9
109	NR1H3	8
110	COL2A1	6
111	EIF2S1	6
112	MGAM	5
113	TNFSF15	5
114	ABCC3	4
115	PAPPA	4
116	PRKAG2	4
117	AHSA1	3
118	GCH1	3
119	IL17B	3
120	MAOB	3
121	EDN3	2
122	KLF10	2
123	PYGO1	2
124	RUNX1T1	2
125	SULT1E1	2
126	TEP1	2
127	CD320	1
128	EIF6	1
129	LGSN	1
