# Supplementary material for: Verification of Resveratrol Inhibits Intestinal Aging by Downregulating ATF4/Chop/Bcl-2/Bax Signaling Pathway: Based on Network Pharmacology and Animal Experiment
Source: Front Pharmacol. 2020 Jul 10;11:1064. doi: 10.3389/fphar.2020.01064 (PMC7366860; doi:10.3389/fphar.2020.01064)
Supplement: Supplementary file 6 [file Table_6.xls]

## Sheet: Sheet1
Supplementary Table 6 Go function enrichment analysis
ID	Description	GeneRatio	BgRatio	pvalue	p.adjust	qvalue	geneID	Count
GO:0005126	cytokine receptor binding	17/131	210/16969	5.29314e-13	2.13314e-10	1.49322e-10	STAT3/VEGFA/IL10/TNFSF15/IL6/CASP3/STAT1/IL1B/CCL2/CXCL8/IL1A/NTRK1/JAK1/CFLAR/CCR2/TNFSF10/TRAF2	17
GO:0051400	BH domain binding	6/131	10/16969	3.86232e-11	7.78258e-09	5.44791e-09	BCL2/BCL2L1/BAX/BAK1/MCL1/BCL2A1	6
GO:0019902	phosphatase binding	14/131	177/16969	9.1206e-11	1.2252e-08	8.57656e-09	STAT3/AKT1/BCL2/MAPK3/MAPK1/SOD1/STAT1/FOXO1/PPARG/CTNNB1/PTPN1/PPARA/JAK1/TRAF2	14
GO:0046982	protein heterodimerization activity	20/131	497/16969	1.43689e-09	1.44767e-07	1.01339e-07	RELA/VEGFA/BCL2/FOS/BAX/JUN/BAK1/HIF1A/PPARG/CTNNB1/MCL1/HGF/DDIT3/AHR/ADIPOR1/ADIPOR2/AGTR1/CFLAR/BCL2L11/ITGB1	20
GO:0019903	protein phosphatase binding	11/131	132/16969	5.95447e-09	4.79931e-07	3.35958e-07	STAT3/AKT1/BCL2/SOD1/STAT1/FOXO1/PPARG/CTNNB1/PTPN1/JAK1/TRAF2	11
GO:0016209	antioxidant activity	8/131	65/16969	3.54894e-08	2.3837e-06	1.66862e-06	PTGS1/PTGS2/SOD1/CAT/SOD2/DUOX2/MPO/NQO1	8
GO:0046906	tetrapyrrole binding	9/131	116/16969	2.80555e-07	1.6152e-05	1.13066e-05	PTGS1/PTGS2/CAT/CYP1A1/DUOX2/NOS3/CYP1B1/MPO/CD320	9
GO:0033613	activating transcription factor binding	7/131	64/16969	5.99325e-07	3.0191e-05	2.11341e-05	RELA/FOS/JUN/PPARG/CTNNB1/MYC/NFE2L2	7
GO:0051427	hormone receptor binding	10/131	170/16969	7.94133e-07	3.55595e-05	2.48921e-05	NCOA2/STAT3/HIF1A/STAT1/PPARG/CTNNB1/BRCA1/PRKCB/CCNE1/JAK1	10
GO:0032813	tumor necrosis factor receptor superfamily binding	6/131	45/16969	1.20055e-06	4.37302e-05	3.06117e-05	TNFSF15/CASP3/STAT1/CFLAR/TNFSF10/TRAF2	6
GO:0004879	nuclear receptor activity	6/131	46/16969	1.37194e-06	4.37302e-05	3.06117e-05	STAT3/PPARG/AHR/PPARA/SREBF1/NR1H3	6
GO:0098531	transcription factor activity, direct ligand regulated sequence-specific DNA binding	6/131	46/16969	1.37194e-06	4.37302e-05	3.06117e-05	STAT3/PPARG/AHR/PPARA/SREBF1/NR1H3	6
GO:0048020	CCR chemokine receptor binding	5/131	26/16969	1.46668e-06	4.37302e-05	3.06117e-05	STAT3/STAT1/CCL2/JAK1/CCR2	5
GO:0042379	chemokine receptor binding	6/131	47/16969	1.56281e-06	4.37302e-05	3.06117e-05	STAT3/STAT1/CCL2/CXCL8/JAK1/CCR2	6
GO:0020037	heme binding	8/131	106/16969	1.62768e-06	4.37302e-05	3.06117e-05	PTGS1/PTGS2/CAT/CYP1A1/DUOX2/NOS3/CYP1B1/MPO	8
GO:0035257	nuclear hormone receptor binding	9/131	147/16969	2.0712e-06	5.21684e-05	3.65185e-05	NCOA2/STAT3/HIF1A/STAT1/PPARG/CTNNB1/BRCA1/PRKCB/CCNE1	9
GO:0044389	ubiquitin-like protein ligase binding	12/131	286/16969	2.22522e-06	5.27509e-05	3.69263e-05	RELA/BCL2/CDKN1A/JUN/NFKBIA/HIF1A/STAT1/FOXO1/BRCA1/CCNB1/JAK1/TRAF2	12
GO:0051721	protein phosphatase 2A binding	5/131	29/16969	2.59912e-06	5.81914e-05	4.07348e-05	AKT1/BCL2/STAT1/FOXO1/PTPN1	5
GO:0005125	cytokine activity	9/131	154/16969	3.04356e-06	6.45555e-05	4.51897e-05	VEGFA/IL10/TNFSF15/IL6/IL1B/CXCL8/IL1A/IL17B/TNFSF10	9
GO:0002020	protease binding	8/131	121/16969	4.40867e-06	8.88347e-05	6.21855e-05	BCL2/CASP3/F3/CFLAR/TNFRSF10A/ITGB1/CD28/BRCA2	8
GO:0004697	protein kinase C activity	4/131	16/16969	5.74572e-06	0.000110263	7.71857e-05	PRKCA/PRKCD/PRKCB/PRKD1	4
GO:0070491	repressing transcription factor binding	6/131	59/16969	6.07961e-06	0.000110996	7.76983e-05	RELA/STAT3/STAT1/CTNNB1/MYC/PPARA	6
GO:0000978	RNA polymerase II proximal promoter sequence-specific DNA binding	14/131	432/16969	6.33473e-06	0.000110996	7.76983e-05	NCOA2/RELA/STAT3/JUN/HIF1A/STAT1/PPARG/MYC/DDIT3/AHR/PPARA/KLF10/SREBF1/NR1H3	14
GO:0004601	peroxidase activity	5/131	37/16969	9.07956e-06	0.000152461	0.000106725	PTGS1/PTGS2/CAT/DUOX2/MPO	5
GO:0001221	transcription cofactor binding	5/131	38/16969	1.03908e-05	0.000163964	0.000114777	RELA/FOXO1/NFE2L2/AHR/PPARA	5
GO:0000987	proximal promoter sequence-specific DNA binding	14/131	452/16969	1.05783e-05	0.000163964	0.000114777	NCOA2/RELA/STAT3/JUN/HIF1A/STAT1/PPARG/MYC/DDIT3/AHR/PPARA/KLF10/SREBF1/NR1H3	14
GO:0048018	receptor ligand activity	13/131	397/16969	1.23804e-05	0.000184789	0.000129355	VEGFA/IL10/TNFSF15/IL6/EDN3/IL1B/CXCL8/HGF/IL1A/IL17B/TNFSF10/TGFA/CD320	13
GO:0016684	oxidoreductase activity, acting on peroxide as acceptor	5/131	40/16969	1.34542e-05	0.000193644	0.000135554	PTGS1/PTGS2/CAT/DUOX2/MPO	5
GO:0001223	transcription coactivator binding	4/131	21/16969	1.83371e-05	0.000254823	0.000178379	RELA/FOXO1/AHR/PPARA	4
GO:0031072	heat shock protein binding	7/131	108/16969	2.03082e-05	0.000272807	0.000190969	BAX/AHSA1/BAK1/HIF1A/CYP1A1/AHR/APAF1	7
GO:0030545	receptor regulator activity	13/131	425/16969	2.53488e-05	0.000329535	0.000230679	VEGFA/IL10/TNFSF15/IL6/EDN3/IL1B/CXCL8/HGF/IL1A/IL17B/TNFSF10/TGFA/CD320	13
GO:0001085	RNA polymerase II transcription factor binding	7/131	113/16969	2.72454e-05	0.000343121	0.000240189	STAT3/FOS/JUN/CTNNB1/NFE2L2/AHR/PPARA	7
GO:0003682	chromatin binding	13/131	437/16969	3.3838e-05	0.000413234	0.000289269	NCOA2/RELA/STAT3/FOS/JUN/TP63/STAT1/FOXO1/PPARG/CTNNB1/PRKCB/MPO/SREBF1	13
GO:0031625	ubiquitin protein ligase binding	10/131	270/16969	4.68585e-05	0.000555411	0.000388795	RELA/BCL2/CDKN1A/JUN/NFKBIA/HIF1A/FOXO1/BRCA1/JAK1/TRAF2	10
GO:0001228	DNA-binding transcription activator activity, RNA polymerase II-specific	12/131	390/16969	4.97431e-05	0.000572756	0.000400937	RELA/STAT3/FOS/JUN/TP63/HIF1A/MYC/DDIT3/NFE2L2/PPARA/KLF10/SREBF1	12
GO:0035258	steroid hormone receptor binding	6/131	88/16969	6.09142e-05	0.000681901	0.000477339	STAT3/PPARG/CTNNB1/BRCA1/PRKCB/CCNE1	6
GO:0005164	tumor necrosis factor receptor binding	4/131	30/16969	7.95647e-05	0.00086661	0.000606638	TNFSF15/STAT1/TNFSF10/TRAF2	4
GO:0048037	cofactor binding	12/131	438/16969	0.000149278	0.00158313	0.00110821	PTGS1/PTGS2/MAOB/CAT/CYP1A1/DUOX2/NOS3/CYP1B1/MPO/PTGES/GCH1/CD320	12
GO:0001102	RNA polymerase II activating transcription factor binding	4/131	37/16969	0.000183899	0.00190029	0.00133023	FOS/JUN/CTNNB1/NFE2L2	4
GO:0001664	G protein-coupled receptor binding	8/131	205/16969	0.000192337	0.00193779	0.00135648	STAT3/STAT1/EDN3/CCL2/CXCL8/JAK1/AGTR1/CCR2	8
GO:0051879	Hsp90 protein binding	4/131	38/16969	0.000204312	0.00200824	0.00140579	AHSA1/HIF1A/CYP1A1/AHR	4
GO:0001047	core promoter binding	4/131	42/16969	0.000302509	0.0028357	0.00198503	FOS/STAT1/MYC/KLF10	4
GO:0051219	phosphoprotein binding	5/131	76/16969	0.000302569	0.0028357	0.00198503	MAPK3/MAPK1/PLAT/IRS1/MTOR	5
GO:0016538	cyclin-dependent protein serine/threonine kinase regulator activity	3/131	18/16969	0.000337073	0.00308728	0.00216114	CDKN1A/CASP3/CCNB1	3
GO:0070851	growth factor receptor binding	6/131	121/16969	0.000351139	0.00314464	0.00220129	VEGFA/IL10/IL6/IL1B/IL1A/TGFA	6
GO:0050681	androgen receptor binding	4/131	44/16969	0.000362543	0.00317619	0.00222337	CTNNB1/BRCA1/PRKCB/CCNE1	4
GO:0008047	enzyme activator activity	11/131	419/16969	0.00040739	0.00349315	0.00244525	CDKN1A/CASP9/JUN/AHSA1/CASP3/PRKCD/CCNB1/PRKAG2/APAF1/SREBF1/CFLAR	11
GO:0005158	insulin receptor binding	3/131	20/16969	0.000465624	0.0039093	0.00273656	IGF1R/PTPN1/IRS1	3
GO:0070888	E-box binding	4/131	49/16969	0.00054925	0.0045173	0.00316217	HIF1A/PPARG/MYC/AHR	4
GO:0004674	protein serine/threonine kinase activity	10/131	371/16969	0.000611733	0.00493057	0.00345146	AKT1/MAPK3/MAPK1/MAPK8/PRKCA/PRKCD/PRKCB/PRKAG2/MTOR/PRKD1	10
GO:0051087	chaperone binding	5/131	91/16969	0.000694588	0.00548861	0.0038421	BAX/AHSA1/BAK1/SOD1/BIRC5	5
GO:0008083	growth factor activity	6/131	147/16969	0.000981234	0.00760456	0.00532329	VEGFA/IL10/IL6/HGF/TGFA/CD320	6
GO:0003712	transcription coregulator activity	11/131	494/16969	0.00156266	0.0116978	0.00818861	NCOA2/CCND1/JUN/RUNX1T1/PPARG/CTNNB1/BRCA1/PRKCB/DDIT3/CCNE1/NR1H3	11
GO:0030291	protein serine/threonine kinase inhibitor activity	3/131	30/16969	0.00156745	0.0116978	0.00818861	CDKN1A/CASP3/PRKAG2	3
GO:0003713	transcription coactivator activity	8/131	285/16969	0.00167236	0.0122539	0.00857786	NCOA2/JUN/PPARG/CTNNB1/BRCA1/PRKCB/CCNE1/NR1H3	8
GO:0001046	core promoter sequence-specific DNA binding	3/131	32/16969	0.0018935	0.0136264	0.00953869	FOS/STAT1/KLF10	3
GO:0043492	ATPase activity, coupled to movement of substances	4/131	69/16969	0.00199015	0.0140707	0.00984966	ABCB1/ABCG2/ABCC3/CD320	4
GO:0050839	cell adhesion molecule binding	10/131	444/16969	0.00234617	0.0163018	0.0114115	AHSA1/PRKCA/STAT1/CTNNB1/ICAM1/IL1B/VCAM1/PTPN1/BSG/ITGB1	10
GO:0004707	MAP kinase activity	2/131	10/16969	0.00255577	0.0171663	0.0120166	MAPK3/MAPK8	2
GO:0043560	insulin receptor substrate binding	2/131	10/16969	0.00255577	0.0171663	0.0120166	IGF1R/PRKCD	2
GO:0001784	phosphotyrosine residue binding	3/131	37/16969	0.00288412	0.0190541	0.0133381	MAPK3/MAPK1/IRS1	3
GO:0031996	thioesterase binding	2/131	11/16969	0.00310796	0.0202018	0.0141415	TRAF2/CDC42	2
GO:0004175	endopeptidase activity	8/131	322/16969	0.00354715	0.0216874	0.0151815	CASP9/PLAU/MMP2/MMP9/CASP3/F3/PLAT/PAPPA	8
GO:0004712	protein serine/threonine/tyrosine kinase activity	3/131	40/16969	0.00360616	0.0216874	0.0151815	AKT1/MAPK3/MAPK1	3
GO:0015026	coreceptor activity	3/131	40/16969	0.00360616	0.0216874	0.0151815	CD80/ITGB1/CD28	3
GO:0004861	cyclin-dependent protein serine/threonine kinase inhibitor activity	2/131	12/16969	0.00371075	0.0216874	0.0151815	CDKN1A/CASP3	2
GO:0005149	interleukin-1 receptor binding	2/131	12/16969	0.00371075	0.0216874	0.0151815	IL1B/IL1A	2
GO:0016500	protein-hormone receptor activity	2/131	12/16969	0.00371075	0.0216874	0.0151815	ADIPOR1/ADIPOR2	2
GO:0004252	serine-type endopeptidase activity	5/131	133/16969	0.00371322	0.0216874	0.0151815	PLAU/MMP2/MMP9/F3/PLAT	5
GO:0016705	oxidoreductase activity, acting on paired donors, with incorporation or reduction of molecular oxygen	5/131	137/16969	0.004212	0.0242491	0.0169747	PTGS1/PTGS2/CYP1A1/NOS3/CYP1B1	5
GO:0004708	MAP kinase kinase activity	2/131	13/16969	0.00436334	0.0244226	0.0170961	MAPK3/MAPK1	2
GO:0016641	oxidoreductase activity, acting on the CH-NH2 group of donors, oxygen as acceptor	2/131	13/16969	0.00436334	0.0244226	0.0170961	MAOB/VCAM1	2
GO:0045309	protein phosphorylated amino acid binding	3/131	44/16969	0.00472694	0.0260953	0.0182671	MAPK3/MAPK1/IRS1	3
GO:0030374	nuclear receptor transcription coactivator activity	3/131	45/16969	0.00503633	0.0272156	0.0190512	NCOA2/PPARG/PRKCB	3
GO:0035173	histone kinase activity	2/131	14/16969	0.00506493	0.0272156	0.0190512	PRKCA/PRKCB	2
GO:0005080	protein kinase C binding	3/131	46/16969	0.00535765	0.0284097	0.0198871	AKT1/PRKCB/IRS1	3
GO:0043022	ribosome binding	3/131	47/16969	0.00569105	0.0297856	0.0208503	EIF6/MTOR/EIF2S1	3
GO:0005123	death receptor binding	2/131	17/16969	0.00745593	0.0375592	0.026292	CASP3/CFLAR	2
GO:0016638	oxidoreductase activity, acting on the CH-NH2 group of donors	2/131	17/16969	0.00745593	0.0375592	0.026292	MAOB/VCAM1	2
GO:0031435	mitogen-activated protein kinase kinase kinase binding	2/131	17/16969	0.00745593	0.0375592	0.026292	MAPK1/TRAF2	2
GO:0008236	serine-type peptidase activity	5/131	158/16969	0.00763897	0.0380062	0.0266049	PLAU/MMP2/MMP9/F3/PLAT	5
GO:0042826	histone deacetylase binding	4/131	102/16969	0.00805195	0.0395724	0.0277012	RELA/CCND1/MAPK8/HIF1A	4
GO:0003707	steroid hormone receptor activity	3/131	54/16969	0.00837196	0.0406494	0.0284551	PPARG/PPARA/NR1H3	3
GO:0017171	serine hydrolase activity	5/131	163/16969	0.00867715	0.0416296	0.0291413	PLAU/MMP2/MMP9/F3/PLAT	5
GO:0097110	scaffold protein binding	3/131	58/16969	0.0101851	0.0482896	0.0338033	MAPK3/GJA1/NOS3	3
