# Supplementary material for: Verification of Resveratrol Inhibits Intestinal Aging by Downregulating ATF4/Chop/Bcl-2/Bax Signaling Pathway: Based on Network Pharmacology and Animal Experiment
Source: Front Pharmacol. 2020 Jul 10;11:1064. doi: 10.3389/fphar.2020.01064 (PMC7366860; doi:10.3389/fphar.2020.01064)
Supplement: Supplementary file 7 [file Table_7.xls]

## Sheet: Sheet1
Supplementary Table 7 KEGG pathway enrichment analysis
ID	Description	GeneRatio	BgRatio	pvalue	p.adjust	qvalue	geneID	Count
hsa04933	AGE-RAGE signaling pathway in diabetic complications	30/118	100/7946	3.62705e-32	8.34221e-30	2.5962e-30	RELA/STAT3/AKT1/VEGFA/CCND1/BCL2/BAX/MMP2/MAPK3/MAPK1/JUN/IL6/CASP3/MAPK8/PRKCA/STAT1/FOXO1/F3/ICAM1/IL1B/CCL2/SELE/VCAM1/PRKCD/CXCL8/PRKCB/NOS3/IL1A/AGTR1/CDC42	30
hsa04210	Apoptosis	30/118	136/7946	1.00291e-27	1.15334e-25	3.58934e-26	RELA/AKT1/BCL2/BCL2L1/FOS/BAX/CASP9/MAPK3/MAPK1/JUN/CASP3/MAPK8/NFKBIA/BAK1/BBC3/MCL1/BIRC5/BCL2A1/DDIT3/TNFRSF10B/NTRK1/APAF1/CFLAR/EIF2S1/PMAIP1/BCL2L11/TNFSF10/TNFRSF10A/BIRC3/TRAF2	30
hsa05162	Measles	26/118	138/7946	3.78703e-22	2.90339e-20	9.03573e-21	RELA/STAT3/AKT1/CCND1/BCL2/BCL2L1/FOS/BAX/CASP9/JUN/IL6/CASP3/MAPK8/NFKBIA/BAK1/BBC3/STAT1/IL1B/CCND2/IL1A/CCNE1/CCNE2/APAF1/JAK1/EIF2S1/CD28	26
hsa05210	Colorectal cancer	21/118	86/7946	1.67009e-20	9.60302e-19	2.98858e-19	AKT1/CCND1/BCL2/FOS/CDKN1A/BAX/CASP9/MAPK3/MAPK1/JUN/CASP3/MAPK8/BAK1/BBC3/CTNNB1/MYC/BIRC5/MTOR/PMAIP1/BCL2L11/TGFA	21
hsa05161	Hepatitis B	26/118	162/7946	2.76325e-20	1.27109e-18	3.95581e-19	RELA/STAT3/AKT1/BCL2/FOS/CDKN1A/BAX/CASP9/MMP9/MAPK3/MAPK1/JUN/IL6/CASP3/MAPK8/NFKBIA/PRKCA/STAT1/MYC/CXCL8/PRKCB/BIRC5/CCNE1/CCNE2/APAF1/JAK1	26
hsa05167	Kaposi sarcoma-associated herpesvirus infection	27/118	186/7946	7.19771e-20	2.75912e-18	8.58674e-19	PTGS2/RELA/STAT3/AKT1/VEGFA/CCND1/FOS/CDKN1A/BAX/CASP9/MAPK3/MAPK1/JUN/IL6/CASP3/MAPK8/NFKBIA/BAK1/HIF1A/STAT1/CTNNB1/MYC/ICAM1/CXCL8/JAK1/MTOR/TRAF2	27
hsa05212	Pancreatic cancer	19/118	76/7946	7.82663e-19	2.57161e-17	8.00317e-18	RELA/STAT3/AKT1/VEGFA/CCND1/BCL2L1/CDKN1A/BAX/CASP9/MAPK3/MAPK1/MAPK8/BAK1/STAT1/JAK1/MTOR/CDC42/BRCA2/TGFA	19
hsa05164	Influenza A	24/118	170/7946	2.05115e-17	5.89704e-16	1.83524e-16	RELA/AKT1/BAX/CASP9/MAPK3/MAPK1/IL6/CASP3/NFKBIA/BAK1/PRKCA/STAT1/ICAM1/IL1B/CCL2/CXCL8/PRKCB/IL1A/TNFRSF10B/APAF1/JAK1/EIF2S1/TNFSF10/TNFRSF10A	24
hsa05222	Small cell lung cancer	19/118	92/7946	3.86299e-17	9.74042e-16	3.03134e-16	PTGS2/RELA/AKT1/CCND1/BCL2/BCL2L1/CDKN1A/BAX/CASP9/CASP3/NFKBIA/BAK1/MYC/CCNE1/CCNE2/APAF1/BIRC3/TRAF2/ITGB1	19
hsa01521	EGFR tyrosine kinase inhibitor resistance	18/118	79/7946	4.23497e-17	9.74042e-16	3.03134e-16	STAT3/AKT1/VEGFA/BCL2/BCL2L1/BAX/MAPK3/MAPK1/IL6/PRKCA/IGF1R/PRKCB/HGF/JAK1/MTOR/BCL2L11/RPS6/TGFA	18
hsa04668	TNF signaling pathway	20/118	112/7946	1.10406e-16	2.12845e-15	6.62401e-16	PTGS2/RELA/AKT1/FOS/MMP9/MAPK3/MAPK1/JUN/IL6/CASP3/MAPK8/NFKBIA/ICAM1/IL1B/CCL2/SELE/VCAM1/CFLAR/BIRC3/TRAF2	20
hsa05215	Prostate cancer	19/118	97/7946	1.1105e-16	2.12845e-15	6.62401e-16	RELA/AKT1/CCND1/BCL2/CDKN1A/CASP9/PLAU/MMP9/MAPK3/MAPK1/NFKBIA/IGF1R/FOXO1/CTNNB1/PLAT/CCNE1/CCNE2/MTOR/TGFA	19
hsa04932	Non-alcoholic fatty liver disease (NAFLD)	22/118	149/7946	1.94021e-16	3.43268e-15	1.0683e-15	RELA/AKT1/BAX/JUN/IL6/CASP3/MAPK8/IL1B/CXCL8/DDIT3/IL1A/PRKAG2/PPARA/SREBF1/ADIPOR1/ADIPOR2/IRS1/EIF2S1/BCL2L11/TRAF2/CDC42/NR1H3	22
hsa04215	Apoptosis - multiple species	13/118	32/7946	2.38626e-16	3.92029e-15	1.22004e-15	BCL2/BCL2L1/BAX/CASP9/CASP3/MAPK8/BAK1/BBC3/BIRC5/APAF1/PMAIP1/BCL2L11/BIRC3	13
hsa05160	Hepatitis C	22/118	155/7946	4.60367e-16	7.05896e-15	2.19684e-15	RELA/STAT3/AKT1/CCND1/CDKN1A/BAX/CASP9/MAPK3/MAPK1/CASP3/NFKBIA/BAK1/STAT1/CTNNB1/MYC/PPARA/APAF1/JAK1/CFLAR/EIF2S1/TRAF2/NR1H3	22
hsa05418	Fluid shear stress and atherosclerosis	21/118	139/7946	6.22603e-16	8.94992e-15	2.78533e-15	RELA/AKT1/VEGFA/BCL2/FOS/MMP2/MMP9/JUN/MAPK8/CTNNB1/ICAM1/IL1B/CCL2/SELE/VCAM1/PECAM1/NOS3/PLAT/IL1A/NFE2L2/NQO1	21
hsa05169	Epstein-Barr virus infection	24/118	201/7946	1.04738e-15	1.41704e-14	4.41001e-15	RELA/STAT3/AKT1/CCND1/BCL2/CDKN1A/BAX/CASP9/JUN/IL6/CASP3/MAPK8/NFKBIA/BAK1/STAT1/MYC/ICAM1/CCND2/CCNE1/CCNE2/APAF1/JAK1/BCL2L11/TRAF2	24
hsa05163	Human cytomegalovirus infection	25/118	225/7946	1.36846e-15	1.74859e-14	5.44183e-15	PTGS2/RELA/STAT3/AKT1/VEGFA/CCND1/CDKN1A/BAX/CASP9/MAPK3/MAPK1/IL6/CASP3/NFKBIA/BAK1/PRKCA/CTNNB1/MYC/IL1B/CCL2/CXCL8/PRKCB/JAK1/MTOR/TRAF2	25
hsa04151	PI3K-Akt signaling pathway	30/118	354/7946	2.33999e-15	2.83262e-14	8.81549e-15	RELA/AKT1/VEGFA/CCND1/BCL2/BCL2L1/CDKN1A/CASP9/MAPK3/MAPK1/IL6/PRKCA/IGF1R/MYC/MCL1/BRCA1/NOS3/CCND2/HGF/CCNE1/CCNE2/NTRK1/JAK1/IRS1/MTOR/BCL2L11/RPS6/COL2A1/ITGB1/TGFA	30
hsa04068	FoxO signaling pathway	20/118	131/7946	2.66294e-15	3.06238e-14	9.53051e-15	STAT3/AKT1/CCND1/CDKN1A/MAPK3/MAPK1/IL10/IL6/MAPK8/CAT/IGF1R/FOXO1/SOD2/CCND2/CCNB1/PRKAG2/SLC2A4/IRS1/BCL2L11/TNFSF10	20
hsa01524	Platinum drug resistance	16/118	73/7946	5.14911e-15	5.63951e-14	1.75509e-14	AKT1/BCL2/BCL2L1/CDKN1A/BAX/CASP9/MAPK3/MAPK1/CASP3/BAK1/BBC3/BRCA1/BIRC5/APAF1/PMAIP1/BIRC3	16
hsa04931	Insulin resistance	18/118	108/7946	1.50835e-14	1.57691e-13	4.90756e-14	RELA/STAT3/AKT1/IL6/MAPK8/NFKBIA/FOXO1/PRKCD/PRKCB/NOS3/PTPN1/PRKAG2/SLC2A4/PPARA/SREBF1/IRS1/MTOR/NR1H3	18
hsa04115	p53 signaling pathway	15/118	72/7946	8.65631e-14	8.65631e-13	2.69396e-13	CCND1/BCL2/BCL2L1/CDKN1A/BAX/CASP9/CASP3/BBC3/CCND2/CCNB1/TNFRSF10B/CCNE1/CCNE2/APAF1/PMAIP1	15
hsa05205	Proteoglycans in cancer	22/118	204/7946	1.60396e-13	1.53713e-12	4.78375e-13	STAT3/AKT1/VEGFA/CCND1/CDKN1A/PLAU/MMP2/MMP9/MAPK3/MAPK1/CASP3/PRKCA/HIF1A/IGF1R/CTNNB1/MYC/PRKCB/HGF/MTOR/RPS6/CDC42/ITGB1	22
hsa05202	Transcriptional misregulation in cancer	21/118	186/7946	2.44983e-13	2.25384e-12	7.01424e-13	RELA/BCL2L1/CDKN1A/BAX/PLAU/MMP9/IL6/BAK1/IGF1R/RUNX1T1/FOXO1/PPARG/MYC/CXCL8/CCND2/BCL2A1/DDIT3/PLAT/MPO/NTRK1/BIRC3	21
hsa05206	MicroRNAs in cancer	26/118	310/7946	3.03929e-13	2.6886e-12	8.36728e-13	PTGS2/STAT3/VEGFA/CCND1/BCL2/CDKN1A/PLAU/MMP9/MAPK3/MAPK1/CASP3/TP63/BAK1/PRKCA/MYC/MCL1/BRCA1/PRKCB/CCND2/ABCB1/CYP1B1/CCNE1/CCNE2/IRS1/MTOR/BCL2L11	26
hsa04657	IL-17 signaling pathway	16/118	94/7946	3.46642e-13	2.95288e-12	9.18974e-13	PTGS2/RELA/FOS/MMP9/MAPK3/MAPK1/JUN/IL6/CASP3/MAPK8/NFKBIA/IL1B/CCL2/CXCL8/IL17B/TRAF2	16
hsa04066	HIF-1 signaling pathway	16/118	109/7946	3.74927e-12	3.07976e-11	9.5846e-12	RELA/STAT3/AKT1/VEGFA/BCL2/CDKN1A/MAPK3/MAPK1/IL6/PRKCA/HIF1A/IGF1R/PRKCB/NOS3/MTOR/RPS6	16
hsa05140	Leishmaniasis	14/118	77/7946	4.4413e-12	3.52241e-11	1.09622e-11	PTGS2/RELA/FOS/MAPK3/MAPK1/IL10/JUN/NFKBIA/STAT1/IL1B/PRKCB/IL1A/JAK1/ITGB1	14
hsa05145	Toxoplasmosis	16/118	112/7946	5.76472e-12	4.41962e-11	1.37544e-11	RELA/STAT3/AKT1/BCL2/BCL2L1/CASP9/MAPK3/MAPK1/IL10/CASP3/MAPK8/NFKBIA/STAT1/JAK1/BIRC3/ITGB1	16
hsa05130	Pathogenic Escherichia coli infection	20/118	202/7946	1.14334e-11	8.48282e-11	2.63996e-11	RELA/FOS/BAX/CASP9/MAPK3/MAPK1/JUN/IL6/CASP3/MAPK8/NFKBIA/BAK1/IL1B/CXCL8/TNFRSF10B/TNFSF10/TNFRSF10A/TRAF2/CDC42/ITGB1	20
hsa04920	Adipocytokine signaling pathway	13/118	69/7946	1.67873e-11	1.18815e-10	3.69769e-11	RELA/STAT3/AKT1/MAPK8/NFKBIA/PRKAG2/SLC2A4/PPARA/ADIPOR1/ADIPOR2/IRS1/MTOR/TRAF2	13
hsa05135	Yersinia infection	16/118	120/7946	1.70474e-11	1.18815e-10	3.69769e-11	RELA/AKT1/FOS/MAPK3/MAPK1/IL10/JUN/IL6/MAPK8/NFKBIA/IL1B/CCL2/CXCL8/TRAF2/CDC42/ITGB1	16
hsa04064	NF-kappa B signaling pathway	15/118	102/7946	1.80636e-11	1.22195e-10	3.80286e-11	PTGS2/RELA/BCL2/BCL2L1/PLAU/NFKBIA/ICAM1/IL1B/VCAM1/CXCL8/PRKCB/BCL2A1/CFLAR/BIRC3/TRAF2	15
hsa05225	Hepatocellular carcinoma	18/118	168/7946	3.60972e-11	2.34571e-10	7.30015e-11	AKT1/CCND1/BCL2L1/CDKN1A/BAX/MAPK3/MAPK1/BAK1/PRKCA/IGF1R/CTNNB1/MYC/PRKCB/HGF/NFE2L2/NQO1/MTOR/TGFA	18
hsa04659	Th17 cell differentiation	15/118	107/7946	3.67154e-11	2.34571e-10	7.30015e-11	RELA/STAT3/FOS/MAPK3/MAPK1/JUN/IL6/MAPK8/NFKBIA/HIF1A/STAT1/IL1B/AHR/JAK1/MTOR	15
hsa05133	Pertussis	13/118	76/7946	6.08167e-11	3.7805e-10	1.17654e-10	RELA/FOS/MAPK3/MAPK1/IL10/JUN/IL6/CASP3/MAPK8/IL1B/CXCL8/IL1A/ITGB1	13
hsa05216	Thyroid cancer	10/118	37/7946	8.82147e-11	5.33931e-10	1.66166e-10	CCND1/CDKN1A/BAX/MAPK3/MAPK1/BAK1/PPARG/CTNNB1/MYC/NTRK1	10
hsa01522	Endocrine resistance	14/118	98/7946	1.33054e-10	7.84679e-10	2.44202e-10	AKT1/CCND1/BCL2/FOS/CDKN1A/BAX/MMP2/MMP9/MAPK3/MAPK1/JUN/MAPK8/IGF1R/MTOR	14
hsa05223	Non-small cell lung cancer	12/118	66/7946	1.63715e-10	9.41363e-10	2.92964e-10	STAT3/AKT1/CCND1/CDKN1A/BAX/CASP9/MAPK3/MAPK1/BAK1/PRKCA/PRKCB/TGFA	12
hsa05170	Human immunodeficiency virus 1 infection	19/118	212/7946	2.25204e-10	1.26334e-09	3.93168e-10	RELA/AKT1/BCL2/BCL2L1/FOS/BAX/CASP9/MAPK3/MAPK1/JUN/CASP3/MAPK8/NFKBIA/BAK1/PRKCA/PRKCB/CCNB1/MTOR/TRAF2	19
hsa05142	Chagas disease (American trypanosomiasis)	14/118	102/7946	2.30764e-10	1.26371e-09	3.93282e-10	RELA/AKT1/FOS/MAPK3/MAPK1/IL10/JUN/IL6/MAPK8/NFKBIA/IL1B/CCL2/CXCL8/CFLAR	14
hsa05166	Human T-cell leukemia virus 1 infection	19/118	219/7946	3.94101e-10	2.10798e-09	6.56031e-10	RELA/AKT1/CCND1/BCL2L1/FOS/CDKN1A/BAX/MAPK3/MAPK1/JUN/IL6/MAPK8/NFKBIA/MYC/ICAM1/CCND2/CCNE1/CCNE2/JAK1	19
hsa04211	Longevity regulating pathway	13/118	89/7946	4.76476e-10	2.43532e-09	7.57903e-10	RELA/AKT1/BAX/CAT/IGF1R/FOXO1/PPARG/SOD2/PRKAG2/ADIPOR1/ADIPOR2/IRS1/MTOR	13
hsa05235	PD-L1 expression and PD-1 checkpoint pathway in cancer	13/118	89/7946	4.76476e-10	2.43532e-09	7.57903e-10	RELA/STAT3/AKT1/FOS/MAPK3/MAPK1/JUN/NFKBIA/HIF1A/STAT1/JAK1/MTOR/CD28	13
hsa04510	Focal adhesion	18/118	199/7946	6.06803e-10	3.03402e-09	9.44225e-10	AKT1/VEGFA/CCND1/BCL2/MAPK3/MAPK1/JUN/MAPK8/PRKCA/IGF1R/CTNNB1/PRKCB/CCND2/HGF/BIRC3/CDC42/COL2A1/ITGB1	18
hsa05203	Viral carcinogenesis	18/118	201/7946	7.14746e-10	3.4977e-09	1.08853e-09	RELA/STAT3/CCND1/CDKN1A/BAX/MAPK3/MAPK1/JUN/CASP3/NFKBIA/BAK1/CCND2/CCNE1/CCNE2/JAK1/PMAIP1/TRAF2/CDC42	18
hsa05214	Glioma	12/118	75/7946	7.76776e-10	3.72205e-09	1.15835e-09	AKT1/CCND1/CDKN1A/BAX/MAPK3/MAPK1/BAK1/PRKCA/IGF1R/PRKCB/MTOR/TGFA	12
hsa04621	NOD-like receptor signaling pathway	17/118	181/7946	1.06256e-09	4.98755e-09	1.55219e-09	RELA/BCL2/BCL2L1/MAPK3/MAPK1/JUN/IL6/MAPK8/NFKBIA/STAT1/IL1B/CCL2/PRKCD/CXCL8/JAK1/BIRC3/TRAF2	17
hsa04218	Cellular senescence	16/118	160/7946	1.36365e-09	6.27277e-09	1.95217e-09	RELA/AKT1/CCND1/CDKN1A/MAPK3/MAPK1/IL6/FOXO1/MYC/CXCL8/CCND2/CCNB1/IL1A/CCNE1/CCNE2/MTOR	16
hsa05131	Shigellosis	19/118	236/7946	1.40804e-09	6.34999e-09	1.9762e-09	RELA/AKT1/BCL2/BCL2L1/BAX/MAPK3/MAPK1/JUN/MAPK8/NFKBIA/FOXO1/GJA1/IL1B/PRKCD/CXCL8/MTOR/TRAF2/CDC42/ITGB1	19
hsa04010	MAPK signaling pathway	21/118	295/7946	1.66174e-09	7.35002e-09	2.28742e-09	RELA/AKT1/VEGFA/FOS/MAPK3/MAPK1/JUN/CASP3/MAPK8/PRKCA/IGF1R/MYC/IL1B/PRKCB/HGF/DDIT3/IL1A/NTRK1/TRAF2/CDC42/TGFA	21
hsa04919	Thyroid hormone signaling pathway	14/118	119/7946	1.85932e-09	8.06877e-09	2.5111e-09	NCOA2/AKT1/CCND1/CASP9/MAPK3/MAPK1/PRKCA/HIF1A/STAT1/FOXO1/CTNNB1/MYC/PRKCB/MTOR	14
hsa05144	Malaria	10/118	50/7946	2.21266e-09	9.29182e-09	2.89173e-09	IL10/IL6/ICAM1/IL1B/CCL2/SELE/VCAM1/CXCL8/PECAM1/HGF	10
hsa05165	Human papillomavirus infection	22/118	330/7946	2.22196e-09	9.29182e-09	2.89173e-09	PTGS2/RELA/AKT1/VEGFA/CCND1/CDKN1A/BAX/MAPK3/MAPK1/CASP3/BAK1/STAT1/FOXO1/CTNNB1/CCND2/CCNE1/CCNE2/JAK1/MTOR/CDC42/COL2A1/ITGB1	22
hsa05221	Acute myeloid leukemia	11/118	67/7946	3.08731e-09	1.268e-08	3.94618e-09	RELA/STAT3/AKT1/CCND1/MAPK3/MAPK1/RUNX1T1/MYC/BCL2A1/MPO/MTOR	11
hsa04620	Toll-like receptor signaling pathway	13/118	104/7946	3.44113e-09	1.36458e-08	4.24676e-09	RELA/AKT1/FOS/MAPK3/MAPK1/JUN/IL6/MAPK8/NFKBIA/STAT1/IL1B/CXCL8/CD80	13
hsa04625	C-type lectin receptor signaling pathway	13/118	104/7946	3.44113e-09	1.36458e-08	4.24676e-09	PTGS2/RELA/AKT1/MAPK3/MAPK1/IL10/JUN/IL6/MAPK8/NFKBIA/STAT1/IL1B/PRKCD	13
hsa05224	Breast cancer	15/118	147/7946	3.51052e-09	1.36851e-08	4.25897e-09	AKT1/CCND1/FOS/CDKN1A/BAX/MAPK3/MAPK1/JUN/BAK1/IGF1R/CTNNB1/MYC/BRCA1/MTOR/BRCA2	15
hsa05226	Gastric cancer	15/118	149/7946	4.2377e-09	1.62445e-08	5.0555e-09	AKT1/CCND1/BCL2/CDKN1A/BAX/MAPK3/MAPK1/BAK1/CTNNB1/MYC/ABCB1/HGF/CCNE1/CCNE2/MTOR	15
hsa04380	Osteoclast differentiation	14/118	128/7946	4.89119e-09	1.84422e-08	5.73944e-09	RELA/AKT1/FOS/MAPK3/MAPK1/JUN/MAPK8/NFKBIA/STAT1/PPARG/IL1B/IL1A/JAK1/TRAF2	14
hsa05219	Bladder cancer	9/118	41/7946	6.07388e-09	2.25321e-08	7.01229e-09	VEGFA/CCND1/CDKN1A/MMP2/MMP9/MAPK3/MAPK1/MYC/CXCL8	9
hsa05152	Tuberculosis	16/118	180/7946	7.66899e-09	2.79979e-08	8.71331e-09	RELA/AKT1/BCL2/BAX/CASP9/MAPK3/MAPK1/IL10/IL6/CASP3/MAPK8/STAT1/IL1B/IL1A/APAF1/JAK1	16
hsa05213	Endometrial cancer	10/118	58/7946	1.01738e-08	3.65623e-08	1.13786e-08	AKT1/CCND1/CDKN1A/BAX/CASP9/MAPK3/MAPK1/BAK1/CTNNB1/MYC	10
hsa04370	VEGF signaling pathway	10/118	59/7946	1.20985e-08	4.28102e-08	1.33231e-08	PTGS2/AKT1/VEGFA/CASP9/MAPK3/MAPK1/PRKCA/PRKCB/NOS3/CDC42	10
hsa05220	Chronic myeloid leukemia	11/118	76/7946	1.23002e-08	4.28642e-08	1.33399e-08	RELA/AKT1/CCND1/BCL2L1/CDKN1A/BAX/MAPK3/MAPK1/NFKBIA/BAK1/MYC	11
hsa04722	Neurotrophin signaling pathway	13/118	119/7946	1.82331e-08	6.25913e-08	1.94792e-08	RELA/AKT1/BCL2/BAX/MAPK3/MAPK1/JUN/MAPK8/NFKBIA/PRKCD/NTRK1/IRS1/CDC42	13
hsa05132	Salmonella infection	11/118	80/7946	2.1409e-08	7.24129e-08	2.25358e-08	RELA/FOS/MAPK3/MAPK1/JUN/IL6/MAPK8/IL1B/CXCL8/IL1A/CDC42	11
hsa04012	ErbB signaling pathway	11/118	85/7946	4.09617e-08	1.36539e-07	4.24926e-08	AKT1/CDKN1A/MAPK3/MAPK1/JUN/MAPK8/PRKCA/MYC/PRKCB/MTOR/TGFA	11
hsa04926	Relaxin signaling pathway	13/118	129/7946	4.85402e-08	1.59489e-07	4.96351e-08	RELA/AKT1/VEGFA/FOS/MMP2/MMP9/MAPK3/MAPK1/JUN/MAPK8/NFKBIA/PRKCA/NOS3	13
hsa05143	African trypanosomiasis	8/118	37/7946	5.02077e-08	1.62645e-07	5.06171e-08	IL10/IL6/PRKCA/ICAM1/IL1B/SELE/VCAM1/PRKCB	8
hsa05211	Renal cell carcinoma	10/118	69/7946	5.78121e-08	1.84678e-07	5.7474e-08	AKT1/VEGFA/CDKN1A/MAPK3/MAPK1/JUN/HIF1A/HGF/CDC42/TGFA	10
hsa04917	Prolactin signaling pathway	10/118	70/7946	6.66128e-08	2.09876e-07	6.53161e-08	RELA/STAT3/AKT1/CCND1/FOS/MAPK3/MAPK1/MAPK8/STAT1/CCND2	10
hsa04140	Autophagy - animal	13/118	137/7946	9.97619e-08	3.08056e-07	9.58708e-08	AKT1/BCL2/BCL2L1/MAPK3/MAPK1/MAPK8/HIF1A/IGF1R/PRKCD/IRS1/CFLAR/MTOR/EIF2S1	13
hsa04217	Necroptosis	14/118	162/7946	1.01792e-07	3.08056e-07	9.58708e-08	STAT3/BCL2/BAX/MAPK8/STAT1/IL1B/IL1A/TNFRSF10B/JAK1/CFLAR/TNFSF10/TNFRSF10A/BIRC3/TRAF2	14
hsa04630	JAK-STAT signaling pathway	14/118	162/7946	1.01792e-07	3.08056e-07	9.58708e-08	STAT3/AKT1/CCND1/BCL2/BCL2L1/CDKN1A/IL10/IL6/STAT1/MYC/MCL1/CCND2/JAK1/MTOR	14
hsa05323	Rheumatoid arthritis	11/118	93/7946	1.0594e-07	3.16444e-07	9.84815e-08	VEGFA/FOS/JUN/IL6/ICAM1/IL1B/CCL2/CXCL8/IL1A/CD80/CD28	11
hsa04152	AMPK signaling pathway	12/118	120/7946	1.79039e-07	5.27935e-07	1.643e-07	AKT1/CCND1/IGF1R/FOXO1/PPARG/PRKAG2/SLC2A4/SREBF1/ADIPOR1/ADIPOR2/IRS1/MTOR	12
hsa04213	Longevity regulating pathway - multiple species	9/118	62/7946	2.70921e-07	7.88757e-07	2.45471e-07	AKT1/SOD1/CAT/IGF1R/FOXO1/SOD2/PRKAG2/IRS1/MTOR	9
hsa04660	T cell receptor signaling pathway	11/118	104/7946	3.37956e-07	9.71624e-07	3.02382e-07	RELA/AKT1/FOS/MAPK3/MAPK1/IL10/JUN/MAPK8/NFKBIA/CDC42/CD28	11
hsa05020	Prion diseases	7/118	35/7946	6.34879e-07	1.80274e-06	5.61037e-07	BAX/MAPK3/MAPK1/IL6/SOD1/IL1B/IL1A	7
hsa05014	Amyotrophic lateral sclerosis (ALS)	8/118	51/7946	6.9638e-07	1.95326e-06	6.07879e-07	BCL2/BCL2L1/BAX/CASP9/CASP3/SOD1/CAT/APAF1	8
hsa04910	Insulin signaling pathway	12/118	137/7946	7.63808e-07	2.11658e-06	6.58706e-07	AKT1/MAPK3/MAPK1/MAPK8/FOXO1/PTPN1/PRKAG2/SLC2A4/SREBF1/IRS1/MTOR/RPS6	12
hsa04915	Estrogen signaling pathway	12/118	138/7946	8.26192e-07	2.26219e-06	7.04023e-07	NCOA2/AKT1/BCL2/FOS/MMP2/MMP9/MAPK3/MAPK1/JUN/PRKCD/NOS3/TGFA	12
hsa05218	Melanoma	9/118	72/7946	1.00388e-06	2.71638e-06	8.45371e-07	AKT1/CCND1/CDKN1A/BAX/MAPK3/MAPK1/BAK1/IGF1R/HGF	9
hsa04071	Sphingolipid signaling pathway	11/118	119/7946	1.32508e-06	3.5031e-06	1.09021e-06	RELA/AKT1/BCL2/BAX/MAPK3/MAPK1/MAPK8/PRKCA/PRKCB/NOS3/TRAF2	11
hsa04935	Growth hormone synthesis, secretion and action	11/118	119/7946	1.32508e-06	3.5031e-06	1.09021e-06	STAT3/AKT1/FOS/MAPK3/MAPK1/MAPK8/PRKCA/STAT1/PRKCB/IRS1/MTOR	11
hsa05231	Choline metabolism in cancer	10/118	98/7946	1.65953e-06	4.33615e-06	1.34946e-06	AKT1/FOS/MAPK3/MAPK1/JUN/MAPK8/PRKCA/HIF1A/PRKCB/MTOR	10
hsa05134	Legionellosis	8/118	57/7946	1.6779e-06	4.33615e-06	1.34946e-06	RELA/CASP9/IL6/CASP3/NFKBIA/IL1B/CXCL8/APAF1	8
hsa04062	Chemokine signaling pathway	13/118	189/7946	4.03903e-06	1.0322e-05	3.21233e-06	RELA/STAT3/AKT1/MAPK3/MAPK1/NFKBIA/STAT1/CCL2/PRKCD/CXCL8/PRKCB/CCR2/CDC42	13
hsa04930	Type II diabetes mellitus	7/118	46/7946	4.41531e-06	1.11596e-05	3.473e-06	MAPK3/MAPK1/MAPK8/PRKCD/SLC2A4/IRS1/MTOR	7
hsa05321	Inflammatory bowel disease (IBD)	8/118	65/7946	4.64272e-06	1.16068e-05	3.61219e-06	RELA/STAT3/IL10/JUN/IL6/STAT1/IL1B/IL1A	8
hsa04670	Leukocyte transendothelial migration	10/118	112/7946	5.63334e-06	1.39319e-05	4.33579e-06	MMP2/MMP9/PRKCA/CTNNB1/ICAM1/VCAM1/PRKCB/PECAM1/CDC42/ITGB1	10
hsa04014	Ras signaling pathway	14/118	232/7946	7.77348e-06	1.90202e-05	5.91933e-06	RELA/AKT1/VEGFA/BCL2L1/MAPK3/MAPK1/MAPK8/PRKCA/IGF1R/PRKCB/HGF/NTRK1/CDC42/TGFA	14
hsa04658	Th1 and Th2 cell differentiation	9/118	92/7946	7.99355e-06	1.93528e-05	6.02284e-06	RELA/FOS/MAPK3/MAPK1/JUN/MAPK8/NFKBIA/STAT1/JAK1	9
hsa04912	GnRH signaling pathway	9/118	93/7946	8.74084e-06	2.09416e-05	6.51729e-06	MMP2/MAPK3/MAPK1/JUN/MAPK8/PRKCA/PRKCD/PRKCB/CDC42	9
hsa04921	Oxytocin signaling pathway	11/118	153/7946	1.53418e-05	3.63775e-05	1.13211e-05	PTGS2/CCND1/FOS/CDKN1A/MAPK3/MAPK1/JUN/PRKCA/PRKCB/NOS3/PRKAG2	11
hsa04662	B cell receptor signaling pathway	8/118	82/7946	2.6576e-05	6.23722e-05	1.9411e-05	RELA/AKT1/FOS/MAPK3/MAPK1/JUN/NFKBIA/PRKCB	8
hsa04371	Apelin signaling pathway	10/118	137/7946	3.34392e-05	7.76869e-05	2.41772e-05	AKT1/CCND1/MAPK3/MAPK1/NOS3/PLAT/PRKAG2/AGTR1/MTOR/RPS6	10
hsa04015	Rap1 signaling pathway	12/118	210/7946	6.16509e-05	0.000141797	4.4129e-05	AKT1/VEGFA/MAPK3/MAPK1/PRKCA/IGF1R/CTNNB1/PRKCB/HGF/CDC42/ITGB1/PRKD1	12
hsa05230	Central carbon metabolism in cancer	7/118	69/7946	6.7149e-05	0.000152914	4.75886e-05	AKT1/MAPK3/MAPK1/HIF1A/MYC/NTRK1/MTOR	7
hsa05120	Epithelial cell signaling in Helicobacter pylori infection	7/118	70/7946	7.37029e-05	0.000166193	5.17214e-05	RELA/JUN/CASP3/MAPK8/NFKBIA/CXCL8/CDC42	7
hsa01523	Antifolate resistance	5/118	31/7946	8.27687e-05	0.000184823	5.75194e-05	RELA/IL6/IL1B/ABCG2/ABCC3	5
hsa05168	Herpes simplex virus 1 infection	19/118	491/7946	0.00010092	0.000223187	6.94588e-05	RELA/AKT1/BCL2/BCL2L1/BAX/CASP9/IL6/CASP3/NFKBIA/BAK1/STAT1/IL1B/CCL2/APAF1/JAK1/MTOR/EIF2S1/BIRC3/TRAF2	19
hsa04061	Viral protein interaction with cytokine and cytokine receptor	8/118	100/7946	0.000111133	0.000243433	7.57595e-05	IL10/IL6/CCL2/CXCL8/TNFRSF10B/CCR2/TNFSF10/TNFRSF10A	8
hsa05146	Amoebiasis	8/118	102/7946	0.000127776	0.000277249	8.62835e-05	RELA/IL10/IL6/CASP3/PRKCA/IL1B/CXCL8/PRKCB	8
hsa04650	Natural killer cell mediated cytotoxicity	9/118	131/7946	0.000134112	0.000288277	8.97156e-05	MAPK3/MAPK1/CASP3/PRKCA/ICAM1/PRKCB/TNFRSF10B/TNFSF10/TNFRSF10A	9
hsa04960	Aldosterone-regulated sodium reabsorption	5/118	37/7946	0.000197772	0.000421182	0.000131077	MAPK3/MAPK1/PRKCA/PRKCB/IRS1	5
hsa05416	Viral myocarditis	6/118	60/7946	0.0002458	0.00051866	0.000161414	CCND1/CASP9/CASP3/ICAM1/CD80/CD28	6
hsa04726	Serotonergic synapse	8/118	115/7946	0.000293653	0.000614002	0.000191085	PTGS1/PTGS2/MAOB/MAPK3/MAPK1/CASP3/PRKCA/PRKCB	8
hsa05332	Graft-versus-host disease	5/118	41/7946	0.0003243	0.000671973	0.000209127	IL6/IL1B/IL1A/CD80/CD28	5
hsa04150	mTOR signaling pathway	9/118	153/7946	0.000430363	0.00088378	0.000275044	AKT1/MAPK3/MAPK1/PRKCA/IGF1R/PRKCB/IRS1/MTOR/RPS6	9
hsa04666	Fc gamma R-mediated phagocytosis	7/118	93/7946	0.000439814	0.000895196	0.000278597	AKT1/MAPK3/MAPK1/PRKCA/PRKCD/PRKCB/CDC42	7
hsa04934	Cushing syndrome	9/118	155/7946	0.000473391	0.000955086	0.000297235	CCND1/CDKN1A/MAPK3/MAPK1/CTNNB1/AHR/CCNE1/CCNE2/AGTR1	9
hsa04520	Adherens junction	6/118	71/7946	0.000615914	0.00123183	0.00038336	MAPK3/MAPK1/IGF1R/CTNNB1/PTPN1/CDC42	6
hsa04928	Parathyroid hormone synthesis, secretion and action	7/118	106/7946	0.000965655	0.00191466	0.000595867	BCL2/FOS/CDKN1A/MAPK3/MAPK1/PRKCA/PRKCB	7
hsa04550	Signaling pathways regulating pluripotency of stem cells	8/118	140/7946	0.0010901	0.00214294	0.000666909	STAT3/AKT1/MAPK3/MAPK1/IGF1R/CTNNB1/MYC/JAK1	8
hsa04725	Cholinergic synapse	7/118	112/7946	0.00133445	0.00258249	0.000803702	AKT1/BCL2/FOS/MAPK3/MAPK1/PRKCA/PRKCB	7
hsa04060	Cytokine-cytokine receptor interaction	12/118	294/7946	0.00134476	0.00258249	0.000803702	IL10/TNFSF15/IL6/IL1B/CCL2/CXCL8/IL1A/TNFRSF10B/IL17B/CCR2/TNFSF10/TNFRSF10A	12
hsa04024	cAMP signaling pathway	10/118	216/7946	0.00134738	0.00258249	0.000803702	RELA/AKT1/FOS/MAPK3/MAPK1/JUN/MAPK8/NFKBIA/EDN3/PPARA	10
hsa04730	Long-term depression	5/118	60/7946	0.00188914	0.00359092	0.00111754	MAPK3/MAPK1/PRKCA/IGF1R/PRKCB	5
hsa04110	Cell cycle	7/118	124/7946	0.00239656	0.0045181	0.00140609	CCND1/CDKN1A/MYC/CCND2/CCNB1/CCNE1/CCNE2	7
hsa04929	GnRH secretion	5/118	64/7946	0.00251623	0.00470515	0.0014643	AKT1/MAPK3/MAPK1/PRKCA/PRKCB	5
hsa04310	Wnt signaling pathway	8/118	160/7946	0.00254746	0.00472512	0.00147052	CCND1/JUN/MAPK8/PRKCA/CTNNB1/MYC/PRKCB/CCND2	8
hsa04137	Mitophagy - animal	5/118	65/7946	0.0026941	0.00495714	0.00154273	RELA/BCL2L1/JUN/MAPK8/HIF1A	5
hsa04141	Protein processing in endoplasmic reticulum	8/118	166/7946	0.0031984	0.00583836	0.00181697	BCL2/BAX/MAPK8/BAK1/DDIT3/NFE2L2/EIF2S1/TRAF2	8
hsa04664	Fc epsilon RI signaling pathway	5/118	68/7946	0.00328239	0.00594449	0.00185	AKT1/MAPK3/MAPK1/MAPK8/PRKCA	5
hsa00380	Tryptophan metabolism	4/118	42/7946	0.00334738	0.00601482	0.00187189	MAOB/CAT/CYP1A1/CYP1B1	4
hsa04270	Vascular smooth muscle contraction	7/118	132/7946	0.003405	0.00607094	0.00188935	MAPK3/MAPK1/PRKCA/EDN3/PRKCD/PRKCB/AGTR1	7
hsa04914	Progesterone-mediated oocyte maturation	6/118	99/7946	0.00344397	0.00609318	0.00189628	AKT1/MAPK3/MAPK1/MAPK8/IGF1R/CCNB1	6
hsa05031	Amphetamine addiction	5/118	69/7946	0.00349757	0.00614078	0.00191109	MAOB/FOS/JUN/PRKCA/PRKCB	5
hsa04750	Inflammatory mediator regulation of TRP channels	6/118	100/7946	0.00362024	0.006308	0.00196313	MAPK8/PRKCA/IL1B/PRKCD/PRKCB/NTRK1	6
hsa04940	Type I diabetes mellitus	4/118	43/7946	0.00364897	0.00631026	0.00196383	IL1B/IL1A/CD80/CD28	4
hsa04622	RIG-I-like receptor signaling pathway	5/118	70/7946	0.00372272	0.00638974	0.00198857	RELA/MAPK8/NFKBIA/CXCL8/TRAF2	5
hsa04672	Intestinal immune network for IgA production	4/118	49/7946	0.00585222	0.00989714	0.00308012	IL10/IL6/CD80/CD28	4
hsa04913	Ovarian steroidogenesis	4/118	49/7946	0.00585222	0.00989714	0.00308012	PTGS2/IGF1R/CYP1A1/CYP1B1	4
hsa04514	Cell adhesion molecules (CAMs)	7/118	147/7946	0.00613364	0.0102973	0.00320467	ICAM1/SELE/VCAM1/PECAM1/CD80/ITGB1/CD28	7
hsa04072	Phospholipase D signaling pathway	7/118	148/7946	0.00636076	0.0106013	0.00329925	AKT1/MAPK3/MAPK1/PRKCA/CXCL8/AGTR1/MTOR	7
hsa05016	Huntington disease	8/118	193/7946	0.00786609	0.0130158	0.00405069	BAX/CASP9/CASP3/BBC3/SOD1/PPARG/SOD2/APAF1	8
hsa04923	Regulation of lipolysis in adipocytes	4/118	55/7946	0.00880162	0.0144598	0.00450008	PTGS1/PTGS2/AKT1/IRS1	4
hsa04540	Gap junction	5/118	88/7946	0.00976374	0.0159267	0.00495659	MAPK3/MAPK1/PRKCA/GJA1/PRKCB	5
hsa04611	Platelet activation	6/118	124/7946	0.0101863	0.016499	0.00513469	PTGS1/AKT1/MAPK3/MAPK1/NOS3/ITGB1	6
hsa04114	Oocyte meiosis	6/118	128/7946	0.0117976	0.0189751	0.00590529	MAPK3/MAPK1/IGF1R/CCNB1/CCNE1/CCNE2	6
hsa04728	Dopaminergic synapse	6/118	131/7946	0.0131187	0.0209534	0.00652097	MAOB/AKT1/FOS/MAPK8/PRKCA/PRKCB	6
hsa04623	Cytosolic DNA-sensing pathway	4/118	63/7946	0.0140454	0.0221264	0.006886	RELA/IL6/NFKBIA/IL1B	4
hsa05217	Basal cell carcinoma	4/118	63/7946	0.0140454	0.0221264	0.006886	CDKN1A/BAX/BAK1/CTNNB1	4
hsa04713	Circadian entrainment	5/118	97/7946	0.0144649	0.0226321	0.00704341	FOS/MAPK3/MAPK1/PRKCA/PRKCB	5
hsa04916	Melanogenesis	5/118	101/7946	0.0169716	0.0263748	0.00820819	MAPK3/MAPK1/PRKCA/CTNNB1/PRKCB	5
hsa04720	Long-term potentiation	4/118	67/7946	0.0172777	0.0266704	0.00830016	MAPK3/MAPK1/PRKCA/PRKCB	4
hsa05330	Allograft rejection	3/118	38/7946	0.0184621	0.0283086	0.00881	IL10/CD80/CD28	3
hsa04723	Retrograde endocannabinoid signaling	6/118	148/7946	0.0226079	0.0344359	0.0107169	PTGS2/MAPK3/MAPK1/MAPK8/PRKCA/PRKCB	6
hsa04261	Adrenergic signaling in cardiomyocytes	6/118	149/7946	0.0232798	0.035226	0.0109628	AKT1/BCL2/MAPK3/MAPK1/PRKCA/AGTR1	6
hsa04390	Hippo signaling pathway	6/118	154/7946	0.0268415	0.04035	0.0125574	CCND1/BBC3/CTNNB1/MYC/BIRC5/CCND2	6
hsa02010	ABC transporters	3/118	45/7946	0.0288262	0.0430521	0.0133984	ABCB1/ABCG2/ABCC3	3
hsa04973	Carbohydrate digestion and absorption	3/118	47/7946	0.0322487	0.0478529	0.0148924	AKT1/PRKCB/MGAM	3
